# Supplementary material for: Current limitations in predicting mRNA translation with deep learning models
Source: Genome Biol. 2024 Aug 20;25:227. doi: 10.1186/s13059-024-03369-6 (PMC11337900; doi:10.1186/s13059-024-03369-6)
Supplement: Supplementary file 1 — Additional file 1: Contains Supplementary Figures S1 - S8 as well as the description of Supplementary Table S1. For the sake of readability, we did not display all 7238 lines in the additional file. Instead, the table is provided extra as supp_tab_1.tsv. [file 13059_2024_3369_MOESM1_ESM.zip]

Archive with 2 entries (2 files):
- additional_file1.pdf
- supp_tab_1.tsv
