# Supplementary material for: Current limitations in predicting mRNA translation with deep learning models
Source: Genome Biol. 2024 Aug 20;25:227. doi: 10.1186/s13059-024-03369-6 (PMC11337900; doi:10.1186/s13059-024-03369-6)
Supplement: Supplementary file 1 — Additional file 1: Contains Supplementary Figures S1 - S8 as well as the description of Supplementary Table S1. For the sake of readability, we did not display all 7238 lines in the additional file. Instead, the table is provided extra as supp_tab_1.tsv. [file 13059_2024_3369_MOESM1_ESM.zip › supp_tab_1.tsv]

transcript_ID	gene_ID	gene_symbol	GO_annotations	variant_id	clinical_significance	parent_5putr	mutated_5putr	log_WT_TE	predicted_log_variant_TE	predicted_variant_LFC_TE
ENST00000009589	ENSG00000008988	RPS20	GOBP_AMIDE_BIOSYNTHETIC_PROCESS, GOBP_CELLULAR_AMIDE_METABOLIC_PROCESS, GOBP_CELLULAR_MACROMOLECULE_BIOSYNTHETIC_PROCESS, GOBP_CYTOPLASMIC_TRANSLATION, GOBP_NEGATIVE_REGULATION_OF_CATALYTIC_ACTIVITY, GOBP_NEGATIVE_REGULATION_OF_MOLECULAR_FUNCTION, GOBP_NEGATIVE_REGULATION_OF_PROTEIN_METABOLIC_PROCESS, GOBP_NEGATIVE_REGULATION_OF_PROTEIN_MODIFICATION_BY_SMALL_PROTEIN_CONJUGATION_OR_REMOVAL, GOBP_N…	NC_000008.11:g.56074389T>C	Benign	CTTTTTGAGGAAGACGCGGTCGTAAGGGCTGAGGATTTTTGGTCCGCACGCTCCTGCTCCTGACTCACCGCTGTTCGCTCTCGCCGAGGAACAAGTCGGTCAGGAAGCCCGCGCGCAACAGCC	CTTTTCGAGGAAGACGCGGTCGTAAGGGCTGAGGATTTTTGGTCCGCACGCTCCTGCTCCTGACTCACCGCTGTTCGCTCTCGCCGAGGAACAAGTCGGTCAGGAAGCCCGCGCGCAACAGCC	-0.7032324535168176	0.59136033	1.2945927835168176
ENST00000013807	ENSG00000012061	ERCC1	GOBP_ADAPTIVE_IMMUNE_RESPONSE, GOBP_ADAPTIVE_IMMUNE_RESPONSE_BASED_ON_SOMATIC_RECOMBINATION_OF_IMMUNE_RECEPTORS_BUILT_FROM_IMMUNOGLOBULIN_SUPERFAMILY_DOMAINS, GOBP_AGING, GOBP_ANATOMICAL_STRUCTURE_FORMATION_INVOLVED_IN_MORPHOGENESIS, GOBP_B_CELL_ACTIVATION, GOBP_B_CELL_ACTIVATION_INVOLVED_IN_IMMUNE_RESPONSE, GOBP_B_CELL_MEDIATED_IMMUNITY, GOBP_CELLULAR_PROCESS_INVOLVED_IN_REPRODUCTION_IN_MULTICEL…	NC_000019.10:g.45423452dup	Benign	GGGCGAGCCGAAGGTGGAGGTCAAAGGGGCGTGGCGTTACAGAGCCTCTAGCGCTGGGTGTTGGGGACCTGACGCTATGGAGCTCTCGGAGTTTTGTGGGGGACGGCTGTGAGTGGGGGGTTCCTGCTGCGGGATGAGAACGTAGACGCCAGTGGCTCACTCGCTCCTGGCACCTTCCCTTTCAGGCTCCAG	GGGCGAGCCGAAGGTGGAGGTCAAAGGGGCGTGGCGTTACAGAGCCTCTAGCGCTGGGTGTTGGGGACCTGACCGCTATGGAGCTCTCGGAGTTTTGTGGGGGACGGCTGTGAGTGGGGGGTTCCTGCTGCGGGATGAGAACGTAGACGCCAGTGGCTCACTCGCTCCTGGCACCTTCCCTTTCAGGCTCCAG	0.5400624422081539	-0.2222452	-0.762307642208154
ENST00000013807	ENSG00000012061	ERCC1	GOBP_ADAPTIVE_IMMUNE_RESPONSE, GOBP_ADAPTIVE_IMMUNE_RESPONSE_BASED_ON_SOMATIC_RECOMBINATION_OF_IMMUNE_RECEPTORS_BUILT_FROM_IMMUNOGLOBULIN_SUPERFAMILY_DOMAINS, GOBP_AGING, GOBP_ANATOMICAL_STRUCTURE_FORMATION_INVOLVED_IN_MORPHOGENESIS, GOBP_B_CELL_ACTIVATION, GOBP_B_CELL_ACTIVATION_INVOLVED_IN_IMMUNE_RESPONSE, GOBP_B_CELL_MEDIATED_IMMUNITY, GOBP_CELLULAR_PROCESS_INVOLVED_IN_REPRODUCTION_IN_MULTICEL…	NC_000019.10:g.45423517T>C	Benign	GGGCGAGCCGAAGGTGGAGGTCAAAGGGGCGTGGCGTTACAGAGCCTCTAGCGCTGGGTGTTGGGGACCTGACGCTATGGAGCTCTCGGAGTTTTGTGGGGGACGGCTGTGAGTGGGGGGTTCCTGCTGCGGGATGAGAACGTAGACGCCAGTGGCTCACTCGCTCCTGGCACCTTCCCTTTCAGGCTCCAG	GGGCGAGCCGAAGGTGGAGGTCAAAGGGGCGTGGCGTTACAGAGCCTCTAGCGCTGGGTGTTGGGGACCTGACGCTATGGAGCTCTCGGAGTTTTGTGGGGGACGGCTGTGAGTGGGGGGTTCCTGCTGCGGGATGAGAACGCAGACGCCAGTGGCTCACTCGCTCCTGGCACCTTCCCTTTCAGGCTCCAG	0.5400624422081539	-0.25106525	-0.7911276922081539
ENST00000020945	ENSG00000019549	SNAI2	GOBP_ANATOMICAL_STRUCTURE_FORMATION_INVOLVED_IN_MORPHOGENESIS, GOBP_ANIMAL_ORGAN_MORPHOGENESIS, GOBP_ANOIKIS, GOBP_AORTIC_VALVE_MORPHOGENESIS, GOBP_APICAL_JUNCTION_ASSEMBLY, GOBP_APOPTOTIC_SIGNALING_PATHWAY, GOBP_BIOLOGICAL_ADHESION, GOBP_BRANCHING_INVOLVED_IN_SALIVARY_GLAND_MORPHOGENESIS, GOBP_CANONICAL_WNT_SIGNALING_PATHWAY, GOBP_CARDIAC_EPITHELIAL_TO_MESENCHYMAL_TRANSITION, GOBP_CARTILAGE_DEVE…	NC_000008.11:g.48921282G>A	Likely_benign	AGTTCGTAAAGGAGCCGGGTGACTTCAGAGGCGCCGGCCCGTCCGTCTGCCGCACCTGAGCACGGCCCCTGCCCGAGCCTGGCCCGCCGCGATGCTGTAGGGACCGCCGTGTCCTCCCGCCGGACCGTTATCCGCGCCGGGCGCCCGCCAGACCCGCTGGCAAG	AGTTCGTAAAGGAGCCAGGTGACTTCAGAGGCGCCGGCCCGTCCGTCTGCCGCACCTGAGCACGGCCCCTGCCCGAGCCTGGCCCGCCGCGATGCTGTAGGGACCGCCGTGTCCTCCCGCCGGACCGTTATCCGCGCCGGGCGCCCGCCAGACCCGCTGGCAAG	0.5547470006431633	0.22915624	-0.3255907606431633
ENST00000020945	ENSG00000019549	SNAI2	GOBP_ANATOMICAL_STRUCTURE_FORMATION_INVOLVED_IN_MORPHOGENESIS, GOBP_ANIMAL_ORGAN_MORPHOGENESIS, GOBP_ANOIKIS, GOBP_AORTIC_VALVE_MORPHOGENESIS, GOBP_APICAL_JUNCTION_ASSEMBLY, GOBP_APOPTOTIC_SIGNALING_PATHWAY, GOBP_BIOLOGICAL_ADHESION, GOBP_BRANCHING_INVOLVED_IN_SALIVARY_GLAND_MORPHOGENESIS, GOBP_CANONICAL_WNT_SIGNALING_PATHWAY, GOBP_CARDIAC_EPITHELIAL_TO_MESENCHYMAL_TRANSITION, GOBP_CARTILAGE_DEVE…	NC_000008.11:g.48921342G>T	Uncertain_significance	AGTTCGTAAAGGAGCCGGGTGACTTCAGAGGCGCCGGCCCGTCCGTCTGCCGCACCTGAGCACGGCCCCTGCCCGAGCCTGGCCCGCCGCGATGCTGTAGGGACCGCCGTGTCCTCCCGCCGGACCGTTATCCGCGCCGGGCGCCCGCCAGACCCGCTGGCAAG	AGTTCGTAAAGGAGCCGGGTGACTTCAGAGGCGCCGGCCCGTCCGTCTGCCGCACCTGAGCACGGCCCCTGCCCGATCCTGGCCCGCCGCGATGCTGTAGGGACCGCCGTGTCCTCCCGCCGGACCGTTATCCGCGCCGGGCGCCCGCCAGACCCGCTGGCAAG	0.5547470006431633	0.22143064	-0.3333163606431633
ENST00000020945	ENSG00000019549	SNAI2	GOBP_ANATOMICAL_STRUCTURE_FORMATION_INVOLVED_IN_MORPHOGENESIS, GOBP_ANIMAL_ORGAN_MORPHOGENESIS, GOBP_ANOIKIS, GOBP_AORTIC_VALVE_MORPHOGENESIS, GOBP_APICAL_JUNCTION_ASSEMBLY, GOBP_APOPTOTIC_SIGNALING_PATHWAY, GOBP_BIOLOGICAL_ADHESION, GOBP_BRANCHING_INVOLVED_IN_SALIVARY_GLAND_MORPHOGENESIS, GOBP_CANONICAL_WNT_SIGNALING_PATHWAY, GOBP_CARDIAC_EPITHELIAL_TO_MESENCHYMAL_TRANSITION, GOBP_CARTILAGE_DEVE…	NC_000008.11:g.48921347G>T	Likely_benign	AGTTCGTAAAGGAGCCGGGTGACTTCAGAGGCGCCGGCCCGTCCGTCTGCCGCACCTGAGCACGGCCCCTGCCCGAGCCTGGCCCGCCGCGATGCTGTAGGGACCGCCGTGTCCTCCCGCCGGACCGTTATCCGCGCCGGGCGCCCGCCAGACCCGCTGGCAAG	AGTTCGTAAAGGAGCCGGGTGACTTCAGAGGCGCCGGCCCGTCCGTCTGCCGCACCTGAGCACGGCCCCTGCCCGAGCCTGTCCCGCCGCGATGCTGTAGGGACCGCCGTGTCCTCCCGCCGGACCGTTATCCGCGCCGGGCGCCCGCCAGACCCGCTGGCAAG	0.5547470006431633	0.23320358	-0.3215434206431633
ENST00000020945	ENSG00000019549	SNAI2	GOBP_ANATOMICAL_STRUCTURE_FORMATION_INVOLVED_IN_MORPHOGENESIS, GOBP_ANIMAL_ORGAN_MORPHOGENESIS, GOBP_ANOIKIS, GOBP_AORTIC_VALVE_MORPHOGENESIS, GOBP_APICAL_JUNCTION_ASSEMBLY, GOBP_APOPTOTIC_SIGNALING_PATHWAY, GOBP_BIOLOGICAL_ADHESION, GOBP_BRANCHING_INVOLVED_IN_SALIVARY_GLAND_MORPHOGENESIS, GOBP_CANONICAL_WNT_SIGNALING_PATHWAY, GOBP_CARDIAC_EPITHELIAL_TO_MESENCHYMAL_TRANSITION, GOBP_CARTILAGE_DEVE…	NC_000008.11:g.48921367G>T	Likely_benign	AGTTCGTAAAGGAGCCGGGTGACTTCAGAGGCGCCGGCCCGTCCGTCTGCCGCACCTGAGCACGGCCCCTGCCCGAGCCTGGCCCGCCGCGATGCTGTAGGGACCGCCGTGTCCTCCCGCCGGACCGTTATCCGCGCCGGGCGCCCGCCAGACCCGCTGGCAAG	AGTTCGTAAAGGAGCCGGGTGACTTCAGAGGCGCCGGCCCGTCCGTCTGCCGCACCTGAGCACGGCCCCTGCCCGAGCCTGGCCCGCCGCGATGCTGTAGGTACCGCCGTGTCCTCCCGCCGGACCGTTATCCGCGCCGGGCGCCCGCCAGACCCGCTGGCAAG	0.5547470006431633	0.23592843	-0.3188185706431633
ENST00000029410	ENSG00000027847	B4GALT7	GOBP_AMINOGLYCAN_BIOSYNTHETIC_PROCESS, GOBP_AMINOGLYCAN_METABOLIC_PROCESS, GOBP_CARBOHYDRATE_DERIVATIVE_BIOSYNTHETIC_PROCESS, GOBP_CARBOHYDRATE_DERIVATIVE_METABOLIC_PROCESS, GOBP_CARBOHYDRATE_METABOLIC_PROCESS, GOBP_CELLULAR_MACROMOLECULE_BIOSYNTHETIC_PROCESS, GOBP_FIBROBLAST_PROLIFERATION, GOBP_GLYCOPROTEIN_BIOSYNTHETIC_PROCESS, GOBP_GLYCOPROTEIN_METABOLIC_PROCESS, GOBP_GLYCOSYLATION, GOBP_NEGAT…	NC_000005.10:g.177600175G>A	Likely_benign	GGAGGCGCCGCGTAGGCCCGGGAGGCCGGGCCGGCCGGGCTGCGAGCGCCTGCCCCATGCGCCGCCGCCTCTCCGCACG	GGAGGCGCCGCGTAGGCCCGGGAGGCCGGGCCGGCCGGGCTGCAAGCGCCTGCCCCATGCGCCGCCGCCTCTCCGCACG	-0.49122157363163643	-0.22409935	0.2671222236316364
ENST00000029410	ENSG00000027847	B4GALT7	GOBP_AMINOGLYCAN_BIOSYNTHETIC_PROCESS, GOBP_AMINOGLYCAN_METABOLIC_PROCESS, GOBP_CARBOHYDRATE_DERIVATIVE_BIOSYNTHETIC_PROCESS, GOBP_CARBOHYDRATE_DERIVATIVE_METABOLIC_PROCESS, GOBP_CARBOHYDRATE_METABOLIC_PROCESS, GOBP_CELLULAR_MACROMOLECULE_BIOSYNTHETIC_PROCESS, GOBP_FIBROBLAST_PROLIFERATION, GOBP_GLYCOPROTEIN_BIOSYNTHETIC_PROCESS, GOBP_GLYCOPROTEIN_METABOLIC_PROCESS, GOBP_GLYCOSYLATION, GOBP_NEGAT…	NC_000005.10:g.177600180C>T	Likely_benign	GGAGGCGCCGCGTAGGCCCGGGAGGCCGGGCCGGCCGGGCTGCGAGCGCCTGCCCCATGCGCCGCCGCCTCTCCGCACG	GGAGGCGCCGCGTAGGCCCGGGAGGCCGGGCCGGCCGGGCTGCGAGCGTCTGCCCCATGCGCCGCCGCCTCTCCGCACG	-0.49122157363163643	-0.18391907	0.30730250363163647
ENST00000029410	ENSG00000027847	B4GALT7	GOBP_AMINOGLYCAN_BIOSYNTHETIC_PROCESS, GOBP_AMINOGLYCAN_METABOLIC_PROCESS, GOBP_CARBOHYDRATE_DERIVATIVE_BIOSYNTHETIC_PROCESS, GOBP_CARBOHYDRATE_DERIVATIVE_METABOLIC_PROCESS, GOBP_CARBOHYDRATE_METABOLIC_PROCESS, GOBP_CELLULAR_MACROMOLECULE_BIOSYNTHETIC_PROCESS, GOBP_FIBROBLAST_PROLIFERATION, GOBP_GLYCOPROTEIN_BIOSYNTHETIC_PROCESS, GOBP_GLYCOPROTEIN_METABOLIC_PROCESS, GOBP_GLYCOSYLATION, GOBP_NEGAT…	NC_000005.10:g.177600183G>T	Likely_benign	GGAGGCGCCGCGTAGGCCCGGGAGGCCGGGCCGGCCGGGCTGCGAGCGCCTGCCCCATGCGCCGCCGCCTCTCCGCACG	GGAGGCGCCGCGTAGGCCCGGGAGGCCGGGCCGGCCGGGCTGCGAGCGCCTTCCCCATGCGCCGCCGCCTCTCCGCACG	-0.49122157363163643	-0.2012423	0.28997927363163645
ENST00000029410	ENSG00000027847	B4GALT7	GOBP_AMINOGLYCAN_BIOSYNTHETIC_PROCESS, GOBP_AMINOGLYCAN_METABOLIC_PROCESS, GOBP_CARBOHYDRATE_DERIVATIVE_BIOSYNTHETIC_PROCESS, GOBP_CARBOHYDRATE_DERIVATIVE_METABOLIC_PROCESS, GOBP_CARBOHYDRATE_METABOLIC_PROCESS, GOBP_CELLULAR_MACROMOLECULE_BIOSYNTHETIC_PROCESS, GOBP_FIBROBLAST_PROLIFERATION, GOBP_GLYCOPROTEIN_BIOSYNTHETIC_PROCESS, GOBP_GLYCOPROTEIN_METABOLIC_PROCESS, GOBP_GLYCOSYLATION, GOBP_NEGAT…	NC_000005.10:g.177600185C>T	Likely_benign	GGAGGCGCCGCGTAGGCCCGGGAGGCCGGGCCGGCCGGGCTGCGAGCGCCTGCCCCATGCGCCGCCGCCTCTCCGCACG	GGAGGCGCCGCGTAGGCCCGGGAGGCCGGGCCGGCCGGGCTGCGAGCGCCTGCTCCATGCGCCGCCGCCTCTCCGCACG	-0.49122157363163643	-0.21355073	0.2776708436316364
ENST00000029410	ENSG00000027847	B4GALT7	GOBP_AMINOGLYCAN_BIOSYNTHETIC_PROCESS, GOBP_AMINOGLYCAN_METABOLIC_PROCESS, GOBP_CARBOHYDRATE_DERIVATIVE_BIOSYNTHETIC_PROCESS, GOBP_CARBOHYDRATE_DERIVATIVE_METABOLIC_PROCESS, GOBP_CARBOHYDRATE_METABOLIC_PROCESS, GOBP_CELLULAR_MACROMOLECULE_BIOSYNTHETIC_PROCESS, GOBP_FIBROBLAST_PROLIFERATION, GOBP_GLYCOPROTEIN_BIOSYNTHETIC_PROCESS, GOBP_GLYCOPROTEIN_METABOLIC_PROCESS, GOBP_GLYCOSYLATION, GOBP_NEGAT…	NC_000005.10:g.177600194C>A	Likely_benign	GGAGGCGCCGCGTAGGCCCGGGAGGCCGGGCCGGCCGGGCTGCGAGCGCCTGCCCCATGCGCCGCCGCCTCTCCGCACG	GGAGGCGCCGCGTAGGCCCGGGAGGCCGGGCCGGCCGGGCTGCGAGCGCCTGCCCCATGCGCAGCCGCCTCTCCGCACG	-0.49122157363163643	-0.20292844	0.28829313363163644
ENST00000053867	ENSG00000030582	GRN	GOBP_AMEBOIDAL_TYPE_CELL_MIGRATION, GOBP_ANATOMICAL_STRUCTURE_FORMATION_INVOLVED_IN_MORPHOGENESIS, GOBP_ASTROCYTE_ACTIVATION, GOBP_ASTROCYTE_DEVELOPMENT, GOBP_ASTROCYTE_DIFFERENTIATION, GOBP_AXON_DEVELOPMENT, GOBP_BIOLOGICAL_PROCESS_INVOLVED_IN_INTERSPECIES_INTERACTION_BETWEEN_ORGANISMS, GOBP_BLOOD_VESSEL_MORPHOGENESIS, GOBP_CELLULAR_HOMEOSTASIS, GOBP_CELLULAR_ION_HOMEOSTASIS, GOBP_CELLULAR_MONOV…	NC_000017.11:g.44345304T>C	Benign	GCTGCTGCCCAAGGACCGCGGAGTCGGACGCAGGCAGACC	GCCGCTGCCCAAGGACCGCGGAGTCGGACGCAGGCAGACC	1.2710612344310466	0.20931058	-1.0617506544310467
ENST00000053867	ENSG00000030582	GRN	GOBP_AMEBOIDAL_TYPE_CELL_MIGRATION, GOBP_ANATOMICAL_STRUCTURE_FORMATION_INVOLVED_IN_MORPHOGENESIS, GOBP_ASTROCYTE_ACTIVATION, GOBP_ASTROCYTE_DEVELOPMENT, GOBP_ASTROCYTE_DIFFERENTIATION, GOBP_AXON_DEVELOPMENT, GOBP_BIOLOGICAL_PROCESS_INVOLVED_IN_INTERSPECIES_INTERACTION_BETWEEN_ORGANISMS, GOBP_BLOOD_VESSEL_MORPHOGENESIS, GOBP_CELLULAR_HOMEOSTASIS, GOBP_CELLULAR_ION_HOMEOSTASIS, GOBP_CELLULAR_MONOV…	NC_000017.11:g.44345320C>T	Uncertain_significance	GCTGCTGCCCAAGGACCGCGGAGTCGGACGCAGGCAGACC	GCTGCTGCCCAAGGACCGTGGAGTCGGACGCAGGCAGACC	1.2710612344310466	0.18601917	-1.0850420644310466
ENST00000053867	ENSG00000030582	GRN	GOBP_AMEBOIDAL_TYPE_CELL_MIGRATION, GOBP_ANATOMICAL_STRUCTURE_FORMATION_INVOLVED_IN_MORPHOGENESIS, GOBP_ASTROCYTE_ACTIVATION, GOBP_ASTROCYTE_DEVELOPMENT, GOBP_ASTROCYTE_DIFFERENTIATION, GOBP_AXON_DEVELOPMENT, GOBP_BIOLOGICAL_PROCESS_INVOLVED_IN_INTERSPECIES_INTERACTION_BETWEEN_ORGANISMS, GOBP_BLOOD_VESSEL_MORPHOGENESIS, GOBP_CELLULAR_HOMEOSTASIS, GOBP_CELLULAR_ION_HOMEOSTASIS, GOBP_CELLULAR_MONOV…	NC_000017.11:g.44345328G>C	Likely_benign	GCTGCTGCCCAAGGACCGCGGAGTCGGACGCAGGCAGACC	GCTGCTGCCCAAGGACCGCGGAGTCGCACGCAGGCAGACC	1.2710612344310466	0.20321779	-1.0678434444310465
ENST00000078429	ENSG00000088256	GNA11	GOBP_ACTION_POTENTIAL, GOBP_ADENYLATE_CYCLASE_MODULATING_G_PROTEIN_COUPLED_RECEPTOR_SIGNALING_PATHWAY, GOBP_AGING, GOBP_CELLULAR_RESPONSE_TO_ABIOTIC_STIMULUS, GOBP_CELLULAR_RESPONSE_TO_ENDOGENOUS_STIMULUS, GOBP_CELLULAR_RESPONSE_TO_NITROGEN_COMPOUND, GOBP_CELLULAR_RESPONSE_TO_ORGANIC_CYCLIC_COMPOUND, GOBP_CELLULAR_RESPONSE_TO_OXYGEN_CONTAINING_COMPOUND, GOBP_CELLULAR_RESPONSE_TO_PH, GOBP_CELL_CEL…	NC_000019.10:g.3094529G>A	Benign	AGGTTGTCCGGCGCTGTCGCTCGGTTGCGGCGGCTGCGGTTGGCGGTGGCTGCGGCGGCGGCGCGGGCTGAGTGCGGCCGCGCGGGAGTCCGCGGCTGGCGCGGCCCGAGCGGGGACCCGGCGGCTCGCCAGGCGGCGGCCGAGGCGGGGCGGGCCGGCCCGGGGCCGAGGGCCGGTGGCCGAGGCCGGAGGGCCGCGGCGGGCGGCGGCCGAGGCGGCTCCGGCCAGGGCCGGGCCGGGGGCCGGGGGGCGGCGGCGGGCAGGCGGCCGCGTCGGCCGGGGCCGGGACG	AGGTTGTCCGGCGCTGTCGCTCGGTTGCGGCGGCTGCGGTTGGCGGTGGCTGCGGCGGCGGCGCGGGCTGAGTGCGGCCGCGCGGGAGTCCGCGGCTGGCGCGGCCCGAGCGGGGACCCGGCGGCTCGCCAGGCGGCGGCCGAGGCGGGGCGGGCCGGCCCGGGGCCAAGGGCCGGTGGCCGAGGCCGGAGGGCCGCGGCGGGCGGCGGCCGAGGCGGCTCCGGCCAGGGCCGGGCCGGGGGCCGGGGGGCGGCGGCGGGCAGGCGGCCGCGTCGGCCGGGGCCGGGACG	-0.14160024364908066	-0.5158921	-0.3742918563509193
ENST00000078429	ENSG00000088256	GNA11	GOBP_ACTION_POTENTIAL, GOBP_ADENYLATE_CYCLASE_MODULATING_G_PROTEIN_COUPLED_RECEPTOR_SIGNALING_PATHWAY, GOBP_AGING, GOBP_CELLULAR_RESPONSE_TO_ABIOTIC_STIMULUS, GOBP_CELLULAR_RESPONSE_TO_ENDOGENOUS_STIMULUS, GOBP_CELLULAR_RESPONSE_TO_NITROGEN_COMPOUND, GOBP_CELLULAR_RESPONSE_TO_ORGANIC_CYCLIC_COMPOUND, GOBP_CELLULAR_RESPONSE_TO_OXYGEN_CONTAINING_COMPOUND, GOBP_CELLULAR_RESPONSE_TO_PH, GOBP_CELL_CEL…	NC_000019.10:g.3094609_3094648del	Likely_benign	AGGTTGTCCGGCGCTGTCGCTCGGTTGCGGCGGCTGCGGTTGGCGGTGGCTGCGGCGGCGGCGCGGGCTGAGTGCGGCCGCGCGGGAGTCCGCGGCTGGCGCGGCCCGAGCGGGGACCCGGCGGCTCGCCAGGCGGCGGCCGAGGCGGGGCGGGCCGGCCCGGGGCCGAGGGCCGGTGGCCGAGGCCGGAGGGCCGCGGCGGGCGGCGGCCGAGGCGGCTCCGGCCAGGGCCGGGCCGGGGGCCGGGGGGCGGCGGCGGGCAGGCGGCCGCGTCGGCCGGGGCCGGGACG	AGGTTGTCCGGCGCTGTCGCTCGGTTGCGGCGGCTGCGGTTGGCGGTGGCTGCGGCGGCGGCGCGGGCTGAGTGCGGCCGCGCGGGAGTCCGCGGCTGGCGCGGCCCGAGCGGGGACCCGGCGGCTCGCCAGGCGGCGGCCGAGGCGGGGCGGGCCGGCCCGGGGCCGAGGGCCGGTGGCCGAGGCCGGAGGGCCGCGGCGGGCGGCGGCCGAGGCGGCTCCGGCCAGGGCCGGGCCGGGGGCCGGGACG	-0.14160024364908066	-0.5211299	-0.3795296563509194
ENST00000160827	ENSG00000079616	KIF22	GOBP_CELLULAR_RESPONSE_TO_DNA_DAMAGE_STIMULUS, GOBP_CELLULAR_RESPONSE_TO_STRESS, GOBP_CELL_CYCLE, GOBP_CELL_CYCLE_PROCESS, GOBP_CHROMOSOME_LOCALIZATION, GOBP_CHROMOSOME_ORGANIZATION, GOBP_CHROMOSOME_SEGREGATION, GOBP_DNA_METABOLIC_PROCESS, GOBP_DNA_REPAIR, GOBP_ESTABLISHMENT_OF_ORGANELLE_LOCALIZATION, GOBP_METAPHASE_PLATE_CONGRESSION, GOBP_MICROTUBULE_BASED_MOVEMENT, GOBP_MICROTUBULE_BASED_PROCES…	NC_000016.10:g.29790757G>A	Benign	GGGAGTGGA	GGGAGTAGA	0.42825383763921243	-0.060880244	-0.48913408163921246
ENST00000165698	ENSG00000068615	REEP1	GOBP_CELLULAR_MACROMOLECULE_LOCALIZATION, GOBP_ENDOMEMBRANE_SYSTEM_ORGANIZATION, GOBP_ENDOPLASMIC_RETICULUM_ORGANIZATION, GOBP_ENDOPLASMIC_RETICULUM_TUBULAR_NETWORK_ORGANIZATION, GOBP_ESTABLISHMENT_OF_PROTEIN_LOCALIZATION, GOBP_ESTABLISHMENT_OF_PROTEIN_LOCALIZATION_TO_MEMBRANE, GOBP_LOCALIZATION_WITHIN_MEMBRANE, GOBP_MEMBRANE_ORGANIZATION, GOBP_PROTEIN_INSERTION_INTO_MEMBRANE, GOCC_CYTOPLASMIC_MI…	NC_000002.12:g.86337514G>T	Uncertain_significance	AACGCCGGGCAGGGCGGCGGGCGCGCTCAGTCTGGCGGCGGCTGCCGTGAGCTGACTGACGTTCCGGGAACGCCGCAGCAGCCCGCGCCGCCCGCAGCCTAGCCGAGCCGCGCCGCCCGGGCCTCGCCCGCCCGCCTGCCCGCC	AACTCCGGGCAGGGCGGCGGGCGCGCTCAGTCTGGCGGCGGCTGCCGTGAGCTGACTGACGTTCCGGGAACGCCGCAGCAGCCCGCGCCGCCCGCAGCCTAGCCGAGCCGCGCCGCCCGGGCCTCGCCCGCCCGCCTGCCCGCC	0.29633525135251304	0.088125244	-0.20821000735251305
ENST00000165698	ENSG00000068615	REEP1	GOBP_CELLULAR_MACROMOLECULE_LOCALIZATION, GOBP_ENDOMEMBRANE_SYSTEM_ORGANIZATION, GOBP_ENDOPLASMIC_RETICULUM_ORGANIZATION, GOBP_ENDOPLASMIC_RETICULUM_TUBULAR_NETWORK_ORGANIZATION, GOBP_ESTABLISHMENT_OF_PROTEIN_LOCALIZATION, GOBP_ESTABLISHMENT_OF_PROTEIN_LOCALIZATION_TO_MEMBRANE, GOBP_LOCALIZATION_WITHIN_MEMBRANE, GOBP_MEMBRANE_ORGANIZATION, GOBP_PROTEIN_INSERTION_INTO_MEMBRANE, GOCC_CYTOPLASMIC_MI…	NC_000002.12:g.86337525C>T	Benign	AACGCCGGGCAGGGCGGCGGGCGCGCTCAGTCTGGCGGCGGCTGCCGTGAGCTGACTGACGTTCCGGGAACGCCGCAGCAGCCCGCGCCGCCCGCAGCCTAGCCGAGCCGCGCCGCCCGGGCCTCGCCCGCCCGCCTGCCCGCC	AACGCCGGGCAGGGTGGCGGGCGCGCTCAGTCTGGCGGCGGCTGCCGTGAGCTGACTGACGTTCCGGGAACGCCGCAGCAGCCCGCGCCGCCCGCAGCCTAGCCGAGCCGCGCCGCCCGGGCCTCGCCCGCCCGCCTGCCCGCC	0.29633525135251304	-0.19996105	-0.496296301352513
ENST00000165698	ENSG00000068615	REEP1	GOBP_CELLULAR_MACROMOLECULE_LOCALIZATION, GOBP_ENDOMEMBRANE_SYSTEM_ORGANIZATION, GOBP_ENDOPLASMIC_RETICULUM_ORGANIZATION, GOBP_ENDOPLASMIC_RETICULUM_TUBULAR_NETWORK_ORGANIZATION, GOBP_ESTABLISHMENT_OF_PROTEIN_LOCALIZATION, GOBP_ESTABLISHMENT_OF_PROTEIN_LOCALIZATION_TO_MEMBRANE, GOBP_LOCALIZATION_WITHIN_MEMBRANE, GOBP_MEMBRANE_ORGANIZATION, GOBP_PROTEIN_INSERTION_INTO_MEMBRANE, GOCC_CYTOPLASMIC_MI…	NC_000002.12:g.86337545CGGCT[3]	Benign	AACGCCGGGCAGGGCGGCGGGCGCGCTCAGTCTGGCGGCGGCTGCCGTGAGCTGACTGACGTTCCGGGAACGCCGCAGCAGCCCGCGCCGCCCGCAGCCTAGCCGAGCCGCGCCGCCCGGGCCTCGCCCGCCCGCCTGCCCGCC	AACGCCGGGCAGGGCGGCGGGCGCGCTCAGTCTGCGGCTGCGGCGGCTGCCGTGAGCTGACTGACGTTCCGGGAACGCCGCAGCAGCCCGCGCCGCCCGCAGCCTAGCCGAGCCGCGCCGCCCGGGCCTCGCCCGCCCGCCTGCCCGCC	0.29633525135251304	0.047030374	-0.24930487735251305
ENST00000165698	ENSG00000068615	REEP1	GOBP_CELLULAR_MACROMOLECULE_LOCALIZATION, GOBP_ENDOMEMBRANE_SYSTEM_ORGANIZATION, GOBP_ENDOPLASMIC_RETICULUM_ORGANIZATION, GOBP_ENDOPLASMIC_RETICULUM_TUBULAR_NETWORK_ORGANIZATION, GOBP_ESTABLISHMENT_OF_PROTEIN_LOCALIZATION, GOBP_ESTABLISHMENT_OF_PROTEIN_LOCALIZATION_TO_MEMBRANE, GOBP_LOCALIZATION_WITHIN_MEMBRANE, GOBP_MEMBRANE_ORGANIZATION, GOBP_PROTEIN_INSERTION_INTO_MEMBRANE, GOCC_CYTOPLASMIC_MI…	NC_000002.12:g.86337583C>A	Uncertain_significance	AACGCCGGGCAGGGCGGCGGGCGCGCTCAGTCTGGCGGCGGCTGCCGTGAGCTGACTGACGTTCCGGGAACGCCGCAGCAGCCCGCGCCGCCCGCAGCCTAGCCGAGCCGCGCCGCCCGGGCCTCGCCCGCCCGCCTGCCCGCC	AACGCCGGGCAGGGCGGCGGGCGCGCTCAGTCTGGCGGCGGCTGCCGTGAGCTGACTGACGTTCCGGGAACGACGCAGCAGCCCGCGCCGCCCGCAGCCTAGCCGAGCCGCGCCGCCCGGGCCTCGCCCGCCCGCCTGCCCGCC	0.29633525135251304	0.06759262	-0.22874263135251305
ENST00000176643	ENSG00000072210	ALDH3A2	GOBP_ALCOHOL_METABOLIC_PROCESS, GOBP_CELLULAR_ALDEHYDE_METABOLIC_PROCESS, GOBP_CELLULAR_LIPID_METABOLIC_PROCESS, GOBP_CENTRAL_NERVOUS_SYSTEM_DEVELOPMENT, GOBP_EPIDERMIS_DEVELOPMENT, GOBP_FATTY_ACID_METABOLIC_PROCESS, GOBP_ISOPRENOID_METABOLIC_PROCESS, GOBP_LIPID_METABOLIC_PROCESS, GOBP_MONOCARBOXYLIC_ACID_METABOLIC_PROCESS, GOBP_ORGANIC_ACID_METABOLIC_PROCESS, GOBP_ORGANIC_HYDROXY_COMPOUND_METABO…	NC_000017.11:g.19648757C>T	Uncertain_significance	AGTCCTCCCCCGGCGCCTCCGACTGGCAGTGGGACTCAGCGGGCGTGGAGGTCGCGGCTGAGCGAGCGAGCCCTGGGCGAGTGAATTGTGGCTGTGGGTTGACGGTGGAGACACCCCCCGGAGGGAGGCGGAGGGAAGGGAGGCGAGGCCTGCACCTGCATGCTTCCCGCCTCCCACTCCCCAGCGCCCCCGGACCGTGCAGTTCTCTGCAGGACCAGGCC	AGTCCTTCCCCGGCGCCTCCGACTGGCAGTGGGACTCAGCGGGCGTGGAGGTCGCGGCTGAGCGAGCGAGCCCTGGGCGAGTGAATTGTGGCTGTGGGTTGACGGTGGAGACACCCCCCGGAGGGAGGCGGAGGGAAGGGAGGCGAGGCCTGCACCTGCATGCTTCCCGCCTCCCACTCCCCAGCGCCCCCGGACCGTGCAGTTCTCTGCAGGACCAGGCC	-0.40901437272741387	-0.18967643	0.21933794272741386
ENST00000176643	ENSG00000072210	ALDH3A2	GOBP_ALCOHOL_METABOLIC_PROCESS, GOBP_CELLULAR_ALDEHYDE_METABOLIC_PROCESS, GOBP_CELLULAR_LIPID_METABOLIC_PROCESS, GOBP_CENTRAL_NERVOUS_SYSTEM_DEVELOPMENT, GOBP_EPIDERMIS_DEVELOPMENT, GOBP_FATTY_ACID_METABOLIC_PROCESS, GOBP_ISOPRENOID_METABOLIC_PROCESS, GOBP_LIPID_METABOLIC_PROCESS, GOBP_MONOCARBOXYLIC_ACID_METABOLIC_PROCESS, GOBP_ORGANIC_ACID_METABOLIC_PROCESS, GOBP_ORGANIC_HYDROXY_COMPOUND_METABO…	NC_000017.11:g.19648818G>A	Benign	AGTCCTCCCCCGGCGCCTCCGACTGGCAGTGGGACTCAGCGGGCGTGGAGGTCGCGGCTGAGCGAGCGAGCCCTGGGCGAGTGAATTGTGGCTGTGGGTTGACGGTGGAGACACCCCCCGGAGGGAGGCGGAGGGAAGGGAGGCGAGGCCTGCACCTGCATGCTTCCCGCCTCCCACTCCCCAGCGCCCCCGGACCGTGCAGTTCTCTGCAGGACCAGGCC	AGTCCTCCCCCGGCGCCTCCGACTGGCAGTGGGACTCAGCGGGCGTGGAGGTCGCGGCTGAGCGAGCAAGCCCTGGGCGAGTGAATTGTGGCTGTGGGTTGACGGTGGAGACACCCCCCGGAGGGAGGCGGAGGGAAGGGAGGCGAGGCCTGCACCTGCATGCTTCCCGCCTCCCACTCCCCAGCGCCCCCGGACCGTGCAGTTCTCTGCAGGACCAGGCC	-0.40901437272741387	-0.18386857	0.22514580272741386
ENST00000176643	ENSG00000072210	ALDH3A2	GOBP_ALCOHOL_METABOLIC_PROCESS, GOBP_CELLULAR_ALDEHYDE_METABOLIC_PROCESS, GOBP_CELLULAR_LIPID_METABOLIC_PROCESS, GOBP_CENTRAL_NERVOUS_SYSTEM_DEVELOPMENT, GOBP_EPIDERMIS_DEVELOPMENT, GOBP_FATTY_ACID_METABOLIC_PROCESS, GOBP_ISOPRENOID_METABOLIC_PROCESS, GOBP_LIPID_METABOLIC_PROCESS, GOBP_MONOCARBOXYLIC_ACID_METABOLIC_PROCESS, GOBP_ORGANIC_ACID_METABOLIC_PROCESS, GOBP_ORGANIC_HYDROXY_COMPOUND_METABO…	NC_000017.11:g.19648823C>G	Likely_benign	AGTCCTCCCCCGGCGCCTCCGACTGGCAGTGGGACTCAGCGGGCGTGGAGGTCGCGGCTGAGCGAGCGAGCCCTGGGCGAGTGAATTGTGGCTGTGGGTTGACGGTGGAGACACCCCCCGGAGGGAGGCGGAGGGAAGGGAGGCGAGGCCTGCACCTGCATGCTTCCCGCCTCCCACTCCCCAGCGCCCCCGGACCGTGCAGTTCTCTGCAGGACCAGGCC	AGTCCTCCCCCGGCGCCTCCGACTGGCAGTGGGACTCAGCGGGCGTGGAGGTCGCGGCTGAGCGAGCGAGCCGTGGGCGAGTGAATTGTGGCTGTGGGTTGACGGTGGAGACACCCCCCGGAGGGAGGCGGAGGGAAGGGAGGCGAGGCCTGCACCTGCATGCTTCCCGCCTCCCACTCCCCAGCGCCCCCGGACCGTGCAGTTCTCTGCAGGACCAGGCC	-0.40901437272741387	-0.18043952	0.22857485272741387
ENST00000176643	ENSG00000072210	ALDH3A2	GOBP_ALCOHOL_METABOLIC_PROCESS, GOBP_CELLULAR_ALDEHYDE_METABOLIC_PROCESS, GOBP_CELLULAR_LIPID_METABOLIC_PROCESS, GOBP_CENTRAL_NERVOUS_SYSTEM_DEVELOPMENT, GOBP_EPIDERMIS_DEVELOPMENT, GOBP_FATTY_ACID_METABOLIC_PROCESS, GOBP_ISOPRENOID_METABOLIC_PROCESS, GOBP_LIPID_METABOLIC_PROCESS, GOBP_MONOCARBOXYLIC_ACID_METABOLIC_PROCESS, GOBP_ORGANIC_ACID_METABOLIC_PROCESS, GOBP_ORGANIC_HYDROXY_COMPOUND_METABO…	NC_000017.11:g.19648875G>A	Uncertain_significance	AGTCCTCCCCCGGCGCCTCCGACTGGCAGTGGGACTCAGCGGGCGTGGAGGTCGCGGCTGAGCGAGCGAGCCCTGGGCGAGTGAATTGTGGCTGTGGGTTGACGGTGGAGACACCCCCCGGAGGGAGGCGGAGGGAAGGGAGGCGAGGCCTGCACCTGCATGCTTCCCGCCTCCCACTCCCCAGCGCCCCCGGACCGTGCAGTTCTCTGCAGGACCAGGCC	AGTCCTCCCCCGGCGCCTCCGACTGGCAGTGGGACTCAGCGGGCGTGGAGGTCGCGGCTGAGCGAGCGAGCCCTGGGCGAGTGAATTGTGGCTGTGGGTTGACGGTGGAGACACCCCCCGGAGGAAGGCGGAGGGAAGGGAGGCGAGGCCTGCACCTGCATGCTTCCCGCCTCCCACTCCCCAGCGCCCCCGGACCGTGCAGTTCTCTGCAGGACCAGGCC	-0.40901437272741387	-0.18243712	0.22657725272741386
ENST00000176643	ENSG00000072210	ALDH3A2	GOBP_ALCOHOL_METABOLIC_PROCESS, GOBP_CELLULAR_ALDEHYDE_METABOLIC_PROCESS, GOBP_CELLULAR_LIPID_METABOLIC_PROCESS, GOBP_CENTRAL_NERVOUS_SYSTEM_DEVELOPMENT, GOBP_EPIDERMIS_DEVELOPMENT, GOBP_FATTY_ACID_METABOLIC_PROCESS, GOBP_ISOPRENOID_METABOLIC_PROCESS, GOBP_LIPID_METABOLIC_PROCESS, GOBP_MONOCARBOXYLIC_ACID_METABOLIC_PROCESS, GOBP_ORGANIC_ACID_METABOLIC_PROCESS, GOBP_ORGANIC_HYDROXY_COMPOUND_METABO…	NC_000017.11:g.19648905C>T	Uncertain_significance	AGTCCTCCCCCGGCGCCTCCGACTGGCAGTGGGACTCAGCGGGCGTGGAGGTCGCGGCTGAGCGAGCGAGCCCTGGGCGAGTGAATTGTGGCTGTGGGTTGACGGTGGAGACACCCCCCGGAGGGAGGCGGAGGGAAGGGAGGCGAGGCCTGCACCTGCATGCTTCCCGCCTCCCACTCCCCAGCGCCCCCGGACCGTGCAGTTCTCTGCAGGACCAGGCC	AGTCCTCCCCCGGCGCCTCCGACTGGCAGTGGGACTCAGCGGGCGTGGAGGTCGCGGCTGAGCGAGCGAGCCCTGGGCGAGTGAATTGTGGCTGTGGGTTGACGGTGGAGACACCCCCCGGAGGGAGGCGGAGGGAAGGGAGGCGAGGCCTGCATCTGCATGCTTCCCGCCTCCCACTCCCCAGCGCCCCCGGACCGTGCAGTTCTCTGCAGGACCAGGCC	-0.40901437272741387	-0.15098894	0.25802543272741385
ENST00000176643	ENSG00000072210	ALDH3A2	GOBP_ALCOHOL_METABOLIC_PROCESS, GOBP_CELLULAR_ALDEHYDE_METABOLIC_PROCESS, GOBP_CELLULAR_LIPID_METABOLIC_PROCESS, GOBP_CENTRAL_NERVOUS_SYSTEM_DEVELOPMENT, GOBP_EPIDERMIS_DEVELOPMENT, GOBP_FATTY_ACID_METABOLIC_PROCESS, GOBP_ISOPRENOID_METABOLIC_PROCESS, GOBP_LIPID_METABOLIC_PROCESS, GOBP_MONOCARBOXYLIC_ACID_METABOLIC_PROCESS, GOBP_ORGANIC_ACID_METABOLIC_PROCESS, GOBP_ORGANIC_HYDROXY_COMPOUND_METABO…	NC_000017.11:g.19648961A>G	Uncertain_significance	AGTCCTCCCCCGGCGCCTCCGACTGGCAGTGGGACTCAGCGGGCGTGGAGGTCGCGGCTGAGCGAGCGAGCCCTGGGCGAGTGAATTGTGGCTGTGGGTTGACGGTGGAGACACCCCCCGGAGGGAGGCGGAGGGAAGGGAGGCGAGGCCTGCACCTGCATGCTTCCCGCCTCCCACTCCCCAGCGCCCCCGGACCGTGCAGTTCTCTGCAGGACCAGGCC	AGTCCTCCCCCGGCGCCTCCGACTGGCAGTGGGACTCAGCGGGCGTGGAGGTCGCGGCTGAGCGAGCGAGCCCTGGGCGAGTGAATTGTGGCTGTGGGTTGACGGTGGAGACACCCCCCGGAGGGAGGCGGAGGGAAGGGAGGCGAGGCCTGCACCTGCATGCTTCCCGCCTCCCACTCCCCAGCGCCCCCGGACCGTGCAGTTCTCTGCGGGACCAGGCC	-0.40901437272741387	-0.18325946	0.22575491272741385
ENST00000176643	ENSG00000072210	ALDH3A2	GOBP_ALCOHOL_METABOLIC_PROCESS, GOBP_CELLULAR_ALDEHYDE_METABOLIC_PROCESS, GOBP_CELLULAR_LIPID_METABOLIC_PROCESS, GOBP_CENTRAL_NERVOUS_SYSTEM_DEVELOPMENT, GOBP_EPIDERMIS_DEVELOPMENT, GOBP_FATTY_ACID_METABOLIC_PROCESS, GOBP_ISOPRENOID_METABOLIC_PROCESS, GOBP_LIPID_METABOLIC_PROCESS, GOBP_MONOCARBOXYLIC_ACID_METABOLIC_PROCESS, GOBP_ORGANIC_ACID_METABOLIC_PROCESS, GOBP_ORGANIC_HYDROXY_COMPOUND_METABO…	NC_000017.11:g.19648969G>A	Uncertain_significance	AGTCCTCCCCCGGCGCCTCCGACTGGCAGTGGGACTCAGCGGGCGTGGAGGTCGCGGCTGAGCGAGCGAGCCCTGGGCGAGTGAATTGTGGCTGTGGGTTGACGGTGGAGACACCCCCCGGAGGGAGGCGGAGGGAAGGGAGGCGAGGCCTGCACCTGCATGCTTCCCGCCTCCCACTCCCCAGCGCCCCCGGACCGTGCAGTTCTCTGCAGGACCAGGCC	AGTCCTCCCCCGGCGCCTCCGACTGGCAGTGGGACTCAGCGGGCGTGGAGGTCGCGGCTGAGCGAGCGAGCCCTGGGCGAGTGAATTGTGGCTGTGGGTTGACGGTGGAGACACCCCCCGGAGGGAGGCGGAGGGAAGGGAGGCGAGGCCTGCACCTGCATGCTTCCCGCCTCCCACTCCCCAGCGCCCCCGGACCGTGCAGTTCTCTGCAGGACCAGACC	-0.40901437272741387	-0.17990589	0.22910848272741385
ENST00000188376	ENSG00000075415	SLC25A3	GOBP_ANION_TRANSMEMBRANE_TRANSPORT, GOBP_ANION_TRANSPORT, GOBP_CATION_TRANSMEMBRANE_TRANSPORT, GOBP_CATION_TRANSPORT, GOBP_INORGANIC_ANION_TRANSMEMBRANE_TRANSPORT, GOBP_INORGANIC_ANION_TRANSPORT, GOBP_INORGANIC_ION_TRANSMEMBRANE_TRANSPORT, GOBP_ION_TRANSMEMBRANE_TRANSPORT, GOBP_ION_TRANSPORT, GOBP_MITOCHONDRIAL_TRANSMEMBRANE_TRANSPORT, GOBP_PHOSPHATE_ION_TRANSMEMBRANE_TRANSPORT, GOBP_PHOSPHATE_IO…	NC_000012.12:g.98593707C>G	Benign	GTGTGCGTCACGCCGACGACGCGCGAAGGGCACACATCTTAGGACCCGGAGGACGTCCGGCCTCTGTGAGCCGCAACCTTTCCAAGGGAGTGGTTGTGTGATCGCCATCTTAGGGAGTGAGTGTGGCCGGGCCTTCTCCTGTGGCGGGTGTGGGGAGCGGAGCCCAGAGCTCCTGTGGGGCCGCTGCTTTGGCGGTGGGCCCAGCCGGGAGCAGCCTCTTTCGAAGGCCGCCGTGACCTCTTCAAGGGCGTGGAGACGGGAAGGAAAAGGCCCCGGTTGGGGTTCCAGGGCGCCGGTAACGTTAACCGGCGCCTTGCCTGTCCTCTAACCGTCGCTCCCTCCTCCCCTAGAAAG	GTGTGCGTCACGCCGACGACGCGCGAAGGGCACACATCTTAGGACCCGGAGGACGTCCGGCCTCTGTGAGCCGCAACCTTTCGAAGGGAGTGGTTGTGTGATCGCCATCTTAGGGAGTGAGTGTGGCCGGGCCTTCTCCTGTGGCGGGTGTGGGGAGCGGAGCCCAGAGCTCCTGTGGGGCCGCTGCTTTGGCGGTGGGCCCAGCCGGGAGCAGCCTCTTTCGAAGGCCGCCGTGACCTCTTCAAGGGCGTGGAGACGGGAAGGAAAAGGCCCCGGTTGGGGTTCCAGGGCGCCGGTAACGTTAACCGGCGCCTTGCCTGTCCTCTAACCGTCGCTCCCTCCTCCCCTAGAAAG	0.08704342154727081	0.23188598	0.1448425584527292
ENST00000188376	ENSG00000075415	SLC25A3	GOBP_ANION_TRANSMEMBRANE_TRANSPORT, GOBP_ANION_TRANSPORT, GOBP_CATION_TRANSMEMBRANE_TRANSPORT, GOBP_CATION_TRANSPORT, GOBP_INORGANIC_ANION_TRANSMEMBRANE_TRANSPORT, GOBP_INORGANIC_ANION_TRANSPORT, GOBP_INORGANIC_ION_TRANSMEMBRANE_TRANSPORT, GOBP_ION_TRANSMEMBRANE_TRANSPORT, GOBP_ION_TRANSPORT, GOBP_MITOCHONDRIAL_TRANSMEMBRANE_TRANSPORT, GOBP_PHOSPHATE_ION_TRANSMEMBRANE_TRANSPORT, GOBP_PHOSPHATE_IO…	NC_000012.12:g.98593707C>T	Uncertain_significance	GTGTGCGTCACGCCGACGACGCGCGAAGGGCACACATCTTAGGACCCGGAGGACGTCCGGCCTCTGTGAGCCGCAACCTTTCCAAGGGAGTGGTTGTGTGATCGCCATCTTAGGGAGTGAGTGTGGCCGGGCCTTCTCCTGTGGCGGGTGTGGGGAGCGGAGCCCAGAGCTCCTGTGGGGCCGCTGCTTTGGCGGTGGGCCCAGCCGGGAGCAGCCTCTTTCGAAGGCCGCCGTGACCTCTTCAAGGGCGTGGAGACGGGAAGGAAAAGGCCCCGGTTGGGGTTCCAGGGCGCCGGTAACGTTAACCGGCGCCTTGCCTGTCCTCTAACCGTCGCTCCCTCCTCCCCTAGAAAG	GTGTGCGTCACGCCGACGACGCGCGAAGGGCACACATCTTAGGACCCGGAGGACGTCCGGCCTCTGTGAGCCGCAACCTTTCTAAGGGAGTGGTTGTGTGATCGCCATCTTAGGGAGTGAGTGTGGCCGGGCCTTCTCCTGTGGCGGGTGTGGGGAGCGGAGCCCAGAGCTCCTGTGGGGCCGCTGCTTTGGCGGTGGGCCCAGCCGGGAGCAGCCTCTTTCGAAGGCCGCCGTGACCTCTTCAAGGGCGTGGAGACGGGAAGGAAAAGGCCCCGGTTGGGGTTCCAGGGCGCCGGTAACGTTAACCGGCGCCTTGCCTGTCCTCTAACCGTCGCTCCCTCCTCCCCTAGAAAG	0.08704342154727081	0.232484	0.14544057845272917
ENST00000188376	ENSG00000075415	SLC25A3	GOBP_ANION_TRANSMEMBRANE_TRANSPORT, GOBP_ANION_TRANSPORT, GOBP_CATION_TRANSMEMBRANE_TRANSPORT, GOBP_CATION_TRANSPORT, GOBP_INORGANIC_ANION_TRANSMEMBRANE_TRANSPORT, GOBP_INORGANIC_ANION_TRANSPORT, GOBP_INORGANIC_ION_TRANSMEMBRANE_TRANSPORT, GOBP_ION_TRANSMEMBRANE_TRANSPORT, GOBP_ION_TRANSPORT, GOBP_MITOCHONDRIAL_TRANSMEMBRANE_TRANSPORT, GOBP_PHOSPHATE_ION_TRANSMEMBRANE_TRANSPORT, GOBP_PHOSPHATE_IO…	NC_000012.12:g.98593757C>A	Likely_benign	GTGTGCGTCACGCCGACGACGCGCGAAGGGCACACATCTTAGGACCCGGAGGACGTCCGGCCTCTGTGAGCCGCAACCTTTCCAAGGGAGTGGTTGTGTGATCGCCATCTTAGGGAGTGAGTGTGGCCGGGCCTTCTCCTGTGGCGGGTGTGGGGAGCGGAGCCCAGAGCTCCTGTGGGGCCGCTGCTTTGGCGGTGGGCCCAGCCGGGAGCAGCCTCTTTCGAAGGCCGCCGTGACCTCTTCAAGGGCGTGGAGACGGGAAGGAAAAGGCCCCGGTTGGGGTTCCAGGGCGCCGGTAACGTTAACCGGCGCCTTGCCTGTCCTCTAACCGTCGCTCCCTCCTCCCCTAGAAAG	GTGTGCGTCACGCCGACGACGCGCGAAGGGCACACATCTTAGGACCCGGAGGACGTCCGGCCTCTGTGAGCCGCAACCTTTCCAAGGGAGTGGTTGTGTGATCGCCATCTTAGGGAGTGAGTGTGGCCGGGCATTCTCCTGTGGCGGGTGTGGGGAGCGGAGCCCAGAGCTCCTGTGGGGCCGCTGCTTTGGCGGTGGGCCCAGCCGGGAGCAGCCTCTTTCGAAGGCCGCCGTGACCTCTTCAAGGGCGTGGAGACGGGAAGGAAAAGGCCCCGGTTGGGGTTCCAGGGCGCCGGTAACGTTAACCGGCGCCTTGCCTGTCCTCTAACCGTCGCTCCCTCCTCCCCTAGAAAG	0.08704342154727081	0.23196585	0.14492242845272918
ENST00000188376	ENSG00000075415	SLC25A3	GOBP_ANION_TRANSMEMBRANE_TRANSPORT, GOBP_ANION_TRANSPORT, GOBP_CATION_TRANSMEMBRANE_TRANSPORT, GOBP_CATION_TRANSPORT, GOBP_INORGANIC_ANION_TRANSMEMBRANE_TRANSPORT, GOBP_INORGANIC_ANION_TRANSPORT, GOBP_INORGANIC_ION_TRANSMEMBRANE_TRANSPORT, GOBP_ION_TRANSMEMBRANE_TRANSPORT, GOBP_ION_TRANSPORT, GOBP_MITOCHONDRIAL_TRANSMEMBRANE_TRANSPORT, GOBP_PHOSPHATE_ION_TRANSMEMBRANE_TRANSPORT, GOBP_PHOSPHATE_IO…	NC_000012.12:g.98593760C>T	Likely_benign	GTGTGCGTCACGCCGACGACGCGCGAAGGGCACACATCTTAGGACCCGGAGGACGTCCGGCCTCTGTGAGCCGCAACCTTTCCAAGGGAGTGGTTGTGTGATCGCCATCTTAGGGAGTGAGTGTGGCCGGGCCTTCTCCTGTGGCGGGTGTGGGGAGCGGAGCCCAGAGCTCCTGTGGGGCCGCTGCTTTGGCGGTGGGCCCAGCCGGGAGCAGCCTCTTTCGAAGGCCGCCGTGACCTCTTCAAGGGCGTGGAGACGGGAAGGAAAAGGCCCCGGTTGGGGTTCCAGGGCGCCGGTAACGTTAACCGGCGCCTTGCCTGTCCTCTAACCGTCGCTCCCTCCTCCCCTAGAAAG	GTGTGCGTCACGCCGACGACGCGCGAAGGGCACACATCTTAGGACCCGGAGGACGTCCGGCCTCTGTGAGCCGCAACCTTTCCAAGGGAGTGGTTGTGTGATCGCCATCTTAGGGAGTGAGTGTGGCCGGGCCTTTTCCTGTGGCGGGTGTGGGGAGCGGAGCCCAGAGCTCCTGTGGGGCCGCTGCTTTGGCGGTGGGCCCAGCCGGGAGCAGCCTCTTTCGAAGGCCGCCGTGACCTCTTCAAGGGCGTGGAGACGGGAAGGAAAAGGCCCCGGTTGGGGTTCCAGGGCGCCGGTAACGTTAACCGGCGCCTTGCCTGTCCTCTAACCGTCGCTCCCTCCTCCCCTAGAAAG	0.08704342154727081	0.23001917	0.1429757484527292
ENST00000188376	ENSG00000075415	SLC25A3	GOBP_ANION_TRANSMEMBRANE_TRANSPORT, GOBP_ANION_TRANSPORT, GOBP_CATION_TRANSMEMBRANE_TRANSPORT, GOBP_CATION_TRANSPORT, GOBP_INORGANIC_ANION_TRANSMEMBRANE_TRANSPORT, GOBP_INORGANIC_ANION_TRANSPORT, GOBP_INORGANIC_ION_TRANSMEMBRANE_TRANSPORT, GOBP_ION_TRANSMEMBRANE_TRANSPORT, GOBP_ION_TRANSPORT, GOBP_MITOCHONDRIAL_TRANSMEMBRANE_TRANSPORT, GOBP_PHOSPHATE_ION_TRANSMEMBRANE_TRANSPORT, GOBP_PHOSPHATE_IO…	NC_000012.12:g.98593954C>T	Likely_benign	GTGTGCGTCACGCCGACGACGCGCGAAGGGCACACATCTTAGGACCCGGAGGACGTCCGGCCTCTGTGAGCCGCAACCTTTCCAAGGGAGTGGTTGTGTGATCGCCATCTTAGGGAGTGAGTGTGGCCGGGCCTTCTCCTGTGGCGGGTGTGGGGAGCGGAGCCCAGAGCTCCTGTGGGGCCGCTGCTTTGGCGGTGGGCCCAGCCGGGAGCAGCCTCTTTCGAAGGCCGCCGTGACCTCTTCAAGGGCGTGGAGACGGGAAGGAAAAGGCCCCGGTTGGGGTTCCAGGGCGCCGGTAACGTTAACCGGCGCCTTGCCTGTCCTCTAACCGTCGCTCCCTCCTCCCCTAGAAAG	GTGTGCGTCACGCCGACGACGCGCGAAGGGCACACATCTTAGGACCCGGAGGACGTCCGGCCTCTGTGAGCCGCAACCTTTCCAAGGGAGTGGTTGTGTGATCGCCATCTTAGGGAGTGAGTGTGGCCGGGCCTTCTCCTGTGGCGGGTGTGGGGAGCGGAGCCCAGAGCTCCTGTGGGGCCGCTGCTTTGGCGGTGGGCCCAGCCGGGAGCAGCCTCTTTCGAAGGCCGCCGTGACCTCTTCAAGGGCGTGGAGACGGGAAGGAAAAGGCCCCGGTTGGGGTTCCAGGGCGCCGGTAACGTTAACCGGCGCCTTGCCTGTCCTCTAACTGTCGCTCCCTCCTCCCCTAGAAAG	0.08704342154727081	0.21876855	0.1317251284527292
ENST00000188376	ENSG00000075415	SLC25A3	GOBP_ANION_TRANSMEMBRANE_TRANSPORT, GOBP_ANION_TRANSPORT, GOBP_CATION_TRANSMEMBRANE_TRANSPORT, GOBP_CATION_TRANSPORT, GOBP_INORGANIC_ANION_TRANSMEMBRANE_TRANSPORT, GOBP_INORGANIC_ANION_TRANSPORT, GOBP_INORGANIC_ION_TRANSMEMBRANE_TRANSPORT, GOBP_ION_TRANSMEMBRANE_TRANSPORT, GOBP_ION_TRANSPORT, GOBP_MITOCHONDRIAL_TRANSMEMBRANE_TRANSPORT, GOBP_PHOSPHATE_ION_TRANSMEMBRANE_TRANSPORT, GOBP_PHOSPHATE_IO…	NC_000012.12:g.98593968C>T	Uncertain_significance	GTGTGCGTCACGCCGACGACGCGCGAAGGGCACACATCTTAGGACCCGGAGGACGTCCGGCCTCTGTGAGCCGCAACCTTTCCAAGGGAGTGGTTGTGTGATCGCCATCTTAGGGAGTGAGTGTGGCCGGGCCTTCTCCTGTGGCGGGTGTGGGGAGCGGAGCCCAGAGCTCCTGTGGGGCCGCTGCTTTGGCGGTGGGCCCAGCCGGGAGCAGCCTCTTTCGAAGGCCGCCGTGACCTCTTCAAGGGCGTGGAGACGGGAAGGAAAAGGCCCCGGTTGGGGTTCCAGGGCGCCGGTAACGTTAACCGGCGCCTTGCCTGTCCTCTAACCGTCGCTCCCTCCTCCCCTAGAAAG	GTGTGCGTCACGCCGACGACGCGCGAAGGGCACACATCTTAGGACCCGGAGGACGTCCGGCCTCTGTGAGCCGCAACCTTTCCAAGGGAGTGGTTGTGTGATCGCCATCTTAGGGAGTGAGTGTGGCCGGGCCTTCTCCTGTGGCGGGTGTGGGGAGCGGAGCCCAGAGCTCCTGTGGGGCCGCTGCTTTGGCGGTGGGCCCAGCCGGGAGCAGCCTCTTTCGAAGGCCGCCGTGACCTCTTCAAGGGCGTGGAGACGGGAAGGAAAAGGCCCCGGTTGGGGTTCCAGGGCGCCGGTAACGTTAACCGGCGCCTTGCCTGTCCTCTAACCGTCGCTCCCTCCTTCCCTAGAAAG	0.08704342154727081	0.22249575	0.1354523284527292
ENST00000196061	ENSG00000083444	PLOD1	GOBP_CARBOHYDRATE_DERIVATIVE_BIOSYNTHETIC_PROCESS, GOBP_CARBOHYDRATE_DERIVATIVE_METABOLIC_PROCESS, GOBP_CELLULAR_MACROMOLECULE_BIOSYNTHETIC_PROCESS, GOBP_EPIDERMIS_DEVELOPMENT, GOBP_GLYCOPROTEIN_BIOSYNTHETIC_PROCESS, GOBP_GLYCOPROTEIN_METABOLIC_PROCESS, GOBP_GLYCOSYLATION, GOBP_ORGANONITROGEN_COMPOUND_BIOSYNTHETIC_PROCESS, GOBP_PEPTIDYL_AMINO_ACID_MODIFICATION, GOBP_PEPTIDYL_LYSINE_HYDROXYLATION,…	NC_000001.11:g.11934719C>T	Uncertain_significance	GTCGCGAAGTTTCCAGCCCTGCGAGCGCCGCCGGGTCGGCCGATCGTCCCCCATACCTCGGCC	GTTGCGAAGTTTCCAGCCCTGCGAGCGCCGCCGGGTCGGCCGATCGTCCCCCATACCTCGGCC	0.2293245643526171	0.0023644704	-0.2269600939526171
ENST00000196061	ENSG00000083444	PLOD1	GOBP_CARBOHYDRATE_DERIVATIVE_BIOSYNTHETIC_PROCESS, GOBP_CARBOHYDRATE_DERIVATIVE_METABOLIC_PROCESS, GOBP_CELLULAR_MACROMOLECULE_BIOSYNTHETIC_PROCESS, GOBP_EPIDERMIS_DEVELOPMENT, GOBP_GLYCOPROTEIN_BIOSYNTHETIC_PROCESS, GOBP_GLYCOPROTEIN_METABOLIC_PROCESS, GOBP_GLYCOSYLATION, GOBP_ORGANONITROGEN_COMPOUND_BIOSYNTHETIC_PROCESS, GOBP_PEPTIDYL_AMINO_ACID_MODIFICATION, GOBP_PEPTIDYL_LYSINE_HYDROXYLATION,…	NC_000001.11:g.11934722G>A	Uncertain_significance	GTCGCGAAGTTTCCAGCCCTGCGAGCGCCGCCGGGTCGGCCGATCGTCCCCCATACCTCGGCC	GTCGCAAAGTTTCCAGCCCTGCGAGCGCCGCCGGGTCGGCCGATCGTCCCCCATACCTCGGCC	0.2293245643526171	0.021659596	-0.2076649683526171
ENST00000196061	ENSG00000083444	PLOD1	GOBP_CARBOHYDRATE_DERIVATIVE_BIOSYNTHETIC_PROCESS, GOBP_CARBOHYDRATE_DERIVATIVE_METABOLIC_PROCESS, GOBP_CELLULAR_MACROMOLECULE_BIOSYNTHETIC_PROCESS, GOBP_EPIDERMIS_DEVELOPMENT, GOBP_GLYCOPROTEIN_BIOSYNTHETIC_PROCESS, GOBP_GLYCOPROTEIN_METABOLIC_PROCESS, GOBP_GLYCOSYLATION, GOBP_ORGANONITROGEN_COMPOUND_BIOSYNTHETIC_PROCESS, GOBP_PEPTIDYL_AMINO_ACID_MODIFICATION, GOBP_PEPTIDYL_LYSINE_HYDROXYLATION,…	NC_000001.11:g.11934741G>T	Uncertain_significance	GTCGCGAAGTTTCCAGCCCTGCGAGCGCCGCCGGGTCGGCCGATCGTCCCCCATACCTCGGCC	GTCGCGAAGTTTCCAGCCCTGCGATCGCCGCCGGGTCGGCCGATCGTCCCCCATACCTCGGCC	0.2293245643526171	0.03596972	-0.19335484435261713
ENST00000196061	ENSG00000083444	PLOD1	GOBP_CARBOHYDRATE_DERIVATIVE_BIOSYNTHETIC_PROCESS, GOBP_CARBOHYDRATE_DERIVATIVE_METABOLIC_PROCESS, GOBP_CELLULAR_MACROMOLECULE_BIOSYNTHETIC_PROCESS, GOBP_EPIDERMIS_DEVELOPMENT, GOBP_GLYCOPROTEIN_BIOSYNTHETIC_PROCESS, GOBP_GLYCOPROTEIN_METABOLIC_PROCESS, GOBP_GLYCOSYLATION, GOBP_ORGANONITROGEN_COMPOUND_BIOSYNTHETIC_PROCESS, GOBP_PEPTIDYL_AMINO_ACID_MODIFICATION, GOBP_PEPTIDYL_LYSINE_HYDROXYLATION,…	NC_000001.11:g.11934752del	Likely_benign	GTCGCGAAGTTTCCAGCCCTGCGAGCGCCGCCGGGTCGGCCGATCGTCCCCCATACCTCGGCC	GTCGCGAAGTTTCCAGCCCTGCGAGCGCCGCCGGGCGGCCGATCGTCCCCCATACCTCGGCC	0.2293245643526171	-0.025190176	-0.2545147403526171
ENST00000196061	ENSG00000083444	PLOD1	GOBP_CARBOHYDRATE_DERIVATIVE_BIOSYNTHETIC_PROCESS, GOBP_CARBOHYDRATE_DERIVATIVE_METABOLIC_PROCESS, GOBP_CELLULAR_MACROMOLECULE_BIOSYNTHETIC_PROCESS, GOBP_EPIDERMIS_DEVELOPMENT, GOBP_GLYCOPROTEIN_BIOSYNTHETIC_PROCESS, GOBP_GLYCOPROTEIN_METABOLIC_PROCESS, GOBP_GLYCOSYLATION, GOBP_ORGANONITROGEN_COMPOUND_BIOSYNTHETIC_PROCESS, GOBP_PEPTIDYL_AMINO_ACID_MODIFICATION, GOBP_PEPTIDYL_LYSINE_HYDROXYLATION,…	NC_000001.11:g.11934753C>A	Likely_benign	GTCGCGAAGTTTCCAGCCCTGCGAGCGCCGCCGGGTCGGCCGATCGTCCCCCATACCTCGGCC	GTCGCGAAGTTTCCAGCCCTGCGAGCGCCGCCGGGTAGGCCGATCGTCCCCCATACCTCGGCC	0.2293245643526171	0.024092508	-0.2052320563526171
ENST00000196061	ENSG00000083444	PLOD1	GOBP_CARBOHYDRATE_DERIVATIVE_BIOSYNTHETIC_PROCESS, GOBP_CARBOHYDRATE_DERIVATIVE_METABOLIC_PROCESS, GOBP_CELLULAR_MACROMOLECULE_BIOSYNTHETIC_PROCESS, GOBP_EPIDERMIS_DEVELOPMENT, GOBP_GLYCOPROTEIN_BIOSYNTHETIC_PROCESS, GOBP_GLYCOPROTEIN_METABOLIC_PROCESS, GOBP_GLYCOSYLATION, GOBP_ORGANONITROGEN_COMPOUND_BIOSYNTHETIC_PROCESS, GOBP_PEPTIDYL_AMINO_ACID_MODIFICATION, GOBP_PEPTIDYL_LYSINE_HYDROXYLATION,…	NC_000001.11:g.11934761C>T	Uncertain_significance	GTCGCGAAGTTTCCAGCCCTGCGAGCGCCGCCGGGTCGGCCGATCGTCCCCCATACCTCGGCC	GTCGCGAAGTTTCCAGCCCTGCGAGCGCCGCCGGGTCGGCCGATTGTCCCCCATACCTCGGCC	0.2293245643526171	0.028657285	-0.2006672793526171
ENST00000196371	ENSG00000083720	OXCT1	GOBP_ADIPOSE_TISSUE_DEVELOPMENT, GOBP_AMIDE_TRANSPORT, GOBP_CARBOHYDRATE_HOMEOSTASIS, GOBP_CELLULAR_GLUCOSE_HOMEOSTASIS, GOBP_CELLULAR_HOMEOSTASIS, GOBP_CELLULAR_KETONE_METABOLIC_PROCESS, GOBP_CELLULAR_RESPONSE_TO_CARBOHYDRATE_STIMULUS, GOBP_CELLULAR_RESPONSE_TO_OXYGEN_CONTAINING_COMPOUND, GOBP_CELL_CELL_SIGNALING, GOBP_CENTRAL_NERVOUS_SYSTEM_DEVELOPMENT, GOBP_CHEMICAL_HOMEOSTASIS, GOBP_CIRCULATO…	NC_000005.10:g.41870412C>T	Uncertain_significance	GCAGTCGCGCACCGACGCTCAAACGCGCGCTCCAACCCGCAGCCTCCTCCTGCCTCACCGCCCGAAG	GCAGTCGCGCACCGACGCTCAAACGCGCGCTCCAACCCGCAGCCTCCTCCTGCTTCACCGCCCGAAG	-0.08575646552347205	0.39508364	0.48084010552347206
ENST00000196371	ENSG00000083720	OXCT1	GOBP_ADIPOSE_TISSUE_DEVELOPMENT, GOBP_AMIDE_TRANSPORT, GOBP_CARBOHYDRATE_HOMEOSTASIS, GOBP_CELLULAR_GLUCOSE_HOMEOSTASIS, GOBP_CELLULAR_HOMEOSTASIS, GOBP_CELLULAR_KETONE_METABOLIC_PROCESS, GOBP_CELLULAR_RESPONSE_TO_CARBOHYDRATE_STIMULUS, GOBP_CELLULAR_RESPONSE_TO_OXYGEN_CONTAINING_COMPOUND, GOBP_CELL_CELL_SIGNALING, GOBP_CENTRAL_NERVOUS_SYSTEM_DEVELOPMENT, GOBP_CHEMICAL_HOMEOSTASIS, GOBP_CIRCULATO…	NC_000005.10:g.41870418G>C	Benign	GCAGTCGCGCACCGACGCTCAAACGCGCGCTCCAACCCGCAGCCTCCTCCTGCCTCACCGCCCGAAG	GCAGTCGCGCACCGACGCTCAAACGCGCGCTCCAACCCGCAGCCTCCTCCTGCCTCACCCCCCGAAG	-0.08575646552347205	0.4278758	0.513632265523472
ENST00000204961	ENSG00000090776	EFNB1	GOBP_AMEBOIDAL_TYPE_CELL_MIGRATION, GOBP_AXON_DEVELOPMENT, GOBP_BIOLOGICAL_ADHESION, GOBP_CELLULAR_COMPONENT_MORPHOGENESIS, GOBP_CELL_ACTIVATION, GOBP_CELL_CELL_ADHESION, GOBP_CELL_CELL_SIGNALING, GOBP_CELL_MIGRATION, GOBP_CELL_MORPHOGENESIS, GOBP_CELL_MORPHOGENESIS_INVOLVED_IN_DIFFERENTIATION, GOBP_CELL_MORPHOGENESIS_INVOLVED_IN_NEURON_DIFFERENTIATION, GOBP_CELL_PART_MORPHOGENESIS, GOBP_CELL_PRO…	NC_000023.11:g.68829082C>T	Likely_benign	ATGCGAGCTGGACAGCAGTGGGAGGTTTGTGAGGCTCGCACTGGCCGCAGACCCTCGGGCTCGATCGCCCGGGAGCCAGGACTCGGCGACGCGAGGCTGCCGGGCTACCCGGCCGAGGCTTCGGGGGCGCAAACTAATGGGACTGGCTCGCTCGGCAGCATCTCCCCGCTCTTCTAAGTACACTGAGCAGGGCCCGCGCTGAAGTAGAAGCTGTCCGGGGGCGCGTAGCCCGGAGTCCCAGTGTGGCCCGGAGGAACGGAGCCCGTGCCAGGGCGGCCCAGTCGGGAGCCCGGGGACCGAGCTTGTGCTGTGGGGAAACCCCCACTTCTTCCAAGGGACAGCGATCCCGGGACGGTCGAGGCGTCGGGGCGGTCACCGAGACCTCTGCGGGAAGACCCC…	ATGCGAGCTGGACAGCAGTGGGAGGTTTGTGAGGCTCGCACTGGCCGCAGACCCTCGGGCTTGATCGCCCGGGAGCCAGGACTCGGCGACGCGAGGCTGCCGGGCTACCCGGCCGAGGCTTCGGGGGCGCAAACTAATGGGACTGGCTCGCTCGGCAGCATCTCCCCGCTCTTCTAAGTACACTGAGCAGGGCCCGCGCTGAAGTAGAAGCTGTCCGGGGGCGCGTAGCCCGGAGTCCCAGTGTGGCCCGGAGGAACGGAGCCCGTGCCAGGGCGGCCCAGTCGGGAGCCCGGGGACCGAGCTTGTGCTGTGGGGAAACCCCCACTTCTTCCAAGGGACAGCGATCCCGGGACGGTCGAGGCGTCGGGGCGGTCACCGAGACCTCTGCGGGAAGACCCC…	-0.18993391478231894	-0.17728536	0.012648554782318938
ENST00000204961	ENSG00000090776	EFNB1	GOBP_AMEBOIDAL_TYPE_CELL_MIGRATION, GOBP_AXON_DEVELOPMENT, GOBP_BIOLOGICAL_ADHESION, GOBP_CELLULAR_COMPONENT_MORPHOGENESIS, GOBP_CELL_ACTIVATION, GOBP_CELL_CELL_ADHESION, GOBP_CELL_CELL_SIGNALING, GOBP_CELL_MIGRATION, GOBP_CELL_MORPHOGENESIS, GOBP_CELL_MORPHOGENESIS_INVOLVED_IN_DIFFERENTIATION, GOBP_CELL_MORPHOGENESIS_INVOLVED_IN_NEURON_DIFFERENTIATION, GOBP_CELL_PART_MORPHOGENESIS, GOBP_CELL_PRO…	NC_000023.11:g.68829392G>T	Benign	ATGCGAGCTGGACAGCAGTGGGAGGTTTGTGAGGCTCGCACTGGCCGCAGACCCTCGGGCTCGATCGCCCGGGAGCCAGGACTCGGCGACGCGAGGCTGCCGGGCTACCCGGCCGAGGCTTCGGGGGCGCAAACTAATGGGACTGGCTCGCTCGGCAGCATCTCCCCGCTCTTCTAAGTACACTGAGCAGGGCCCGCGCTGAAGTAGAAGCTGTCCGGGGGCGCGTAGCCCGGAGTCCCAGTGTGGCCCGGAGGAACGGAGCCCGTGCCAGGGCGGCCCAGTCGGGAGCCCGGGGACCGAGCTTGTGCTGTGGGGAAACCCCCACTTCTTCCAAGGGACAGCGATCCCGGGACGGTCGAGGCGTCGGGGCGGTCACCGAGACCTCTGCGGGAAGACCCC…	ATGCGAGCTGGACAGCAGTGGGAGGTTTGTGAGGCTCGCACTGGCCGCAGACCCTCGGGCTCGATCGCCCGGGAGCCAGGACTCGGCGACGCGAGGCTGCCGGGCTACCCGGCCGAGGCTTCGGGGGCGCAAACTAATGGGACTGGCTCGCTCGGCAGCATCTCCCCGCTCTTCTAAGTACACTGAGCAGGGCCCGCGCTGAAGTAGAAGCTGTCCGGGGGCGCGTAGCCCGGAGTCCCAGTGTGGCCCGGAGGAACGGAGCCCGTGCCAGGGCGGCCCAGTCGGGAGCCCGGGGACCGAGCTTGTGCTGTGGGGAAACCCCCACTTCTTCCAAGGGACAGCGATCCCGGGACGGTCGAGGCGTCGGGGCGTTCACCGAGACCTCTGCGGGAAGACCCC…	-0.18993391478231894	-0.18105896	0.00887495478231895
ENST00000204961	ENSG00000090776	EFNB1	GOBP_AMEBOIDAL_TYPE_CELL_MIGRATION, GOBP_AXON_DEVELOPMENT, GOBP_BIOLOGICAL_ADHESION, GOBP_CELLULAR_COMPONENT_MORPHOGENESIS, GOBP_CELL_ACTIVATION, GOBP_CELL_CELL_ADHESION, GOBP_CELL_CELL_SIGNALING, GOBP_CELL_MIGRATION, GOBP_CELL_MORPHOGENESIS, GOBP_CELL_MORPHOGENESIS_INVOLVED_IN_DIFFERENTIATION, GOBP_CELL_MORPHOGENESIS_INVOLVED_IN_NEURON_DIFFERENTIATION, GOBP_CELL_PART_MORPHOGENESIS, GOBP_CELL_PRO…	NC_000023.11:g.68829498C>G	Likely_benign	ATGCGAGCTGGACAGCAGTGGGAGGTTTGTGAGGCTCGCACTGGCCGCAGACCCTCGGGCTCGATCGCCCGGGAGCCAGGACTCGGCGACGCGAGGCTGCCGGGCTACCCGGCCGAGGCTTCGGGGGCGCAAACTAATGGGACTGGCTCGCTCGGCAGCATCTCCCCGCTCTTCTAAGTACACTGAGCAGGGCCCGCGCTGAAGTAGAAGCTGTCCGGGGGCGCGTAGCCCGGAGTCCCAGTGTGGCCCGGAGGAACGGAGCCCGTGCCAGGGCGGCCCAGTCGGGAGCCCGGGGACCGAGCTTGTGCTGTGGGGAAACCCCCACTTCTTCCAAGGGACAGCGATCCCGGGACGGTCGAGGCGTCGGGGCGGTCACCGAGACCTCTGCGGGAAGACCCC…	ATGCGAGCTGGACAGCAGTGGGAGGTTTGTGAGGCTCGCACTGGCCGCAGACCCTCGGGCTCGATCGCCCGGGAGCCAGGACTCGGCGACGCGAGGCTGCCGGGCTACCCGGCCGAGGCTTCGGGGGCGCAAACTAATGGGACTGGCTCGCTCGGCAGCATCTCCCCGCTCTTCTAAGTACACTGAGCAGGGCCCGCGCTGAAGTAGAAGCTGTCCGGGGGCGCGTAGCCCGGAGTCCCAGTGTGGCCCGGAGGAACGGAGCCCGTGCCAGGGCGGCCCAGTCGGGAGCCCGGGGACCGAGCTTGTGCTGTGGGGAAACCCCCACTTCTTCCAAGGGACAGCGATCCCGGGACGGTCGAGGCGTCGGGGCGGTCACCGAGACCTCTGCGGGAAGACCCC…	-0.18993391478231894	-0.1803466	0.009587314782318945
ENST00000209873	ENSG00000094914	AAAS	GOBP_BEHAVIOR, GOBP_CELL_CYCLE, GOBP_CELL_CYCLE_PROCESS, GOBP_COGNITION, GOBP_CYTOSKELETON_ORGANIZATION, GOBP_ESTABLISHMENT_OF_PROTEIN_LOCALIZATION, GOBP_ESTABLISHMENT_OF_RNA_LOCALIZATION, GOBP_FERTILIZATION, GOBP_INTRACELLULAR_TRANSPORT, GOBP_LEARNING, GOBP_MICROTUBULE_BASED_PROCESS, GOBP_MICROTUBULE_BUNDLE_FORMATION, GOBP_MICROTUBULE_CYTOSKELETON_ORGANIZATION, GOBP_MICROTUBULE_CYTOSKELETON_ORGA…	NC_000012.12:g.53321535A>G	Likely_benign	ACTTCCGTTGAGTTCCGCCTCGCCGTTTGTCCCTTGCGGTACCCGTCCGCATACGAATCTAGCCCGGGAACCGAGTTGCGGGAGTGCGGTCTGTGCCGTTCCGGCCAGGAGTTTGCCGACTGCAGACGTCCTGCGAACCGGCAAG	ACTTCCGTTGAGTTCCGCCTCGCCGTTTGTCCCTTGCGGTACCCGTCCGCATACGAATCTAGCCCGGGAGCCGAGTTGCGGGAGTGCGGTCTGTGCCGTTCCGGCCAGGAGTTTGCCGACTGCAGACGTCCTGCGAACCGGCAAG	0.3954812133970464	0.2834757	-0.1120055133970464
ENST00000210444	ENSG00000095380	NANS	GOBP_CARBOHYDRATE_BIOSYNTHETIC_PROCESS, GOBP_CARBOHYDRATE_DERIVATIVE_BIOSYNTHETIC_PROCESS, GOBP_CARBOHYDRATE_DERIVATIVE_METABOLIC_PROCESS, GOBP_CARBOHYDRATE_METABOLIC_PROCESS, GOBP_GLYCOSYLATION, GOBP_NUCLEOBASE_CONTAINING_SMALL_MOLECULE_METABOLIC_PROCESS, GOBP_NUCLEOTIDE_SUGAR_BIOSYNTHETIC_PROCESS, GOBP_NUCLEOTIDE_SUGAR_METABOLIC_PROCESS, GOBP_SMALL_MOLECULE_METABOLIC_PROCESS, GOMF_CYTIDYLYLTRAN…	NC_000009.12:g.98056788T>G	Benign	ACAGAACAGAGTAGAGGCGGCGGCGGCGGCGGCCGGACCCAGACTGGTAGTGAGGCTTTGGACCCCGAGCCGCTGCA	ACAGAACAGAGTAGAGGCGGCGGCGGCGGCGGCCGGACCCAGACTGGTAGTGAGGCGTTGGACCCCGAGCCGCTGCA	0.49003675934145374	0.11077298	-0.3792637793414537
ENST00000211998	ENSG00000035403	VCL	GOBP_ADHERENS_JUNCTION_ASSEMBLY, GOBP_ADHERENS_JUNCTION_ORGANIZATION, GOBP_ANATOMICAL_STRUCTURE_HOMEOSTASIS, GOBP_APICAL_JUNCTION_ASSEMBLY, GOBP_AXON_DEVELOPMENT, GOBP_AXON_EXTENSION, GOBP_BIOLOGICAL_ADHESION, GOBP_CELLULAR_COMPONENT_MORPHOGENESIS, GOBP_CELLULAR_MACROMOLECULE_LOCALIZATION, GOBP_CELL_ACTIVATION, GOBP_CELL_CELL_ADHESION, GOBP_CELL_CELL_JUNCTION_ASSEMBLY, GOBP_CELL_CELL_JUNCTION_ORG…	NC_000010.11:g.73998146T>G	Uncertain_significance	AGTCGCTGCACAGTCTGTCTCTTCGCCGGTTCCCGGCCCCGTGGATCCTACTTCTCTGTCGCCCGCGGTTCGCCGCCCCGCTCGCCGCCGCG	AGTCGCTGCACAGTCTGTCTCTTCGCCGGTGCCCGGCCCCGTGGATCCTACTTCTCTGTCGCCCGCGGTTCGCCGCCCCGCTCGCCGCCGCG	0.32810606333580195	-0.029713066	-0.35781912933580196
ENST00000211998	ENSG00000035403	VCL	GOBP_ADHERENS_JUNCTION_ASSEMBLY, GOBP_ADHERENS_JUNCTION_ORGANIZATION, GOBP_ANATOMICAL_STRUCTURE_HOMEOSTASIS, GOBP_APICAL_JUNCTION_ASSEMBLY, GOBP_AXON_DEVELOPMENT, GOBP_AXON_EXTENSION, GOBP_BIOLOGICAL_ADHESION, GOBP_CELLULAR_COMPONENT_MORPHOGENESIS, GOBP_CELLULAR_MACROMOLECULE_LOCALIZATION, GOBP_CELL_ACTIVATION, GOBP_CELL_CELL_ADHESION, GOBP_CELL_CELL_JUNCTION_ASSEMBLY, GOBP_CELL_CELL_JUNCTION_ORG…	NC_000010.11:g.73998150G>T	Uncertain_significance	AGTCGCTGCACAGTCTGTCTCTTCGCCGGTTCCCGGCCCCGTGGATCCTACTTCTCTGTCGCCCGCGGTTCGCCGCCCCGCTCGCCGCCGCG	AGTCGCTGCACAGTCTGTCTCTTCGCCGGTTCCCTGCCCCGTGGATCCTACTTCTCTGTCGCCCGCGGTTCGCCGCCCCGCTCGCCGCCGCG	0.32810606333580195	-0.0019561958	-0.33006225913580195
ENST00000211998	ENSG00000035403	VCL	GOBP_ADHERENS_JUNCTION_ASSEMBLY, GOBP_ADHERENS_JUNCTION_ORGANIZATION, GOBP_ANATOMICAL_STRUCTURE_HOMEOSTASIS, GOBP_APICAL_JUNCTION_ASSEMBLY, GOBP_AXON_DEVELOPMENT, GOBP_AXON_EXTENSION, GOBP_BIOLOGICAL_ADHESION, GOBP_CELLULAR_COMPONENT_MORPHOGENESIS, GOBP_CELLULAR_MACROMOLECULE_LOCALIZATION, GOBP_CELL_ACTIVATION, GOBP_CELL_CELL_ADHESION, GOBP_CELL_CELL_JUNCTION_ASSEMBLY, GOBP_CELL_CELL_JUNCTION_ORG…	NC_000010.11:g.73998195G>A	Likely_benign	AGTCGCTGCACAGTCTGTCTCTTCGCCGGTTCCCGGCCCCGTGGATCCTACTTCTCTGTCGCCCGCGGTTCGCCGCCCCGCTCGCCGCCGCG	AGTCGCTGCACAGTCTGTCTCTTCGCCGGTTCCCGGCCCCGTGGATCCTACTTCTCTGTCGCCCGCGGTTCGCCGCCCCACTCGCCGCCGCG	0.32810606333580195	0.00049713143	-0.3276089319058019
ENST00000211998	ENSG00000035403	VCL	GOBP_ADHERENS_JUNCTION_ASSEMBLY, GOBP_ADHERENS_JUNCTION_ORGANIZATION, GOBP_ANATOMICAL_STRUCTURE_HOMEOSTASIS, GOBP_APICAL_JUNCTION_ASSEMBLY, GOBP_AXON_DEVELOPMENT, GOBP_AXON_EXTENSION, GOBP_BIOLOGICAL_ADHESION, GOBP_CELLULAR_COMPONENT_MORPHOGENESIS, GOBP_CELLULAR_MACROMOLECULE_LOCALIZATION, GOBP_CELL_ACTIVATION, GOBP_CELL_CELL_ADHESION, GOBP_CELL_CELL_JUNCTION_ASSEMBLY, GOBP_CELL_CELL_JUNCTION_ORG…	NC_000010.11:g.73998204C>T	Uncertain_significance	AGTCGCTGCACAGTCTGTCTCTTCGCCGGTTCCCGGCCCCGTGGATCCTACTTCTCTGTCGCCCGCGGTTCGCCGCCCCGCTCGCCGCCGCG	AGTCGCTGCACAGTCTGTCTCTTCGCCGGTTCCCGGCCCCGTGGATCCTACTTCTCTGTCGCCCGCGGTTCGCCGCCCCGCTCGCCGCTGCG	0.32810606333580195	-0.04129581	-0.36940187333580193
ENST00000215730	ENSG00000099940	SNAP29	GOBP_AUTOPHAGOSOME_MATURATION, GOBP_AUTOPHAGOSOME_MEMBRANE_DOCKING, GOBP_CELLULAR_COMPONENT_DISASSEMBLY, GOBP_CELL_CELL_SIGNALING, GOBP_CELL_PROJECTION_ASSEMBLY, GOBP_CELL_PROJECTION_ORGANIZATION, GOBP_CILIUM_ORGANIZATION, GOBP_ENDOMEMBRANE_SYSTEM_ORGANIZATION, GOBP_ESTABLISHMENT_OF_ORGANELLE_LOCALIZATION, GOBP_ESTABLISHMENT_OF_PROTEIN_LOCALIZATION, GOBP_EXOCYTIC_PROCESS, GOBP_EXOCYTOSIS, GOBP_EX…	NC_000022.11:g.20859018G>T	Uncertain_significance	GTTCGCGCGACGACCGCGGGGTCGGCGGGCGGGGCGAGGCCCTGGACGGCGGCGGCAGTGGGGCTCCTCCTTCTGTTTCCCAGACCGAGAGCCGCGCCGGCACC	GTTCGCGCGACTACCGCGGGGTCGGCGGGCGGGGCGAGGCCCTGGACGGCGGCGGCAGTGGGGCTCCTCCTTCTGTTTCCCAGACCGAGAGCCGCGCCGGCACC	0.6686912129605924	0.34821054	-0.3204806729605924
ENST00000215730	ENSG00000099940	SNAP29	GOBP_AUTOPHAGOSOME_MATURATION, GOBP_AUTOPHAGOSOME_MEMBRANE_DOCKING, GOBP_CELLULAR_COMPONENT_DISASSEMBLY, GOBP_CELL_CELL_SIGNALING, GOBP_CELL_PROJECTION_ASSEMBLY, GOBP_CELL_PROJECTION_ORGANIZATION, GOBP_CILIUM_ORGANIZATION, GOBP_ENDOMEMBRANE_SYSTEM_ORGANIZATION, GOBP_ESTABLISHMENT_OF_ORGANELLE_LOCALIZATION, GOBP_ESTABLISHMENT_OF_PROTEIN_LOCALIZATION, GOBP_EXOCYTIC_PROCESS, GOBP_EXOCYTOSIS, GOBP_EX…	NC_000022.11:g.20859035G>A	Uncertain_significance	GTTCGCGCGACGACCGCGGGGTCGGCGGGCGGGGCGAGGCCCTGGACGGCGGCGGCAGTGGGGCTCCTCCTTCTGTTTCCCAGACCGAGAGCCGCGCCGGCACC	GTTCGCGCGACGACCGCGGGGTCGGCGGACGGGGCGAGGCCCTGGACGGCGGCGGCAGTGGGGCTCCTCCTTCTGTTTCCCAGACCGAGAGCCGCGCCGGCACC	0.6686912129605924	0.33237773	-0.33631348296059244
ENST00000215730	ENSG00000099940	SNAP29	GOBP_AUTOPHAGOSOME_MATURATION, GOBP_AUTOPHAGOSOME_MEMBRANE_DOCKING, GOBP_CELLULAR_COMPONENT_DISASSEMBLY, GOBP_CELL_CELL_SIGNALING, GOBP_CELL_PROJECTION_ASSEMBLY, GOBP_CELL_PROJECTION_ORGANIZATION, GOBP_CILIUM_ORGANIZATION, GOBP_ENDOMEMBRANE_SYSTEM_ORGANIZATION, GOBP_ESTABLISHMENT_OF_ORGANELLE_LOCALIZATION, GOBP_ESTABLISHMENT_OF_PROTEIN_LOCALIZATION, GOBP_EXOCYTIC_PROCESS, GOBP_EXOCYTOSIS, GOBP_EX…	NC_000022.11:g.20859041_20859042del	Uncertain_significance	GTTCGCGCGACGACCGCGGGGTCGGCGGGCGGGGCGAGGCCCTGGACGGCGGCGGCAGTGGGGCTCCTCCTTCTGTTTCCCAGACCGAGAGCCGCGCCGGCACC	GTTCGCGCGACGACCGCGGGGTCGGCGGGCGGGGAGGCCCTGGACGGCGGCGGCAGTGGGGCTCCTCCTTCTGTTTCCCAGACCGAGAGCCGCGCCGGCACC	0.6686912129605924	0.37963894	-0.28905227296059244
ENST00000215730	ENSG00000099940	SNAP29	GOBP_AUTOPHAGOSOME_MATURATION, GOBP_AUTOPHAGOSOME_MEMBRANE_DOCKING, GOBP_CELLULAR_COMPONENT_DISASSEMBLY, GOBP_CELL_CELL_SIGNALING, GOBP_CELL_PROJECTION_ASSEMBLY, GOBP_CELL_PROJECTION_ORGANIZATION, GOBP_CILIUM_ORGANIZATION, GOBP_ENDOMEMBRANE_SYSTEM_ORGANIZATION, GOBP_ESTABLISHMENT_OF_ORGANELLE_LOCALIZATION, GOBP_ESTABLISHMENT_OF_PROTEIN_LOCALIZATION, GOBP_EXOCYTIC_PROCESS, GOBP_EXOCYTOSIS, GOBP_EX…	NC_000022.11:g.20859043A>T	Benign	GTTCGCGCGACGACCGCGGGGTCGGCGGGCGGGGCGAGGCCCTGGACGGCGGCGGCAGTGGGGCTCCTCCTTCTGTTTCCCAGACCGAGAGCCGCGCCGGCACC	GTTCGCGCGACGACCGCGGGGTCGGCGGGCGGGGCGTGGCCCTGGACGGCGGCGGCAGTGGGGCTCCTCCTTCTGTTTCCCAGACCGAGAGCCGCGCCGGCACC	0.6686912129605924	0.34852132	-0.3201698929605924
ENST00000215730	ENSG00000099940	SNAP29	GOBP_AUTOPHAGOSOME_MATURATION, GOBP_AUTOPHAGOSOME_MEMBRANE_DOCKING, GOBP_CELLULAR_COMPONENT_DISASSEMBLY, GOBP_CELL_CELL_SIGNALING, GOBP_CELL_PROJECTION_ASSEMBLY, GOBP_CELL_PROJECTION_ORGANIZATION, GOBP_CILIUM_ORGANIZATION, GOBP_ENDOMEMBRANE_SYSTEM_ORGANIZATION, GOBP_ESTABLISHMENT_OF_ORGANELLE_LOCALIZATION, GOBP_ESTABLISHMENT_OF_PROTEIN_LOCALIZATION, GOBP_EXOCYTIC_PROCESS, GOBP_EXOCYTOSIS, GOBP_EX…	NC_000022.11:g.20859051G>A	Uncertain_significance	GTTCGCGCGACGACCGCGGGGTCGGCGGGCGGGGCGAGGCCCTGGACGGCGGCGGCAGTGGGGCTCCTCCTTCTGTTTCCCAGACCGAGAGCCGCGCCGGCACC	GTTCGCGCGACGACCGCGGGGTCGGCGGGCGGGGCGAGGCCCTGAACGGCGGCGGCAGTGGGGCTCCTCCTTCTGTTTCCCAGACCGAGAGCCGCGCCGGCACC	0.6686912129605924	0.3938494	-0.2748418129605924
ENST00000215730	ENSG00000099940	SNAP29	GOBP_AUTOPHAGOSOME_MATURATION, GOBP_AUTOPHAGOSOME_MEMBRANE_DOCKING, GOBP_CELLULAR_COMPONENT_DISASSEMBLY, GOBP_CELL_CELL_SIGNALING, GOBP_CELL_PROJECTION_ASSEMBLY, GOBP_CELL_PROJECTION_ORGANIZATION, GOBP_CILIUM_ORGANIZATION, GOBP_ENDOMEMBRANE_SYSTEM_ORGANIZATION, GOBP_ESTABLISHMENT_OF_ORGANELLE_LOCALIZATION, GOBP_ESTABLISHMENT_OF_PROTEIN_LOCALIZATION, GOBP_EXOCYTIC_PROCESS, GOBP_EXOCYTOSIS, GOBP_EX…	NC_000022.11:g.20859053C>A	Uncertain_significance	GTTCGCGCGACGACCGCGGGGTCGGCGGGCGGGGCGAGGCCCTGGACGGCGGCGGCAGTGGGGCTCCTCCTTCTGTTTCCCAGACCGAGAGCCGCGCCGGCACC	GTTCGCGCGACGACCGCGGGGTCGGCGGGCGGGGCGAGGCCCTGGAAGGCGGCGGCAGTGGGGCTCCTCCTTCTGTTTCCCAGACCGAGAGCCGCGCCGGCACC	0.6686912129605924	0.37596056	-0.2927306529605924
ENST00000215730	ENSG00000099940	SNAP29	GOBP_AUTOPHAGOSOME_MATURATION, GOBP_AUTOPHAGOSOME_MEMBRANE_DOCKING, GOBP_CELLULAR_COMPONENT_DISASSEMBLY, GOBP_CELL_CELL_SIGNALING, GOBP_CELL_PROJECTION_ASSEMBLY, GOBP_CELL_PROJECTION_ORGANIZATION, GOBP_CILIUM_ORGANIZATION, GOBP_ENDOMEMBRANE_SYSTEM_ORGANIZATION, GOBP_ESTABLISHMENT_OF_ORGANELLE_LOCALIZATION, GOBP_ESTABLISHMENT_OF_PROTEIN_LOCALIZATION, GOBP_EXOCYTIC_PROCESS, GOBP_EXOCYTOSIS, GOBP_EX…	NC_000022.11:g.20859057G>T	Likely_benign	GTTCGCGCGACGACCGCGGGGTCGGCGGGCGGGGCGAGGCCCTGGACGGCGGCGGCAGTGGGGCTCCTCCTTCTGTTTCCCAGACCGAGAGCCGCGCCGGCACC	GTTCGCGCGACGACCGCGGGGTCGGCGGGCGGGGCGAGGCCCTGGACGGCTGCGGCAGTGGGGCTCCTCCTTCTGTTTCCCAGACCGAGAGCCGCGCCGGCACC	0.6686912129605924	0.3736188	-0.29507241296059245
ENST00000215730	ENSG00000099940	SNAP29	GOBP_AUTOPHAGOSOME_MATURATION, GOBP_AUTOPHAGOSOME_MEMBRANE_DOCKING, GOBP_CELLULAR_COMPONENT_DISASSEMBLY, GOBP_CELL_CELL_SIGNALING, GOBP_CELL_PROJECTION_ASSEMBLY, GOBP_CELL_PROJECTION_ORGANIZATION, GOBP_CILIUM_ORGANIZATION, GOBP_ENDOMEMBRANE_SYSTEM_ORGANIZATION, GOBP_ESTABLISHMENT_OF_ORGANELLE_LOCALIZATION, GOBP_ESTABLISHMENT_OF_PROTEIN_LOCALIZATION, GOBP_EXOCYTIC_PROCESS, GOBP_EXOCYTOSIS, GOBP_EX…	NC_000022.11:g.20859071T>G	Uncertain_significance	GTTCGCGCGACGACCGCGGGGTCGGCGGGCGGGGCGAGGCCCTGGACGGCGGCGGCAGTGGGGCTCCTCCTTCTGTTTCCCAGACCGAGAGCCGCGCCGGCACC	GTTCGCGCGACGACCGCGGGGTCGGCGGGCGGGGCGAGGCCCTGGACGGCGGCGGCAGTGGGGCGCCTCCTTCTGTTTCCCAGACCGAGAGCCGCGCCGGCACC	0.6686912129605924	0.30084497	-0.36784624296059243
ENST00000215730	ENSG00000099940	SNAP29	GOBP_AUTOPHAGOSOME_MATURATION, GOBP_AUTOPHAGOSOME_MEMBRANE_DOCKING, GOBP_CELLULAR_COMPONENT_DISASSEMBLY, GOBP_CELL_CELL_SIGNALING, GOBP_CELL_PROJECTION_ASSEMBLY, GOBP_CELL_PROJECTION_ORGANIZATION, GOBP_CILIUM_ORGANIZATION, GOBP_ENDOMEMBRANE_SYSTEM_ORGANIZATION, GOBP_ESTABLISHMENT_OF_ORGANELLE_LOCALIZATION, GOBP_ESTABLISHMENT_OF_PROTEIN_LOCALIZATION, GOBP_EXOCYTIC_PROCESS, GOBP_EXOCYTOSIS, GOBP_EX…	NC_000022.11:g.20859079C>G	Benign/Likely_benign	GTTCGCGCGACGACCGCGGGGTCGGCGGGCGGGGCGAGGCCCTGGACGGCGGCGGCAGTGGGGCTCCTCCTTCTGTTTCCCAGACCGAGAGCCGCGCCGGCACC	GTTCGCGCGACGACCGCGGGGTCGGCGGGCGGGGCGAGGCCCTGGACGGCGGCGGCAGTGGGGCTCCTCCTTGTGTTTCCCAGACCGAGAGCCGCGCCGGCACC	0.6686912129605924	0.36066702	-0.3080241929605924
ENST00000215730	ENSG00000099940	SNAP29	GOBP_AUTOPHAGOSOME_MATURATION, GOBP_AUTOPHAGOSOME_MEMBRANE_DOCKING, GOBP_CELLULAR_COMPONENT_DISASSEMBLY, GOBP_CELL_CELL_SIGNALING, GOBP_CELL_PROJECTION_ASSEMBLY, GOBP_CELL_PROJECTION_ORGANIZATION, GOBP_CILIUM_ORGANIZATION, GOBP_ENDOMEMBRANE_SYSTEM_ORGANIZATION, GOBP_ESTABLISHMENT_OF_ORGANELLE_LOCALIZATION, GOBP_ESTABLISHMENT_OF_PROTEIN_LOCALIZATION, GOBP_EXOCYTIC_PROCESS, GOBP_EXOCYTOSIS, GOBP_EX…	NC_000022.11:g.20859092C>T	Benign	GTTCGCGCGACGACCGCGGGGTCGGCGGGCGGGGCGAGGCCCTGGACGGCGGCGGCAGTGGGGCTCCTCCTTCTGTTTCCCAGACCGAGAGCCGCGCCGGCACC	GTTCGCGCGACGACCGCGGGGTCGGCGGGCGGGGCGAGGCCCTGGACGGCGGCGGCAGTGGGGCTCCTCCTTCTGTTTCCCAGACTGAGAGCCGCGCCGGCACC	0.6686912129605924	0.33145285	-0.3372383629605924
ENST00000215730	ENSG00000099940	SNAP29	GOBP_AUTOPHAGOSOME_MATURATION, GOBP_AUTOPHAGOSOME_MEMBRANE_DOCKING, GOBP_CELLULAR_COMPONENT_DISASSEMBLY, GOBP_CELL_CELL_SIGNALING, GOBP_CELL_PROJECTION_ASSEMBLY, GOBP_CELL_PROJECTION_ORGANIZATION, GOBP_CILIUM_ORGANIZATION, GOBP_ENDOMEMBRANE_SYSTEM_ORGANIZATION, GOBP_ESTABLISHMENT_OF_ORGANELLE_LOCALIZATION, GOBP_ESTABLISHMENT_OF_PROTEIN_LOCALIZATION, GOBP_EXOCYTIC_PROCESS, GOBP_EXOCYTOSIS, GOBP_EX…	NC_000022.11:g.20859103C>G	Benign/Likely_benign	GTTCGCGCGACGACCGCGGGGTCGGCGGGCGGGGCGAGGCCCTGGACGGCGGCGGCAGTGGGGCTCCTCCTTCTGTTTCCCAGACCGAGAGCCGCGCCGGCACC	GTTCGCGCGACGACCGCGGGGTCGGCGGGCGGGGCGAGGCCCTGGACGGCGGCGGCAGTGGGGCTCCTCCTTCTGTTTCCCAGACCGAGAGCCGCGGCGGCACC	0.6686912129605924	0.3364125	-0.3322787129605924
ENST00000215730	ENSG00000099940	SNAP29	GOBP_AUTOPHAGOSOME_MATURATION, GOBP_AUTOPHAGOSOME_MEMBRANE_DOCKING, GOBP_CELLULAR_COMPONENT_DISASSEMBLY, GOBP_CELL_CELL_SIGNALING, GOBP_CELL_PROJECTION_ASSEMBLY, GOBP_CELL_PROJECTION_ORGANIZATION, GOBP_CILIUM_ORGANIZATION, GOBP_ENDOMEMBRANE_SYSTEM_ORGANIZATION, GOBP_ESTABLISHMENT_OF_ORGANELLE_LOCALIZATION, GOBP_ESTABLISHMENT_OF_PROTEIN_LOCALIZATION, GOBP_EXOCYTIC_PROCESS, GOBP_EXOCYTOSIS, GOBP_EX…	NC_000022.11:g.20859106G>A	Benign/Likely_benign	GTTCGCGCGACGACCGCGGGGTCGGCGGGCGGGGCGAGGCCCTGGACGGCGGCGGCAGTGGGGCTCCTCCTTCTGTTTCCCAGACCGAGAGCCGCGCCGGCACC	GTTCGCGCGACGACCGCGGGGTCGGCGGGCGGGGCGAGGCCCTGGACGGCGGCGGCAGTGGGGCTCCTCCTTCTGTTTCCCAGACCGAGAGCCGCGCCGACACC	0.6686912129605924	0.36689517	-0.3017960429605924
ENST00000215882	ENSG00000100075	SLC25A1	GOBP_AMIDE_BIOSYNTHETIC_PROCESS, GOBP_ANION_TRANSMEMBRANE_TRANSPORT, GOBP_ANION_TRANSPORT, GOBP_CARBOHYDRATE_BIOSYNTHETIC_PROCESS, GOBP_CARBOHYDRATE_DERIVATIVE_BIOSYNTHETIC_PROCESS, GOBP_CARBOHYDRATE_DERIVATIVE_METABOLIC_PROCESS, GOBP_CARBOHYDRATE_METABOLIC_PROCESS, GOBP_CARBOXYLIC_ACID_TRANSPORT, GOBP_CELLULAR_AMIDE_METABOLIC_PROCESS, GOBP_FATTY_ACID_DERIVATIVE_BIOSYNTHETIC_PROCESS, GOBP_FATTY_A…	NC_000022.11:g.19178689G>A	Likely_benign	GAGCGCGGAGTTCTGGAGTCTCGGACCCGAAGCCGCCACAGGGCGCCCCGCCTCCCGCCCGCC	GAGCGCGGAGTTCTGAAGTCTCGGACCCGAAGCCGCCACAGGGCGCCCCGCCTCCCGCCCGCC	0.09871725158271483	-0.06344608	-0.16216333158271484
ENST00000216027	ENSG00000100209	HSCB	GOBP_2FE_2S_CLUSTER_ASSEMBLY, GOBP_IRON_SULFUR_CLUSTER_ASSEMBLY, GOBP_PROTEIN_COMPLEX_OLIGOMERIZATION, GOBP_PROTEIN_CONTAINING_COMPLEX_ORGANIZATION, GOBP_PROTEIN_MATURATION, GOBP_PROTEIN_MATURATION_BY_IRON_SULFUR_CLUSTER_TRANSFER, GOBP_SULFUR_COMPOUND_METABOLIC_PROCESS, GOCC_MITOCHONDRION, GOMF_ATPASE_ACTIVATOR_ACTIVITY, GOMF_CHAPERONE_BINDING, GOMF_IDENTICAL_PROTEIN_BINDING, GOMF_MOLECULAR_FUNCT…	NC_000022.11:g.28742059C>T	Likely_benign	AGACGCTCTCTTTGCTTTTCCCCACGAGTGACCACGGCTAGATAGGCCGCCGGCCAG	AGACGCTCTCTTTGCTTTTCTCCACGAGTGACCACGGCTAGATAGGCCGCCGGCCAG	0.3333142629755036	0.33769011	0.004375847024496393
ENST00000216117	ENSG00000100292	HMOX1	GOBP_AMEBOIDAL_TYPE_CELL_MIGRATION, GOBP_ANATOMICAL_STRUCTURE_FORMATION_INVOLVED_IN_MORPHOGENESIS, GOBP_ANIMAL_ORGAN_REGENERATION, GOBP_APOPTOTIC_SIGNALING_PATHWAY, GOBP_BLOOD_VESSEL_ENDOTHELIAL_CELL_MIGRATION, GOBP_BLOOD_VESSEL_ENDOTHELIAL_CELL_PROLIFERATION_INVOLVED_IN_SPROUTING_ANGIOGENESIS, GOBP_BLOOD_VESSEL_MORPHOGENESIS, GOBP_CELLULAR_HOMEOSTASIS, GOBP_CELLULAR_ION_HOMEOSTASIS, GOBP_CELLULA…	NC_000022.11:g.35381161C>T	Uncertain_significance	AACGCCTGCCTCCTCTCGAGCGTCCTCAGCGCAGCCGCCGCCCGCGGAGCCAGCACGAACGAGCCCAGCACCGGCCGG	AACGCCTGCCTCCTCTCGAGCGTCCTCAGCGCAGCCGCCGCCCGCGGAGCCAGCACGAACGAGCCTAGCACCGGCCGG	1.2784567845814863	0.22550659	-1.0529501945814863
ENST00000216117	ENSG00000100292	HMOX1	GOBP_AMEBOIDAL_TYPE_CELL_MIGRATION, GOBP_ANATOMICAL_STRUCTURE_FORMATION_INVOLVED_IN_MORPHOGENESIS, GOBP_ANIMAL_ORGAN_REGENERATION, GOBP_APOPTOTIC_SIGNALING_PATHWAY, GOBP_BLOOD_VESSEL_ENDOTHELIAL_CELL_MIGRATION, GOBP_BLOOD_VESSEL_ENDOTHELIAL_CELL_PROLIFERATION_INVOLVED_IN_SPROUTING_ANGIOGENESIS, GOBP_BLOOD_VESSEL_MORPHOGENESIS, GOBP_CELLULAR_HOMEOSTASIS, GOBP_CELLULAR_ION_HOMEOSTASIS, GOBP_CELLULA…	NC_000022.11:g.35381167C>T	Uncertain_significance	AACGCCTGCCTCCTCTCGAGCGTCCTCAGCGCAGCCGCCGCCCGCGGAGCCAGCACGAACGAGCCCAGCACCGGCCGG	AACGCCTGCCTCCTCTCGAGCGTCCTCAGCGCAGCCGCCGCCCGCGGAGCCAGCACGAACGAGCCCAGCACTGGCCGG	1.2784567845814863	0.21061356	-1.0678432245814862
ENST00000216124	ENSG00000100299	ARSA	GOBP_LIPID_METABOLIC_PROCESS, GOCC_AZUROPHIL_GRANULE, GOCC_AZUROPHIL_GRANULE_LUMEN, GOCC_ENDOPLASMIC_RETICULUM, GOCC_ENDOPLASMIC_RETICULUM_LUMEN, GOCC_LYSOSOMAL_LUMEN, GOCC_SECRETORY_GRANULE, GOCC_SECRETORY_VESICLE, GOCC_VACUOLAR_LUMEN, GOCC_VACUOLE, GOCC_VESICLE_LUMEN, GOMF_ARYLSULFATASE_ACTIVITY, GOMF_CALCIUM_ION_BINDING, GOMF_HYDROLASE_ACTIVITY_ACTING_ON_ESTER_BONDS, GOMF_SULFURIC_ESTER_HYDROL…	NC_000022.11:g.50627795G>C	Uncertain_significance	GAGGCGGAAGCGCCCGCAGCCCGGTACCGGCTCCTCCTGGGCTCCCTCTAGCGCCTTCCCCCCGGCCCGACTCCGCTGGTCAGCGCCAAGTGACTTACGCCCCCGACCCTGAGCCCGGACCGCTAGGCGAGGAGGATCAGATCTCCGCTCGAGAATCTGAAGGTGCCCTGGTCCTGGAGGAGTTCCGTCCCAGCCCGCGGTCTCCCGGTACTGTCGGGCCCCGGCCCTCTGGAGCTTCAGGAGGCGGCCGTCAGGGTCGGGGAGTATTTGGGTCCGGGGTCTCAGGGAAGGGCGGCGCCTGGGTCTGCGGTATCGGAAAGAGCCTGCTGGAGCCAAGTAGCCCTCCCTCTCTTGGGACAGACCCCTCGGTCCC	GAGGCGGAAGCGCCCCCAGCCCGGTACCGGCTCCTCCTGGGCTCCCTCTAGCGCCTTCCCCCCGGCCCGACTCCGCTGGTCAGCGCCAAGTGACTTACGCCCCCGACCCTGAGCCCGGACCGCTAGGCGAGGAGGATCAGATCTCCGCTCGAGAATCTGAAGGTGCCCTGGTCCTGGAGGAGTTCCGTCCCAGCCCGCGGTCTCCCGGTACTGTCGGGCCCCGGCCCTCTGGAGCTTCAGGAGGCGGCCGTCAGGGTCGGGGAGTATTTGGGTCCGGGGTCTCAGGGAAGGGCGGCGCCTGGGTCTGCGGTATCGGAAAGAGCCTGCTGGAGCCAAGTAGCCCTCCCTCTCTTGGGACAGACCCCTCGGTCCC	1.4922399415649052	0.107564315	-1.3846756265649052
ENST00000216124	ENSG00000100299	ARSA	GOBP_LIPID_METABOLIC_PROCESS, GOCC_AZUROPHIL_GRANULE, GOCC_AZUROPHIL_GRANULE_LUMEN, GOCC_ENDOPLASMIC_RETICULUM, GOCC_ENDOPLASMIC_RETICULUM_LUMEN, GOCC_LYSOSOMAL_LUMEN, GOCC_SECRETORY_GRANULE, GOCC_SECRETORY_VESICLE, GOCC_VACUOLAR_LUMEN, GOCC_VACUOLE, GOCC_VESICLE_LUMEN, GOMF_ARYLSULFATASE_ACTIVITY, GOMF_CALCIUM_ION_BINDING, GOMF_HYDROLASE_ACTIVITY_ACTING_ON_ESTER_BONDS, GOMF_SULFURIC_ESTER_HYDROL…	NC_000022.11:g.50627799C>G	Uncertain_significance	GAGGCGGAAGCGCCCGCAGCCCGGTACCGGCTCCTCCTGGGCTCCCTCTAGCGCCTTCCCCCCGGCCCGACTCCGCTGGTCAGCGCCAAGTGACTTACGCCCCCGACCCTGAGCCCGGACCGCTAGGCGAGGAGGATCAGATCTCCGCTCGAGAATCTGAAGGTGCCCTGGTCCTGGAGGAGTTCCGTCCCAGCCCGCGGTCTCCCGGTACTGTCGGGCCCCGGCCCTCTGGAGCTTCAGGAGGCGGCCGTCAGGGTCGGGGAGTATTTGGGTCCGGGGTCTCAGGGAAGGGCGGCGCCTGGGTCTGCGGTATCGGAAAGAGCCTGCTGGAGCCAAGTAGCCCTCCCTCTCTTGGGACAGACCCCTCGGTCCC	GAGGCGGAAGCGCCCGCAGGCCGGTACCGGCTCCTCCTGGGCTCCCTCTAGCGCCTTCCCCCCGGCCCGACTCCGCTGGTCAGCGCCAAGTGACTTACGCCCCCGACCCTGAGCCCGGACCGCTAGGCGAGGAGGATCAGATCTCCGCTCGAGAATCTGAAGGTGCCCTGGTCCTGGAGGAGTTCCGTCCCAGCCCGCGGTCTCCCGGTACTGTCGGGCCCCGGCCCTCTGGAGCTTCAGGAGGCGGCCGTCAGGGTCGGGGAGTATTTGGGTCCGGGGTCTCAGGGAAGGGCGGCGCCTGGGTCTGCGGTATCGGAAAGAGCCTGCTGGAGCCAAGTAGCCCTCCCTCTCTTGGGACAGACCCCTCGGTCCC	1.4922399415649052	0.10226248	-1.3899774615649052
ENST00000216124	ENSG00000100299	ARSA	GOBP_LIPID_METABOLIC_PROCESS, GOCC_AZUROPHIL_GRANULE, GOCC_AZUROPHIL_GRANULE_LUMEN, GOCC_ENDOPLASMIC_RETICULUM, GOCC_ENDOPLASMIC_RETICULUM_LUMEN, GOCC_LYSOSOMAL_LUMEN, GOCC_SECRETORY_GRANULE, GOCC_SECRETORY_VESICLE, GOCC_VACUOLAR_LUMEN, GOCC_VACUOLE, GOCC_VESICLE_LUMEN, GOMF_ARYLSULFATASE_ACTIVITY, GOMF_CALCIUM_ION_BINDING, GOMF_HYDROLASE_ACTIVITY_ACTING_ON_ESTER_BONDS, GOMF_SULFURIC_ESTER_HYDROL…	NC_000022.11:g.50627938G>A	Uncertain_significance	GAGGCGGAAGCGCCCGCAGCCCGGTACCGGCTCCTCCTGGGCTCCCTCTAGCGCCTTCCCCCCGGCCCGACTCCGCTGGTCAGCGCCAAGTGACTTACGCCCCCGACCCTGAGCCCGGACCGCTAGGCGAGGAGGATCAGATCTCCGCTCGAGAATCTGAAGGTGCCCTGGTCCTGGAGGAGTTCCGTCCCAGCCCGCGGTCTCCCGGTACTGTCGGGCCCCGGCCCTCTGGAGCTTCAGGAGGCGGCCGTCAGGGTCGGGGAGTATTTGGGTCCGGGGTCTCAGGGAAGGGCGGCGCCTGGGTCTGCGGTATCGGAAAGAGCCTGCTGGAGCCAAGTAGCCCTCCCTCTCTTGGGACAGACCCCTCGGTCCC	GAGGCGGAAGCGCCCGCAGCCCGGTACCGGCTCCTCCTGGGCTCCCTCTAGCGCCTTCCCCCCGGCCCGACTCCGCTGGTCAGCGCCAAGTGACTTACGCCCCCGACCCTGAGCCCGGACCGCTAGGCGAGGAGGATCAGATCTCCGCTCGAGAATCTAAAGGTGCCCTGGTCCTGGAGGAGTTCCGTCCCAGCCCGCGGTCTCCCGGTACTGTCGGGCCCCGGCCCTCTGGAGCTTCAGGAGGCGGCCGTCAGGGTCGGGGAGTATTTGGGTCCGGGGTCTCAGGGAAGGGCGGCGCCTGGGTCTGCGGTATCGGAAAGAGCCTGCTGGAGCCAAGTAGCCCTCCCTCTCTTGGGACAGACCCCTCGGTCCC	1.4922399415649052	0.11861105	-1.3736288915649053
ENST00000216124	ENSG00000100299	ARSA	GOBP_LIPID_METABOLIC_PROCESS, GOCC_AZUROPHIL_GRANULE, GOCC_AZUROPHIL_GRANULE_LUMEN, GOCC_ENDOPLASMIC_RETICULUM, GOCC_ENDOPLASMIC_RETICULUM_LUMEN, GOCC_LYSOSOMAL_LUMEN, GOCC_SECRETORY_GRANULE, GOCC_SECRETORY_VESICLE, GOCC_VACUOLAR_LUMEN, GOCC_VACUOLE, GOCC_VESICLE_LUMEN, GOMF_ARYLSULFATASE_ACTIVITY, GOMF_CALCIUM_ION_BINDING, GOMF_HYDROLASE_ACTIVITY_ACTING_ON_ESTER_BONDS, GOMF_SULFURIC_ESTER_HYDROL…	NC_000022.11:g.50628003G>C	Uncertain_significance	GAGGCGGAAGCGCCCGCAGCCCGGTACCGGCTCCTCCTGGGCTCCCTCTAGCGCCTTCCCCCCGGCCCGACTCCGCTGGTCAGCGCCAAGTGACTTACGCCCCCGACCCTGAGCCCGGACCGCTAGGCGAGGAGGATCAGATCTCCGCTCGAGAATCTGAAGGTGCCCTGGTCCTGGAGGAGTTCCGTCCCAGCCCGCGGTCTCCCGGTACTGTCGGGCCCCGGCCCTCTGGAGCTTCAGGAGGCGGCCGTCAGGGTCGGGGAGTATTTGGGTCCGGGGTCTCAGGGAAGGGCGGCGCCTGGGTCTGCGGTATCGGAAAGAGCCTGCTGGAGCCAAGTAGCCCTCCCTCTCTTGGGACAGACCCCTCGGTCCC	GAGGCGGAAGCGCCCGCAGCCCGGTACCGGCTCCTCCTGGGCTCCCTCTAGCGCCTTCCCCCCGGCCCGACTCCGCTGGTCAGCGCCAAGTGACTTACGCCCCCGACCCTGAGCCCGGACCGCTAGGCGAGGAGGATCAGATCTCCGCTCGAGAATCTGAAGGTGCCCTGGTCCTGGAGGAGTTCCGTCCCAGCCCGCGGTCTCCCGGTACTGTCGGGCCCCGCCCCTCTGGAGCTTCAGGAGGCGGCCGTCAGGGTCGGGGAGTATTTGGGTCCGGGGTCTCAGGGAAGGGCGGCGCCTGGGTCTGCGGTATCGGAAAGAGCCTGCTGGAGCCAAGTAGCCCTCCCTCTCTTGGGACAGACCCCTCGGTCCC	1.4922399415649052	0.11576919	-1.3764707515649053
ENST00000216124	ENSG00000100299	ARSA	GOBP_LIPID_METABOLIC_PROCESS, GOCC_AZUROPHIL_GRANULE, GOCC_AZUROPHIL_GRANULE_LUMEN, GOCC_ENDOPLASMIC_RETICULUM, GOCC_ENDOPLASMIC_RETICULUM_LUMEN, GOCC_LYSOSOMAL_LUMEN, GOCC_SECRETORY_GRANULE, GOCC_SECRETORY_VESICLE, GOCC_VACUOLAR_LUMEN, GOCC_VACUOLE, GOCC_VESICLE_LUMEN, GOMF_ARYLSULFATASE_ACTIVITY, GOMF_CALCIUM_ION_BINDING, GOMF_HYDROLASE_ACTIVITY_ACTING_ON_ESTER_BONDS, GOMF_SULFURIC_ESTER_HYDROL…	NC_000022.11:g.50628109G>A	Uncertain_significance	GAGGCGGAAGCGCCCGCAGCCCGGTACCGGCTCCTCCTGGGCTCCCTCTAGCGCCTTCCCCCCGGCCCGACTCCGCTGGTCAGCGCCAAGTGACTTACGCCCCCGACCCTGAGCCCGGACCGCTAGGCGAGGAGGATCAGATCTCCGCTCGAGAATCTGAAGGTGCCCTGGTCCTGGAGGAGTTCCGTCCCAGCCCGCGGTCTCCCGGTACTGTCGGGCCCCGGCCCTCTGGAGCTTCAGGAGGCGGCCGTCAGGGTCGGGGAGTATTTGGGTCCGGGGTCTCAGGGAAGGGCGGCGCCTGGGTCTGCGGTATCGGAAAGAGCCTGCTGGAGCCAAGTAGCCCTCCCTCTCTTGGGACAGACCCCTCGGTCCC	GAGGCGGAAGCGCCCGCAGCCCGGTACCGGCTCCTCCTGGGCTCCCTCTAGCGCCTTCCCCCCGGCCCGACTCCGCTGGTCAGCGCCAAGTGACTTACGCCCCCGACCCTGAGCCCGGACCGCTAGGCGAGGAGGATCAGATCTCCGCTCGAGAATCTGAAGGTGCCCTGGTCCTGGAGGAGTTCCGTCCCAGCCCGCGGTCTCCCGGTACTGTCGGGCCCCGGCCCTCTGGAGCTTCAGGAGGCGGCCGTCAGGGTCGGGGAGTATTTGGGTCCGGGGTCTCAGGGAAGGGCGGCGCCTGGGTCTGCGGTATCGGAAAGAGCCTGCTGAAGCCAAGTAGCCCTCCCTCTCTTGGGACAGACCCCTCGGTCCC	1.4922399415649052	0.118719086	-1.3735208555649052
ENST00000216124	ENSG00000100299	ARSA	GOBP_LIPID_METABOLIC_PROCESS, GOCC_AZUROPHIL_GRANULE, GOCC_AZUROPHIL_GRANULE_LUMEN, GOCC_ENDOPLASMIC_RETICULUM, GOCC_ENDOPLASMIC_RETICULUM_LUMEN, GOCC_LYSOSOMAL_LUMEN, GOCC_SECRETORY_GRANULE, GOCC_SECRETORY_VESICLE, GOCC_VACUOLAR_LUMEN, GOCC_VACUOLE, GOCC_VESICLE_LUMEN, GOMF_ARYLSULFATASE_ACTIVITY, GOMF_CALCIUM_ION_BINDING, GOMF_HYDROLASE_ACTIVITY_ACTING_ON_ESTER_BONDS, GOMF_SULFURIC_ESTER_HYDROL…	NC_000022.11:g.50628124C>G	Benign	GAGGCGGAAGCGCCCGCAGCCCGGTACCGGCTCCTCCTGGGCTCCCTCTAGCGCCTTCCCCCCGGCCCGACTCCGCTGGTCAGCGCCAAGTGACTTACGCCCCCGACCCTGAGCCCGGACCGCTAGGCGAGGAGGATCAGATCTCCGCTCGAGAATCTGAAGGTGCCCTGGTCCTGGAGGAGTTCCGTCCCAGCCCGCGGTCTCCCGGTACTGTCGGGCCCCGGCCCTCTGGAGCTTCAGGAGGCGGCCGTCAGGGTCGGGGAGTATTTGGGTCCGGGGTCTCAGGGAAGGGCGGCGCCTGGGTCTGCGGTATCGGAAAGAGCCTGCTGGAGCCAAGTAGCCCTCCCTCTCTTGGGACAGACCCCTCGGTCCC	GAGGCGGAAGCGCCCGCAGCCCGGTACCGGCTCCTCCTGGGCTCCCTCTAGCGCCTTCCCCCCGGCCCGACTCCGCTGGTCAGCGCCAAGTGACTTACGCCCCCGACCCTGAGCCCGGACCGCTAGGCGAGGAGGATCAGATCTCCGCTCGAGAATCTGAAGGTGCCCTGGTCCTGGAGGAGTTCCGTCCCAGCCCGCGGTCTCCCGGTACTGTCGGGCCCCGGCCCTCTGGAGCTTCAGGAGGCGGCCGTCAGGGTCGGGGAGTATTTGGGTCCGGGGTCTCAGGGAAGGGCGGCGCCTGGGTCTGCGGTATCGGAAAGAGCCTGCTGGAGCCAAGTAGCCCTGCCTCTCTTGGGACAGACCCCTCGGTCCC	1.4922399415649052	0.10579206	-1.3864478815649053
ENST00000216124	ENSG00000100299	ARSA	GOBP_LIPID_METABOLIC_PROCESS, GOCC_AZUROPHIL_GRANULE, GOCC_AZUROPHIL_GRANULE_LUMEN, GOCC_ENDOPLASMIC_RETICULUM, GOCC_ENDOPLASMIC_RETICULUM_LUMEN, GOCC_LYSOSOMAL_LUMEN, GOCC_SECRETORY_GRANULE, GOCC_SECRETORY_VESICLE, GOCC_VACUOLAR_LUMEN, GOCC_VACUOLE, GOCC_VESICLE_LUMEN, GOMF_ARYLSULFATASE_ACTIVITY, GOMF_CALCIUM_ION_BINDING, GOMF_HYDROLASE_ACTIVITY_ACTING_ON_ESTER_BONDS, GOMF_SULFURIC_ESTER_HYDROL…	NC_000022.11:g.50628141C>G	Uncertain_significance	GAGGCGGAAGCGCCCGCAGCCCGGTACCGGCTCCTCCTGGGCTCCCTCTAGCGCCTTCCCCCCGGCCCGACTCCGCTGGTCAGCGCCAAGTGACTTACGCCCCCGACCCTGAGCCCGGACCGCTAGGCGAGGAGGATCAGATCTCCGCTCGAGAATCTGAAGGTGCCCTGGTCCTGGAGGAGTTCCGTCCCAGCCCGCGGTCTCCCGGTACTGTCGGGCCCCGGCCCTCTGGAGCTTCAGGAGGCGGCCGTCAGGGTCGGGGAGTATTTGGGTCCGGGGTCTCAGGGAAGGGCGGCGCCTGGGTCTGCGGTATCGGAAAGAGCCTGCTGGAGCCAAGTAGCCCTCCCTCTCTTGGGACAGACCCCTCGGTCCC	GAGGCGGAAGCGCCCGCAGCCCGGTACCGGCTCCTCCTGGGCTCCCTCTAGCGCCTTCCCCCCGGCCCGACTCCGCTGGTCAGCGCCAAGTGACTTACGCCCCCGACCCTGAGCCCGGACCGCTAGGCGAGGAGGATCAGATCTCCGCTCGAGAATCTGAAGGTGCCCTGGTCCTGGAGGAGTTCCGTCCCAGCCCGCGGTCTCCCGGTACTGTCGGGCCCCGGCCCTCTGGAGCTTCAGGAGGCGGCCGTCAGGGTCGGGGAGTATTTGGGTCCGGGGTCTCAGGGAAGGGCGGCGCCTGGGTCTGCGGTATCGGAAAGAGCCTGCTGGAGCCAAGTAGCCCTCCCTCTCTTGGGACAGAGCCCTCGGTCCC	1.4922399415649052	0.110924825	-1.3813151165649051
ENST00000216180	ENSG00000100344	PNPLA3	GOBP_CELLULAR_LIPID_CATABOLIC_PROCESS, GOBP_CELLULAR_LIPID_METABOLIC_PROCESS, GOBP_CELLULAR_RESPONSE_TO_ACID_CHEMICAL, GOBP_CELLULAR_RESPONSE_TO_ENDOGENOUS_STIMULUS, GOBP_CELLULAR_RESPONSE_TO_HORMONE_STIMULUS, GOBP_CELLULAR_RESPONSE_TO_INSULIN_STIMULUS, GOBP_CELLULAR_RESPONSE_TO_NITROGEN_COMPOUND, GOBP_CELLULAR_RESPONSE_TO_ORGANIC_CYCLIC_COMPOUND, GOBP_CELLULAR_RESPONSE_TO_OXYGEN_CONTAINING_COMPO…	NC_000022.11:g.43923843T>C	Uncertain_significance	AGAGAGCGCTTGCGGGCGCCGGGCGGAGCTGCTGCGGATCAGGACCCGAGCCGATTCCCGATCCCGACCCAGATCCTAACCCGCGCCCCCGCCCCGCCGCCGCCGCC	AGAGAGCGCTTGCGGGCGCCGGGCGGAGCTGCTGCGGACCAGGACCCGAGCCGATTCCCGATCCCGACCCAGATCCTAACCCGCGCCCCCGCCCCGCCGCCGCCGCC	0.4284532338750176	0.11786182	-0.3105914138750176
ENST00000216180	ENSG00000100344	PNPLA3	GOBP_CELLULAR_LIPID_CATABOLIC_PROCESS, GOBP_CELLULAR_LIPID_METABOLIC_PROCESS, GOBP_CELLULAR_RESPONSE_TO_ACID_CHEMICAL, GOBP_CELLULAR_RESPONSE_TO_ENDOGENOUS_STIMULUS, GOBP_CELLULAR_RESPONSE_TO_HORMONE_STIMULUS, GOBP_CELLULAR_RESPONSE_TO_INSULIN_STIMULUS, GOBP_CELLULAR_RESPONSE_TO_NITROGEN_COMPOUND, GOBP_CELLULAR_RESPONSE_TO_ORGANIC_CYCLIC_COMPOUND, GOBP_CELLULAR_RESPONSE_TO_OXYGEN_CONTAINING_COMPO…	NC_000022.11:g.43923868C>G	Uncertain_significance	AGAGAGCGCTTGCGGGCGCCGGGCGGAGCTGCTGCGGATCAGGACCCGAGCCGATTCCCGATCCCGACCCAGATCCTAACCCGCGCCCCCGCCCCGCCGCCGCCGCC	AGAGAGCGCTTGCGGGCGCCGGGCGGAGCTGCTGCGGATCAGGACCCGAGCCGATTCCCGATCGCGACCCAGATCCTAACCCGCGCCCCCGCCCCGCCGCCGCCGCC	0.4284532338750176	0.09928249	-0.3291707438750176
ENST00000216180	ENSG00000100344	PNPLA3	GOBP_CELLULAR_LIPID_CATABOLIC_PROCESS, GOBP_CELLULAR_LIPID_METABOLIC_PROCESS, GOBP_CELLULAR_RESPONSE_TO_ACID_CHEMICAL, GOBP_CELLULAR_RESPONSE_TO_ENDOGENOUS_STIMULUS, GOBP_CELLULAR_RESPONSE_TO_HORMONE_STIMULUS, GOBP_CELLULAR_RESPONSE_TO_INSULIN_STIMULUS, GOBP_CELLULAR_RESPONSE_TO_NITROGEN_COMPOUND, GOBP_CELLULAR_RESPONSE_TO_ORGANIC_CYCLIC_COMPOUND, GOBP_CELLULAR_RESPONSE_TO_OXYGEN_CONTAINING_COMPO…	NC_000022.11:g.43923872C>G	Likely_benign	AGAGAGCGCTTGCGGGCGCCGGGCGGAGCTGCTGCGGATCAGGACCCGAGCCGATTCCCGATCCCGACCCAGATCCTAACCCGCGCCCCCGCCCCGCCGCCGCCGCC	AGAGAGCGCTTGCGGGCGCCGGGCGGAGCTGCTGCGGATCAGGACCCGAGCCGATTCCCGATCCCGAGCCAGATCCTAACCCGCGCCCCCGCCCCGCCGCCGCCGCC	0.4284532338750176	0.07605912	-0.3523941138750176
ENST00000216181	ENSG00000100345	MYH9	GOBP_ACTIN_CYTOSKELETON_REORGANIZATION, GOBP_ACTIN_FILAMENT_BASED_MOVEMENT, GOBP_ACTIN_FILAMENT_BASED_PROCESS, GOBP_ACTIN_FILAMENT_SEVERING, GOBP_ACTOMYOSIN_STRUCTURE_ORGANIZATION, GOBP_AMEBOIDAL_TYPE_CELL_MIGRATION, GOBP_ANATOMICAL_STRUCTURE_FORMATION_INVOLVED_IN_MORPHOGENESIS, GOBP_BIOLOGICAL_ADHESION, GOBP_BLOOD_VESSEL_ENDOTHELIAL_CELL_MIGRATION, GOBP_BLOOD_VESSEL_MORPHOGENESIS, GOBP_CALCIUM_I…	NC_000022.11:g.36387873C>A	Uncertain_significance	GCAGATCACCGCGGTTCCTGGGCAGGGCACGGAAGGCTAAGCAAGGCTGACCTGCTGCAGCTCCCGCCTCGTGCGCTCGCCCCACCCGGCCGCCGCCCGAGCGCTCGAGAAAGTCCTCTCGGGAGAAGCAGCGCCTGTTCCCGGGGCAGATCCAGGTTCAGGTCCTGGCTATAAGTCACC	GCAGATCACCGCGGTTCCTGGGCAGGGCACGGAAGGCTAAGCAAGGCTGACCTGCTGCAGCTCCCGACTCGTGCGCTCGCCCCACCCGGCCGCCGCCCGAGCGCTCGAGAAAGTCCTCTCGGGAGAAGCAGCGCCTGTTCCCGGGGCAGATCCAGGTTCAGGTCCTGGCTATAAGTCACC	0.4916345340120563	-0.4600746	-0.9517091340120563
ENST00000216181	ENSG00000100345	MYH9	GOBP_ACTIN_CYTOSKELETON_REORGANIZATION, GOBP_ACTIN_FILAMENT_BASED_MOVEMENT, GOBP_ACTIN_FILAMENT_BASED_PROCESS, GOBP_ACTIN_FILAMENT_SEVERING, GOBP_ACTOMYOSIN_STRUCTURE_ORGANIZATION, GOBP_AMEBOIDAL_TYPE_CELL_MIGRATION, GOBP_ANATOMICAL_STRUCTURE_FORMATION_INVOLVED_IN_MORPHOGENESIS, GOBP_BIOLOGICAL_ADHESION, GOBP_BLOOD_VESSEL_ENDOTHELIAL_CELL_MIGRATION, GOBP_BLOOD_VESSEL_MORPHOGENESIS, GOBP_CALCIUM_I…	NC_000022.11:g.36387950G>C	Uncertain_significance	GCAGATCACCGCGGTTCCTGGGCAGGGCACGGAAGGCTAAGCAAGGCTGACCTGCTGCAGCTCCCGCCTCGTGCGCTCGCCCCACCCGGCCGCCGCCCGAGCGCTCGAGAAAGTCCTCTCGGGAGAAGCAGCGCCTGTTCCCGGGGCAGATCCAGGTTCAGGTCCTGGCTATAAGTCACC	GCAGATCACCGCGGTTCCTGGGCAGGGCACGGAAGGCTAAGCAAGGCTGACCTGCTGCAGCTCCCGCCTCGTGCGCTCGCCCCACCCGGCCGCCGCCCGAGCGCTCGAGAAAGTCCTCTCGGGAGAAGCAGCGCCTGTTCCCGCGGCAGATCCAGGTTCAGGTCCTGGCTATAAGTCACC	0.4916345340120563	-0.45553336	-0.9471678940120563
ENST00000216373	ENSG00000100485	SOS2	GOBP_B_CELL_HOMEOSTASIS, GOBP_CELL_ACTIVATION, GOBP_HEMATOPOIETIC_PROGENITOR_CELL_DIFFERENTIATION, GOBP_HOMEOSTASIS_OF_NUMBER_OF_CELLS, GOBP_HOMEOSTATIC_PROCESS, GOBP_IMMUNE_SYSTEM_DEVELOPMENT, GOBP_LEUKOCYTE_DIFFERENTIATION, GOBP_LEUKOCYTE_HOMEOSTASIS, GOBP_LEUKOCYTE_PROLIFERATION, GOBP_LYMPHOCYTE_ACTIVATION, GOBP_LYMPHOCYTE_HOMEOSTASIS, GOBP_LYMPHOID_PROGENITOR_CELL_DIFFERENTIATION, GOBP_MONONU…	NC_000014.9:g.50231552C>T	Likely_benign	AGAAGCGGGCCAGCGCCGCCGGGAAAGGAGGTCGCCGCCCGGGGTCGCCCGGGCTTGCGGGTCGCCGCGCTTCCTCTGCGGGCGCTGCGGGAGGCGAGGGCCGCCTCGGCGGAGGAAGCCGACCCCGGGGTCTCCGCCAGCCCGCCGGCGCCGCCTCCGAGCCGCCTCGGCCGTAGCCTCGGCCCGGGCGGGAGGCGGCGGCCGCCGGCGAGGCGAGGCGGCCCGCGCCCTGCCTGTCAGGCCACCGGCCCGGCCCGCGGGCTGCCCCCGATGCGGAGGCGCTGTCGCCGGGGCC	AGAAGCGGGCCAGCGCCGCCGGGAAAGGAGGTCGCCGCCCGGGGTCGCCCGGGCTTGCGGGTCGCCGCGCTTCCTCTGCGGGCGCTGCGGGAGGCGAGGGCCGCCTCGGCGGAGGAAGCCGACCCCGGGGTCTCCGCCAGCCCGCCGGCGCCGCCTCCGAGCCGCCTCGGCCGTAGCCTCGGCCCGGGCGGGAGGCGGCGGCCGCCGGCGAGGCGAGGCGGCCCGCGCCCTGCCTGTCAGGCCACCGGCCCGGCCCGCGGGCTGCCCCTGATGCGGAGGCGCTGTCGCCGGGGCC	-0.6894322846967798	-0.9417468	-0.25231451530322024
ENST00000216484	ENSG00000100596	SPTLC2	GOBP_ADIPOSE_TISSUE_DEVELOPMENT, GOBP_ALCOHOL_BIOSYNTHETIC_PROCESS, GOBP_ALCOHOL_METABOLIC_PROCESS, GOBP_AMIDE_BIOSYNTHETIC_PROCESS, GOBP_CELLULAR_AMIDE_METABOLIC_PROCESS, GOBP_CELLULAR_LIPID_METABOLIC_PROCESS, GOBP_CERAMIDE_BIOSYNTHETIC_PROCESS, GOBP_CERAMIDE_METABOLIC_PROCESS, GOBP_CONNECTIVE_TISSUE_DEVELOPMENT, GOBP_DIOL_BIOSYNTHETIC_PROCESS, GOBP_DIOL_METABOLIC_PROCESS, GOBP_LIPID_BIOSYNTHETI…	NC_000014.9:g.77616609C>A	Benign	AGCCGCCGCCGCTGCCACCGCCTACAGAGCCTGCCTTGCGCCTGGTGCTGCCAGGAAG	AGCCGCCGCCGCTGCCACCGCCTACAGAGACTGCCTTGCGCCTGGTGCTGCCAGGAAG	0.009148348072761804	0.01567973	0.006531381927238195
ENST00000216484	ENSG00000100596	SPTLC2	GOBP_ADIPOSE_TISSUE_DEVELOPMENT, GOBP_ALCOHOL_BIOSYNTHETIC_PROCESS, GOBP_ALCOHOL_METABOLIC_PROCESS, GOBP_AMIDE_BIOSYNTHETIC_PROCESS, GOBP_CELLULAR_AMIDE_METABOLIC_PROCESS, GOBP_CELLULAR_LIPID_METABOLIC_PROCESS, GOBP_CERAMIDE_BIOSYNTHETIC_PROCESS, GOBP_CERAMIDE_METABOLIC_PROCESS, GOBP_CONNECTIVE_TISSUE_DEVELOPMENT, GOBP_DIOL_BIOSYNTHETIC_PROCESS, GOBP_DIOL_METABOLIC_PROCESS, GOBP_LIPID_BIOSYNTHETI…	NC_000014.9:g.77616609C>G	Benign/Likely_benign	AGCCGCCGCCGCTGCCACCGCCTACAGAGCCTGCCTTGCGCCTGGTGCTGCCAGGAAG	AGCCGCCGCCGCTGCCACCGCCTACAGAGGCTGCCTTGCGCCTGGTGCTGCCAGGAAG	0.009148348072761804	-0.07503984	-0.0841881880727618
ENST00000216484	ENSG00000100596	SPTLC2	GOBP_ADIPOSE_TISSUE_DEVELOPMENT, GOBP_ALCOHOL_BIOSYNTHETIC_PROCESS, GOBP_ALCOHOL_METABOLIC_PROCESS, GOBP_AMIDE_BIOSYNTHETIC_PROCESS, GOBP_CELLULAR_AMIDE_METABOLIC_PROCESS, GOBP_CELLULAR_LIPID_METABOLIC_PROCESS, GOBP_CERAMIDE_BIOSYNTHETIC_PROCESS, GOBP_CERAMIDE_METABOLIC_PROCESS, GOBP_CONNECTIVE_TISSUE_DEVELOPMENT, GOBP_DIOL_BIOSYNTHETIC_PROCESS, GOBP_DIOL_METABOLIC_PROCESS, GOBP_LIPID_BIOSYNTHETI…	NC_000014.9:g.77616609C>T	Likely_benign	AGCCGCCGCCGCTGCCACCGCCTACAGAGCCTGCCTTGCGCCTGGTGCTGCCAGGAAG	AGCCGCCGCCGCTGCCACCGCCTACAGAGTCTGCCTTGCGCCTGGTGCTGCCAGGAAG	0.009148348072761804	0.022695748	0.013547399927238198
ENST00000216484	ENSG00000100596	SPTLC2	GOBP_ADIPOSE_TISSUE_DEVELOPMENT, GOBP_ALCOHOL_BIOSYNTHETIC_PROCESS, GOBP_ALCOHOL_METABOLIC_PROCESS, GOBP_AMIDE_BIOSYNTHETIC_PROCESS, GOBP_CELLULAR_AMIDE_METABOLIC_PROCESS, GOBP_CELLULAR_LIPID_METABOLIC_PROCESS, GOBP_CERAMIDE_BIOSYNTHETIC_PROCESS, GOBP_CERAMIDE_METABOLIC_PROCESS, GOBP_CONNECTIVE_TISSUE_DEVELOPMENT, GOBP_DIOL_BIOSYNTHETIC_PROCESS, GOBP_DIOL_METABOLIC_PROCESS, GOBP_LIPID_BIOSYNTHETI…	NC_000014.9:g.77616617G>A	Likely_benign	AGCCGCCGCCGCTGCCACCGCCTACAGAGCCTGCCTTGCGCCTGGTGCTGCCAGGAAG	AGCCGCCGCCGCTGCCACCGCCTACAGAGCCTGCCTTACGCCTGGTGCTGCCAGGAAG	0.009148348072761804	0.04448946	0.0353411119272382
ENST00000216487	ENSG00000100599	RIN3	GOBP_CELL_CHEMOTAXIS, GOBP_CELL_MIGRATION, GOBP_ENDOCYTOSIS, GOBP_LEUKOCYTE_CHEMOTAXIS, GOBP_LEUKOCYTE_MIGRATION, GOBP_LOCOMOTION, GOBP_MAST_CELL_MIGRATION, GOBP_MYELOID_LEUKOCYTE_MIGRATION, GOBP_NEGATIVE_REGULATION_OF_CELLULAR_COMPONENT_ORGANIZATION, GOBP_NEGATIVE_REGULATION_OF_CHEMOTAXIS, GOBP_NEGATIVE_REGULATION_OF_ENDOCYTOSIS, GOBP_NEGATIVE_REGULATION_OF_IMMUNE_SYSTEM_PROCESS, GOBP_NEGATIVE_R…	NC_000014.9:g.92513926C>A	Uncertain_significance	AGAAGGGAGCGAGAGCCCCAGAGCGCGGCGGCAGCGGCGGCCTGGCCCTTCCAGAGGGCCAGAGCCAGGGACATGCGGGCGCCCGGGACTCCGCGTTCCGCGCGGCCCGGCGCCTGAGCGCCTCCGTTCCCCGTCCCGGAGCTGCCGGCGGC	AGAAGGGAGCGAGAGCCCCAGAGCGCGGCGGCAGCGGCGGCCTGGCCCTTCCAGAGGGCCAGAGCCAGGGACATGCGGGCGCCCGGGACTCCGCGTTCCGCGCGGCCCGGCGCCTGAGCGCCTCCGTTCCCCGTCCCGGAGCTGCAGGCGGC	0.09440524831589157	-0.83278435	-0.9271895983158915
ENST00000216727	ENSG00000100836	PABPN1	GOBP_BIOLOGICAL_PROCESS_INVOLVED_IN_INTERSPECIES_INTERACTION_BETWEEN_ORGANISMS, GOBP_CELLULAR_RESPONSE_TO_BIOTIC_STIMULUS, GOBP_CELLULAR_RESPONSE_TO_LIPID, GOBP_CELLULAR_RESPONSE_TO_MOLECULE_OF_BACTERIAL_ORIGIN, GOBP_CELLULAR_RESPONSE_TO_OXYGEN_CONTAINING_COMPOUND, GOBP_ESTABLISHMENT_OF_RNA_LOCALIZATION, GOBP_INTRACELLULAR_TRANSPORT, GOBP_MAPK_CASCADE, GOBP_MRNA_EXPORT_FROM_NUCLEUS, GOBP_MRNA_MET…	NC_000014.9:g.23321469G>T	Uncertain_significance	AGTCTGAGCGGCG	AGTCTGAGCGGCT	1.040254780568946	0.2084348	-0.8318199805689459
ENST00000216797	ENSG00000100906	NFKBIA	GOBP_BIOLOGICAL_PROCESS_INVOLVED_IN_INTERSPECIES_INTERACTION_BETWEEN_ORGANISMS, GOBP_CELLULAR_MACROMOLECULE_LOCALIZATION, GOBP_CELLULAR_RESPONSE_TO_BIOTIC_STIMULUS, GOBP_CELLULAR_RESPONSE_TO_COLD, GOBP_CELLULAR_RESPONSE_TO_LIPID, GOBP_CELLULAR_RESPONSE_TO_MOLECULE_OF_BACTERIAL_ORIGIN, GOBP_CELLULAR_RESPONSE_TO_OXYGEN_CONTAINING_COMPOUND, GOBP_CELLULAR_RESPONSE_TO_STRESS, GOBP_CHOLESTEROL_EFFLUX, …	NC_000014.9:g.35404685C>T	Benign	ACAGCAGTCCGTGCCGCCGTCCCGCCCGCCAGCGCCCCAGCGAGGAAGCAGCGCGCAGCCCGCGGCCCAGCGCACCCGCAGCAGCGCCCGCAGCTCGTCCGCGCC	ACAGCAGTCCGTGCCGCCGTCCCGCCCGCCAGCGCCCCAGTGAGGAAGCAGCGCGCAGCCCGCGGCCCAGCGCACCCGCAGCAGCGCCCGCAGCTCGTCCGCGCC	0.3896672256036674	0.25609756	-0.1335696656036674
ENST00000216797	ENSG00000100906	NFKBIA	GOBP_BIOLOGICAL_PROCESS_INVOLVED_IN_INTERSPECIES_INTERACTION_BETWEEN_ORGANISMS, GOBP_CELLULAR_MACROMOLECULE_LOCALIZATION, GOBP_CELLULAR_RESPONSE_TO_BIOTIC_STIMULUS, GOBP_CELLULAR_RESPONSE_TO_COLD, GOBP_CELLULAR_RESPONSE_TO_LIPID, GOBP_CELLULAR_RESPONSE_TO_MOLECULE_OF_BACTERIAL_ORIGIN, GOBP_CELLULAR_RESPONSE_TO_OXYGEN_CONTAINING_COMPOUND, GOBP_CELLULAR_RESPONSE_TO_STRESS, GOBP_CHOLESTEROL_EFFLUX, …	NC_000014.9:g.35404710C>T	Benign	ACAGCAGTCCGTGCCGCCGTCCCGCCCGCCAGCGCCCCAGCGAGGAAGCAGCGCGCAGCCCGCGGCCCAGCGCACCCGCAGCAGCGCCCGCAGCTCGTCCGCGCC	ACAGCAGTCCGTGCCGCCGTCCCGCCCGCCAGCGCCCCAGCGAGGAAGCAGCGCGCAGCCCGCGGTCCAGCGCACCCGCAGCAGCGCCCGCAGCTCGTCCGCGCC	0.3896672256036674	0.23808472	-0.1515825056036674
ENST00000217182	ENSG00000101210	EEF1A2	GOBP_AMIDE_BIOSYNTHETIC_PROCESS, GOBP_CELLULAR_AMIDE_METABOLIC_PROCESS, GOBP_CELLULAR_MACROMOLECULE_BIOSYNTHETIC_PROCESS, GOBP_CHAPERONE_MEDIATED_AUTOPHAGY, GOBP_LIPID_METABOLIC_PROCESS, GOBP_MACROMOLECULE_CATABOLIC_PROCESS, GOBP_ORGANONITROGEN_COMPOUND_BIOSYNTHETIC_PROCESS, GOBP_ORGANONITROGEN_COMPOUND_CATABOLIC_PROCESS, GOBP_PEPTIDE_BIOSYNTHETIC_PROCESS, GOBP_PEPTIDE_METABOLIC_PROCESS, GOBP_PHO…	NC_000020.11:g.63497795C>T	Likely_benign	CCCTCTGGCTGAGACCTCGGCTCCGGAATCACTGCAGCCCCCCTCGCCCTGAGCCAGAGCACCCCGGGTCCCGCCAGCCCCTCACACTCCCAGCAAA	CCCTCTGGCTGAGACCTCGGCTCCGGAATCATTGCAGCCCCCCTCGCCCTGAGCCAGAGCACCCCGGGTCCCGCCAGCCCCTCACACTCCCAGCAAA	1.059303005341962	0.37161788	-0.687685125341962
ENST00000217381	ENSG00000101400	SNTA1	GOBP_ACTIN_FILAMENT_BASED_MOVEMENT, GOBP_ACTIN_FILAMENT_BASED_PROCESS, GOBP_ACTIN_MEDIATED_CELL_CONTRACTION, GOBP_ACTION_POTENTIAL, GOBP_CARDIAC_MUSCLE_CELL_ACTION_POTENTIAL, GOBP_CARDIAC_MUSCLE_CELL_ACTION_POTENTIAL_INVOLVED_IN_CONTRACTION, GOBP_CARDIAC_MUSCLE_CELL_CONTRACTION, GOBP_CARDIAC_MUSCLE_CELL_MEMBRANE_REPOLARIZATION, GOBP_CARDIAC_MUSCLE_CONTRACTION, GOBP_CATION_TRANSMEMBRANE_TRANSPORT,…	NC_000020.11:g.33443662C>T	Uncertain_significance	AGAGCTCCTCCCCCAGCGGCCGGGGTAGGGTGGCGGCTGGCCCAGCCGGGCCCCCGCTGCCCTCTGCCCTGGGCGCTTGGTCGGAGCGGGCTGGGCAAAGCGGGACAGGGCGAGCGCGGCGGCCCGGGGGCTCGGAGGCGAAG	AGAGCTCCTCCCCCAGCGGCCGGGGTAGGGTGGCGGCTGGCTCAGCCGGGCCCCCGCTGCCCTCTGCCCTGGGCGCTTGGTCGGAGCGGGCTGGGCAAAGCGGGACAGGGCGAGCGCGGCGGCCCGGGGGCTCGGAGGCGAAG	-0.4798964068122853	-0.5030061	-0.02310969318771472
ENST00000217381	ENSG00000101400	SNTA1	GOBP_ACTIN_FILAMENT_BASED_MOVEMENT, GOBP_ACTIN_FILAMENT_BASED_PROCESS, GOBP_ACTIN_MEDIATED_CELL_CONTRACTION, GOBP_ACTION_POTENTIAL, GOBP_CARDIAC_MUSCLE_CELL_ACTION_POTENTIAL, GOBP_CARDIAC_MUSCLE_CELL_ACTION_POTENTIAL_INVOLVED_IN_CONTRACTION, GOBP_CARDIAC_MUSCLE_CELL_CONTRACTION, GOBP_CARDIAC_MUSCLE_CELL_MEMBRANE_REPOLARIZATION, GOBP_CARDIAC_MUSCLE_CONTRACTION, GOBP_CATION_TRANSMEMBRANE_TRANSPORT,…	NC_000020.11:g.33443716C>G	Uncertain_significance	AGAGCTCCTCCCCCAGCGGCCGGGGTAGGGTGGCGGCTGGCCCAGCCGGGCCCCCGCTGCCCTCTGCCCTGGGCGCTTGGTCGGAGCGGGCTGGGCAAAGCGGGACAGGGCGAGCGCGGCGGCCCGGGGGCTCGGAGGCGAAG	AGAGCTCCTCCCCCAGCGGCCGGGGTAGGGTGGCGGCTGGCCCAGCCGGGCCCCCGCTGCCCTCTGCCCTGGGCGCTTGGTCGGAGCGGGCTGGGGAAAGCGGGACAGGGCGAGCGCGGCGGCCCGGGGGCTCGGAGGCGAAG	-0.4798964068122853	-0.68850636	-0.2086099531877147
ENST00000217381	ENSG00000101400	SNTA1	GOBP_ACTIN_FILAMENT_BASED_MOVEMENT, GOBP_ACTIN_FILAMENT_BASED_PROCESS, GOBP_ACTIN_MEDIATED_CELL_CONTRACTION, GOBP_ACTION_POTENTIAL, GOBP_CARDIAC_MUSCLE_CELL_ACTION_POTENTIAL, GOBP_CARDIAC_MUSCLE_CELL_ACTION_POTENTIAL_INVOLVED_IN_CONTRACTION, GOBP_CARDIAC_MUSCLE_CELL_CONTRACTION, GOBP_CARDIAC_MUSCLE_CELL_MEMBRANE_REPOLARIZATION, GOBP_CARDIAC_MUSCLE_CONTRACTION, GOBP_CATION_TRANSMEMBRANE_TRANSPORT,…	NC_000020.11:g.33443716C>T	Benign/Likely_benign	AGAGCTCCTCCCCCAGCGGCCGGGGTAGGGTGGCGGCTGGCCCAGCCGGGCCCCCGCTGCCCTCTGCCCTGGGCGCTTGGTCGGAGCGGGCTGGGCAAAGCGGGACAGGGCGAGCGCGGCGGCCCGGGGGCTCGGAGGCGAAG	AGAGCTCCTCCCCCAGCGGCCGGGGTAGGGTGGCGGCTGGCCCAGCCGGGCCCCCGCTGCCCTCTGCCCTGGGCGCTTGGTCGGAGCGGGCTGGGTAAAGCGGGACAGGGCGAGCGCGGCGGCCCGGGGGCTCGGAGGCGAAG	-0.4798964068122853	-0.6797101	-0.1998136931877147
ENST00000217402	ENSG00000101421	CHMP4B	GOBP_ANATOMICAL_STRUCTURE_HOMEOSTASIS, GOBP_AUTOPHAGOSOME_MATURATION, GOBP_AUTOPHAGOSOME_ORGANIZATION, GOBP_BIOLOGICAL_PROCESS_INVOLVED_IN_INTERACTION_WITH_HOST, GOBP_BIOLOGICAL_PROCESS_INVOLVED_IN_INTERSPECIES_INTERACTION_BETWEEN_ORGANISMS, GOBP_BIOLOGICAL_PROCESS_INVOLVED_IN_SYMBIOTIC_INTERACTION, GOBP_CELLULAR_COMPONENT_DISASSEMBLY, GOBP_CELLULAR_MACROMOLECULE_LOCALIZATION, GOBP_CELLULAR_PROTE…	NC_000020.11:g.33811394C>G	Benign	GGAGAGGCCTGCGGCGGCAGGGAGCGGCGGGACTGGGAGCGGGCGCCGGAGCCGACCCGAGCCGAGCCGAGCCGAGCCGAGCCGGAGCGGGCGGCGAAGGCCGGCGCGGCGAGCAGCAACC	GGAGAGGCCTGCGGCGGCAGGGAGCGGCGGGACTGGGAGCGGGCGCGGGAGCCGACCCGAGCCGAGCCGAGCCGAGCCGAGCCGGAGCGGGCGGCGAAGGCCGGCGCGGCGAGCAGCAACC	0.9920913477581859	0.33373797	-0.6583533777581858
ENST00000217426	ENSG00000101444	AHCY	GOBP_ONE_CARBON_METABOLIC_PROCESS, GOBP_SMALL_MOLECULE_METABOLIC_PROCESS, GOBP_SULFUR_COMPOUND_METABOLIC_PROCESS, GOBP_S_ADENOSYLMETHIONINE_CYCLE, GOBP_S_ADENOSYLMETHIONINE_METABOLIC_PROCESS, GOCC_PIGMENT_GRANULE, GOMF_HYDROLASE_ACTIVITY_ACTING_ON_ETHER_BONDS, HP_ABNORMALITY_OF_CIRCULATING_ENZYME_LEVEL, HP_ABNORMALITY_OF_CIRCULATING_FIBRINOGEN, HP_ABNORMALITY_OF_COAGULATION, HP_ABNORMALITY_OF_FLU…	NC_000020.11:g.34303333T>C	Uncertain_significance	CCCTGCTCGGCGCTGCCCGCCCAGTTCCTGTTCCCAGACTGAGGCCCAGCCCCCTTCGCCCGTTTCCATCACGAGTGCCGCCAGC	CCCTGCTCGGCGCTGCCCGCCCAGTTCCTGTTCCCAGACTGAGGCCCAGCCCCCTTCGCCCGCTTCCATCACGAGTGCCGCCAGC	0.8148985128711566	0.199499	-0.6153995128711566
ENST00000218099	ENSG00000101981	F9	GOBP_HEMOSTASIS, GOBP_PROTEIN_MATURATION, GOBP_PROTEIN_PROCESSING, GOBP_PROTEOLYSIS, GOBP_REGULATION_OF_BODY_FLUID_LEVELS, GOBP_RESPONSE_TO_WOUNDING, GOBP_WOUND_HEALING, GOBP_ZYMOGEN_ACTIVATION, GOCC_COLLAGEN_CONTAINING_EXTRACELLULAR_MATRIX, GOCC_ENDOPLASMIC_RETICULUM, GOCC_ENDOPLASMIC_RETICULUM_LUMEN, GOCC_EXTERNAL_ENCAPSULATING_STRUCTURE, GOCC_GOLGI_APPARATUS, GOCC_GOLGI_LUMEN, GOMF_CALCIUM_ION…	NC_000023.11:g.139530743T>C	Pathogenic	ACTTTCACAATCTGCTAGCAAAGGTT	ACTTCCACAATCTGCTAGCAAAGGTT	0.5020716072724428	0.11319922	-0.38887238727244283
ENST00000218099	ENSG00000101981	F9	GOBP_HEMOSTASIS, GOBP_PROTEIN_MATURATION, GOBP_PROTEIN_PROCESSING, GOBP_PROTEOLYSIS, GOBP_REGULATION_OF_BODY_FLUID_LEVELS, GOBP_RESPONSE_TO_WOUNDING, GOBP_WOUND_HEALING, GOBP_ZYMOGEN_ACTIVATION, GOCC_COLLAGEN_CONTAINING_EXTRACELLULAR_MATRIX, GOCC_ENDOPLASMIC_RETICULUM, GOCC_ENDOPLASMIC_RETICULUM_LUMEN, GOCC_EXTERNAL_ENCAPSULATING_STRUCTURE, GOCC_GOLGI_APPARATUS, GOCC_GOLGI_LUMEN, GOMF_CALCIUM_ION…	NC_000023.11:g.139530746C>G	Uncertain_significance	ACTTTCACAATCTGCTAGCAAAGGTT	ACTTTCAGAATCTGCTAGCAAAGGTT	0.5020716072724428	0.093233466	-0.40883814127244283
ENST00000218099	ENSG00000101981	F9	GOBP_HEMOSTASIS, GOBP_PROTEIN_MATURATION, GOBP_PROTEIN_PROCESSING, GOBP_PROTEOLYSIS, GOBP_REGULATION_OF_BODY_FLUID_LEVELS, GOBP_RESPONSE_TO_WOUNDING, GOBP_WOUND_HEALING, GOBP_ZYMOGEN_ACTIVATION, GOCC_COLLAGEN_CONTAINING_EXTRACELLULAR_MATRIX, GOCC_ENDOPLASMIC_RETICULUM, GOCC_ENDOPLASMIC_RETICULUM_LUMEN, GOCC_EXTERNAL_ENCAPSULATING_STRUCTURE, GOCC_GOLGI_APPARATUS, GOCC_GOLGI_LUMEN, GOMF_CALCIUM_ION…	NC_000023.11:g.139530748del	Pathogenic	ACTTTCACAATCTGCTAGCAAAGGTT	ACTTTCACATCTGCTAGCAAAGGTT	0.5020716072724428	0.12293063	-0.37914097727244284
ENST00000218099	ENSG00000101981	F9	GOBP_HEMOSTASIS, GOBP_PROTEIN_MATURATION, GOBP_PROTEIN_PROCESSING, GOBP_PROTEOLYSIS, GOBP_REGULATION_OF_BODY_FLUID_LEVELS, GOBP_RESPONSE_TO_WOUNDING, GOBP_WOUND_HEALING, GOBP_ZYMOGEN_ACTIVATION, GOCC_COLLAGEN_CONTAINING_EXTRACELLULAR_MATRIX, GOCC_ENDOPLASMIC_RETICULUM, GOCC_ENDOPLASMIC_RETICULUM_LUMEN, GOCC_EXTERNAL_ENCAPSULATING_STRUCTURE, GOCC_GOLGI_APPARATUS, GOCC_GOLGI_LUMEN, GOMF_CALCIUM_ION…	NC_000023.11:g.139530748A>G	Pathogenic	ACTTTCACAATCTGCTAGCAAAGGTT	ACTTTCACAGTCTGCTAGCAAAGGTT	0.5020716072724428	0.1575651	-0.3445065072724428
ENST00000218104	ENSG00000101986	ABCD1	GOBP_AEROBIC_RESPIRATION, GOBP_ALPHA_LINOLENIC_ACID_METABOLIC_PROCESS, GOBP_AMIDE_TRANSPORT, GOBP_ATP_METABOLIC_PROCESS, GOBP_CARBOHYDRATE_DERIVATIVE_CATABOLIC_PROCESS, GOBP_CARBOHYDRATE_DERIVATIVE_METABOLIC_PROCESS, GOBP_CARBOHYDRATE_DERIVATIVE_TRANSPORT, GOBP_CELLULAR_AMIDE_METABOLIC_PROCESS, GOBP_CELLULAR_KETONE_METABOLIC_PROCESS, GOBP_CELLULAR_LIPID_CATABOLIC_PROCESS, GOBP_CELLULAR_LIPID_META…	NC_000023.11:g.153724925G>A	Uncertain_significance	ACTGTCGCTTCAGCCAGGCTGCGGAGCGGACGGACGCGCCTGGTGCCCCGGGGAGGGGCGCCACCGGGGGAGGAGGAGGAGGAGAAGGTGGAGAGGAAGAGACGCCCCCTCTGCCCGAGACCTCTCAAGGCCCTGACCTCAGGGGCCAGGGCACTGACAGGACAGGAGAGCCAAGTTCCTCCACTTGGGCTGCCCGAAGAGGCCGCGACCCTGGAGGGCCCTGAGCCCACCGCACCAGGGGCCCCAGCACCACCCCGGGGGCCTAAAGCGACAGTCTCAGGGGCCATCGCAAGGTTTCCAGTTGCCTAGACAACAGGCCCAGGGTCAGAGCAACAATCCTTCCAGCCACCTGCCTCAACTGCTGCCCCAGGCACCAGCCCCAGTCCCTACGCGGCAGCC…	ACTGTCGCTTCAGCCAGGCTGCGGAGCGGACGGACGCGCCTGGTGCCCCGGGGAGGGGCGCCACCGGGGAAGGAGGAGGAGGAGAAGGTGGAGAGGAAGAGACGCCCCCTCTGCCCGAGACCTCTCAAGGCCCTGACCTCAGGGGCCAGGGCACTGACAGGACAGGAGAGCCAAGTTCCTCCACTTGGGCTGCCCGAAGAGGCCGCGACCCTGGAGGGCCCTGAGCCCACCGCACCAGGGGCCCCAGCACCACCCCGGGGGCCTAAAGCGACAGTCTCAGGGGCCATCGCAAGGTTTCCAGTTGCCTAGACAACAGGCCCAGGGTCAGAGCAACAATCCTTCCAGCCACCTGCCTCAACTGCTGCCCCAGGCACCAGCCCCAGTCCCTACGCGGCAGCC…	-0.4638226162073282	-0.14279985	0.32102276620732817
ENST00000218104	ENSG00000101986	ABCD1	GOBP_AEROBIC_RESPIRATION, GOBP_ALPHA_LINOLENIC_ACID_METABOLIC_PROCESS, GOBP_AMIDE_TRANSPORT, GOBP_ATP_METABOLIC_PROCESS, GOBP_CARBOHYDRATE_DERIVATIVE_CATABOLIC_PROCESS, GOBP_CARBOHYDRATE_DERIVATIVE_METABOLIC_PROCESS, GOBP_CARBOHYDRATE_DERIVATIVE_TRANSPORT, GOBP_CELLULAR_AMIDE_METABOLIC_PROCESS, GOBP_CELLULAR_KETONE_METABOLIC_PROCESS, GOBP_CELLULAR_LIPID_CATABOLIC_PROCESS, GOBP_CELLULAR_LIPID_META…	NC_000023.11:g.153725065C>G	Benign	ACTGTCGCTTCAGCCAGGCTGCGGAGCGGACGGACGCGCCTGGTGCCCCGGGGAGGGGCGCCACCGGGGGAGGAGGAGGAGGAGAAGGTGGAGAGGAAGAGACGCCCCCTCTGCCCGAGACCTCTCAAGGCCCTGACCTCAGGGGCCAGGGCACTGACAGGACAGGAGAGCCAAGTTCCTCCACTTGGGCTGCCCGAAGAGGCCGCGACCCTGGAGGGCCCTGAGCCCACCGCACCAGGGGCCCCAGCACCACCCCGGGGGCCTAAAGCGACAGTCTCAGGGGCCATCGCAAGGTTTCCAGTTGCCTAGACAACAGGCCCAGGGTCAGAGCAACAATCCTTCCAGCCACCTGCCTCAACTGCTGCCCCAGGCACCAGCCCCAGTCCCTACGCGGCAGCC…	ACTGTCGCTTCAGCCAGGCTGCGGAGCGGACGGACGCGCCTGGTGCCCCGGGGAGGGGCGCCACCGGGGGAGGAGGAGGAGGAGAAGGTGGAGAGGAAGAGACGCCCCCTCTGCCCGAGACCTCTCAAGGCCCTGACCTCAGGGGCCAGGGCACTGACAGGACAGGAGAGCCAAGTTCCTCCACTTGGGCTGCCCGAAGAGGCCGCGACGCTGGAGGGCCCTGAGCCCACCGCACCAGGGGCCCCAGCACCACCCCGGGGGCCTAAAGCGACAGTCTCAGGGGCCATCGCAAGGTTTCCAGTTGCCTAGACAACAGGCCCAGGGTCAGAGCAACAATCCTTCCAGCCACCTGCCTCAACTGCTGCCCCAGGCACCAGCCCCAGTCCCTACGCGGCAGCC…	-0.4638226162073282	-0.15369849	0.3101241262073282
ENST00000218104	ENSG00000101986	ABCD1	GOBP_AEROBIC_RESPIRATION, GOBP_ALPHA_LINOLENIC_ACID_METABOLIC_PROCESS, GOBP_AMIDE_TRANSPORT, GOBP_ATP_METABOLIC_PROCESS, GOBP_CARBOHYDRATE_DERIVATIVE_CATABOLIC_PROCESS, GOBP_CARBOHYDRATE_DERIVATIVE_METABOLIC_PROCESS, GOBP_CARBOHYDRATE_DERIVATIVE_TRANSPORT, GOBP_CELLULAR_AMIDE_METABOLIC_PROCESS, GOBP_CELLULAR_KETONE_METABOLIC_PROCESS, GOBP_CELLULAR_LIPID_CATABOLIC_PROCESS, GOBP_CELLULAR_LIPID_META…	NC_000023.11:g.153725208C>T	Benign	ACTGTCGCTTCAGCCAGGCTGCGGAGCGGACGGACGCGCCTGGTGCCCCGGGGAGGGGCGCCACCGGGGGAGGAGGAGGAGGAGAAGGTGGAGAGGAAGAGACGCCCCCTCTGCCCGAGACCTCTCAAGGCCCTGACCTCAGGGGCCAGGGCACTGACAGGACAGGAGAGCCAAGTTCCTCCACTTGGGCTGCCCGAAGAGGCCGCGACCCTGGAGGGCCCTGAGCCCACCGCACCAGGGGCCCCAGCACCACCCCGGGGGCCTAAAGCGACAGTCTCAGGGGCCATCGCAAGGTTTCCAGTTGCCTAGACAACAGGCCCAGGGTCAGAGCAACAATCCTTCCAGCCACCTGCCTCAACTGCTGCCCCAGGCACCAGCCCCAGTCCCTACGCGGCAGCC…	ACTGTCGCTTCAGCCAGGCTGCGGAGCGGACGGACGCGCCTGGTGCCCCGGGGAGGGGCGCCACCGGGGGAGGAGGAGGAGGAGAAGGTGGAGAGGAAGAGACGCCCCCTCTGCCCGAGACCTCTCAAGGCCCTGACCTCAGGGGCCAGGGCACTGACAGGACAGGAGAGCCAAGTTCCTCCACTTGGGCTGCCCGAAGAGGCCGCGACCCTGGAGGGCCCTGAGCCCACCGCACCAGGGGCCCCAGCACCACCCCGGGGGCCTAAAGCGACAGTCTCAGGGGCCATCGCAAGGTTTCCAGTTGCCTAGACAACAGGCCCAGGGTCAGAGCAACAATCCTTCCAGCCACCTGTCTCAACTGCTGCCCCAGGCACCAGCCCCAGTCCCTACGCGGCAGCC…	-0.4638226162073282	-0.1484499	0.3153727162073282
ENST00000218104	ENSG00000101986	ABCD1	GOBP_AEROBIC_RESPIRATION, GOBP_ALPHA_LINOLENIC_ACID_METABOLIC_PROCESS, GOBP_AMIDE_TRANSPORT, GOBP_ATP_METABOLIC_PROCESS, GOBP_CARBOHYDRATE_DERIVATIVE_CATABOLIC_PROCESS, GOBP_CARBOHYDRATE_DERIVATIVE_METABOLIC_PROCESS, GOBP_CARBOHYDRATE_DERIVATIVE_TRANSPORT, GOBP_CELLULAR_AMIDE_METABOLIC_PROCESS, GOBP_CELLULAR_KETONE_METABOLIC_PROCESS, GOBP_CELLULAR_LIPID_CATABOLIC_PROCESS, GOBP_CELLULAR_LIPID_META…	NC_000023.11:g.153725247C>T	Likely_benign	ACTGTCGCTTCAGCCAGGCTGCGGAGCGGACGGACGCGCCTGGTGCCCCGGGGAGGGGCGCCACCGGGGGAGGAGGAGGAGGAGAAGGTGGAGAGGAAGAGACGCCCCCTCTGCCCGAGACCTCTCAAGGCCCTGACCTCAGGGGCCAGGGCACTGACAGGACAGGAGAGCCAAGTTCCTCCACTTGGGCTGCCCGAAGAGGCCGCGACCCTGGAGGGCCCTGAGCCCACCGCACCAGGGGCCCCAGCACCACCCCGGGGGCCTAAAGCGACAGTCTCAGGGGCCATCGCAAGGTTTCCAGTTGCCTAGACAACAGGCCCAGGGTCAGAGCAACAATCCTTCCAGCCACCTGCCTCAACTGCTGCCCCAGGCACCAGCCCCAGTCCCTACGCGGCAGCC…	ACTGTCGCTTCAGCCAGGCTGCGGAGCGGACGGACGCGCCTGGTGCCCCGGGGAGGGGCGCCACCGGGGGAGGAGGAGGAGGAGAAGGTGGAGAGGAAGAGACGCCCCCTCTGCCCGAGACCTCTCAAGGCCCTGACCTCAGGGGCCAGGGCACTGACAGGACAGGAGAGCCAAGTTCCTCCACTTGGGCTGCCCGAAGAGGCCGCGACCCTGGAGGGCCCTGAGCCCACCGCACCAGGGGCCCCAGCACCACCCCGGGGGCCTAAAGCGACAGTCTCAGGGGCCATCGCAAGGTTTCCAGTTGCCTAGACAACAGGCCCAGGGTCAGAGCAACAATCCTTCCAGCCACCTGCCTCAACTGCTGCCCCAGGCACCAGCCCCAGTCCCTACGTGGCAGCC…	-0.4638226162073282	-0.15352227	0.31030034620732816
ENST00000218104	ENSG00000101986	ABCD1	GOBP_AEROBIC_RESPIRATION, GOBP_ALPHA_LINOLENIC_ACID_METABOLIC_PROCESS, GOBP_AMIDE_TRANSPORT, GOBP_ATP_METABOLIC_PROCESS, GOBP_CARBOHYDRATE_DERIVATIVE_CATABOLIC_PROCESS, GOBP_CARBOHYDRATE_DERIVATIVE_METABOLIC_PROCESS, GOBP_CARBOHYDRATE_DERIVATIVE_TRANSPORT, GOBP_CELLULAR_AMIDE_METABOLIC_PROCESS, GOBP_CELLULAR_KETONE_METABOLIC_PROCESS, GOBP_CELLULAR_LIPID_CATABOLIC_PROCESS, GOBP_CELLULAR_LIPID_META…	NC_000023.11:g.153725257C>T	Uncertain_significance	ACTGTCGCTTCAGCCAGGCTGCGGAGCGGACGGACGCGCCTGGTGCCCCGGGGAGGGGCGCCACCGGGGGAGGAGGAGGAGGAGAAGGTGGAGAGGAAGAGACGCCCCCTCTGCCCGAGACCTCTCAAGGCCCTGACCTCAGGGGCCAGGGCACTGACAGGACAGGAGAGCCAAGTTCCTCCACTTGGGCTGCCCGAAGAGGCCGCGACCCTGGAGGGCCCTGAGCCCACCGCACCAGGGGCCCCAGCACCACCCCGGGGGCCTAAAGCGACAGTCTCAGGGGCCATCGCAAGGTTTCCAGTTGCCTAGACAACAGGCCCAGGGTCAGAGCAACAATCCTTCCAGCCACCTGCCTCAACTGCTGCCCCAGGCACCAGCCCCAGTCCCTACGCGGCAGCC…	ACTGTCGCTTCAGCCAGGCTGCGGAGCGGACGGACGCGCCTGGTGCCCCGGGGAGGGGCGCCACCGGGGGAGGAGGAGGAGGAGAAGGTGGAGAGGAAGAGACGCCCCCTCTGCCCGAGACCTCTCAAGGCCCTGACCTCAGGGGCCAGGGCACTGACAGGACAGGAGAGCCAAGTTCCTCCACTTGGGCTGCCCGAAGAGGCCGCGACCCTGGAGGGCCCTGAGCCCACCGCACCAGGGGCCCCAGCACCACCCCGGGGGCCTAAAGCGACAGTCTCAGGGGCCATCGCAAGGTTTCCAGTTGCCTAGACAACAGGCCCAGGGTCAGAGCAACAATCCTTCCAGCCACCTGCCTCAACTGCTGCCCCAGGCACCAGCCCCAGTCCCTACGCGGCAGCC…	-0.4638226162073282	-0.1575102	0.3063124162073282
ENST00000218340	ENSG00000102218	RP2	GOBP_CELL_MORPHOGENESIS, GOBP_CELL_PROJECTION_ASSEMBLY, GOBP_CELL_PROJECTION_ORGANIZATION, GOBP_CILIUM_ORGANIZATION, GOBP_ESTABLISHMENT_OF_PROTEIN_LOCALIZATION, GOBP_GOLGI_VESICLE_TRANSPORT, GOBP_NERVOUS_SYSTEM_PROCESS, GOBP_NITROGEN_COMPOUND_TRANSPORT, GOBP_ORGANELLE_ASSEMBLY, GOBP_POST_CHAPERONIN_TUBULIN_FOLDING_PATHWAY, GOBP_POST_GOLGI_VESICLE_MEDIATED_TRANSPORT, GOBP_PROTEIN_FOLDING, GOBP_SEN…	NC_000023.11:g.46837057G>C	Likely_benign	ACACTCTAGGAAGTGCCTGAGCTAGTGAGCTGGCCAACGAGCTCCGCGGGCTGGGACC	ACACTCTAGGAAGTCCCTGAGCTAGTGAGCTGGCCAACGAGCTCCGCGGGCTGGGACC	-0.16683819020878224	0.20308332	0.3699215102087823
ENST00000218340	ENSG00000102218	RP2	GOBP_CELL_MORPHOGENESIS, GOBP_CELL_PROJECTION_ASSEMBLY, GOBP_CELL_PROJECTION_ORGANIZATION, GOBP_CILIUM_ORGANIZATION, GOBP_ESTABLISHMENT_OF_PROTEIN_LOCALIZATION, GOBP_GOLGI_VESICLE_TRANSPORT, GOBP_NERVOUS_SYSTEM_PROCESS, GOBP_NITROGEN_COMPOUND_TRANSPORT, GOBP_ORGANELLE_ASSEMBLY, GOBP_POST_CHAPERONIN_TUBULIN_FOLDING_PATHWAY, GOBP_POST_GOLGI_VESICLE_MEDIATED_TRANSPORT, GOBP_PROTEIN_FOLDING, GOBP_SEN…	NC_000023.11:g.46837066A>G	Uncertain_significance	ACACTCTAGGAAGTGCCTGAGCTAGTGAGCTGGCCAACGAGCTCCGCGGGCTGGGACC	ACACTCTAGGAAGTGCCTGAGCTGGTGAGCTGGCCAACGAGCTCCGCGGGCTGGGACC	-0.16683819020878224	0.20580085	0.37263904020878225
ENST00000218340	ENSG00000102218	RP2	GOBP_CELL_MORPHOGENESIS, GOBP_CELL_PROJECTION_ASSEMBLY, GOBP_CELL_PROJECTION_ORGANIZATION, GOBP_CILIUM_ORGANIZATION, GOBP_ESTABLISHMENT_OF_PROTEIN_LOCALIZATION, GOBP_GOLGI_VESICLE_TRANSPORT, GOBP_NERVOUS_SYSTEM_PROCESS, GOBP_NITROGEN_COMPOUND_TRANSPORT, GOBP_ORGANELLE_ASSEMBLY, GOBP_POST_CHAPERONIN_TUBULIN_FOLDING_PATHWAY, GOBP_POST_GOLGI_VESICLE_MEDIATED_TRANSPORT, GOBP_PROTEIN_FOLDING, GOBP_SEN…	NC_000023.11:g.46837075G>T	Uncertain_significance	ACACTCTAGGAAGTGCCTGAGCTAGTGAGCTGGCCAACGAGCTCCGCGGGCTGGGACC	ACACTCTAGGAAGTGCCTGAGCTAGTGAGCTGTCCAACGAGCTCCGCGGGCTGGGACC	-0.16683819020878224	0.24171697	0.40855516020878224
ENST00000218516	ENSG00000102393	GLA	GOBP_CARBOHYDRATE_DERIVATIVE_CATABOLIC_PROCESS, GOBP_CARBOHYDRATE_DERIVATIVE_METABOLIC_PROCESS, GOBP_CARBOHYDRATE_METABOLIC_PROCESS, GOBP_CELLULAR_AMIDE_METABOLIC_PROCESS, GOBP_CELLULAR_LIPID_CATABOLIC_PROCESS, GOBP_CELLULAR_LIPID_METABOLIC_PROCESS, GOBP_CERAMIDE_CATABOLIC_PROCESS, GOBP_CERAMIDE_METABOLIC_PROCESS, GOBP_GLYCOLIPID_CATABOLIC_PROCESS, GOBP_GLYCOSIDE_CATABOLIC_PROCESS, GOBP_GLYCOSIDE…	NC_000023.11:g.101407913G>A	Benign/Likely_benign	ATGCTGTCCGGTCACCGTGACA	ATGCTGTCCAGTCACCGTGACA	0.5977484384989957	0.032149225	-0.5655992134989958
ENST00000218516	ENSG00000102393	GLA	GOBP_CARBOHYDRATE_DERIVATIVE_CATABOLIC_PROCESS, GOBP_CARBOHYDRATE_DERIVATIVE_METABOLIC_PROCESS, GOBP_CARBOHYDRATE_METABOLIC_PROCESS, GOBP_CELLULAR_AMIDE_METABOLIC_PROCESS, GOBP_CELLULAR_LIPID_CATABOLIC_PROCESS, GOBP_CELLULAR_LIPID_METABOLIC_PROCESS, GOBP_CERAMIDE_CATABOLIC_PROCESS, GOBP_CERAMIDE_METABOLIC_PROCESS, GOBP_GLYCOLIPID_CATABOLIC_PROCESS, GOBP_GLYCOSIDE_CATABOLIC_PROCESS, GOBP_GLYCOSIDE…	NC_000023.11:g.101407916C>G	Likely_benign	ATGCTGTCCGGTCACCGTGACA	ATGCTGTCCGGTGACCGTGACA	0.5977484384989957	-0.087545864	-0.6852943024989957
ENST00000219070	ENSG00000087245	MMP2	GOBP_AGING, GOBP_ANATOMICAL_STRUCTURE_FORMATION_INVOLVED_IN_MORPHOGENESIS, GOBP_ANATOMICAL_STRUCTURE_MATURATION, GOBP_ANIMAL_ORGAN_MORPHOGENESIS, GOBP_AXON_DEVELOPMENT, GOBP_BIOLOGICAL_ADHESION, GOBP_BLOOD_VESSEL_MATURATION, GOBP_BLOOD_VESSEL_MORPHOGENESIS, GOBP_BODY_MORPHOGENESIS, GOBP_BONE_TRABECULA_FORMATION, GOBP_BONE_TRABECULA_MORPHOGENESIS, GOBP_CELLULAR_COMPONENT_DISASSEMBLY, GOBP_CELLULAR…	NC_000016.10:g.55479279CGG[8]	Uncertain_significance	GCTGCATCCAGACTTCCTCAGGCGGTGGCTGGAGGCTGCGCATCTGGGGCTTTAAACATACAAAGGGATTGCCAGGACCTGCGGCGGCGGCGGCGGCGGCGGGGGCTGGGGCGCGGGGGCCGGACCATGAGCCGCTGAGCCGGGCAAACCCCAGGCCACCGAGCCAGCGGACCCTCGGAGCGCAGCCCTGCGCCGCGGAGCAGGCTCCAACCAGGCGGCGAGGCGGCCACACGCACCGAGCCAGCGACCCCCGGGCGACGCGCGGGGCCAGGGAGCGCTACG	GCTGCATCCAGACTTCCTCAGGCGGTGGCTGGAGGCTGCGCATCTGGGGCTTTAAACATACAAAGGGATTGCCAGGACCTGCGGCGGCGGCGGCGGCGGCGGCGGGGGCTGGGGCGCGGGGGCCGGACCATGAGCCGCTGAGCCGGGCAAACCCCAGGCCACCGAGCCAGCGGACCCTCGGAGCGCAGCCCTGCGCCGCGGAGCAGGCTCCAACCAGGCGGCGAGGCGGCCACACGCACCGAGCCAGCGACCCCCGGGCGACGCGCGGGGCCAGGGAGCGCTACG	1.0655725941411711	-0.36152813	-1.427100724141171
ENST00000219070	ENSG00000087245	MMP2	GOBP_AGING, GOBP_ANATOMICAL_STRUCTURE_FORMATION_INVOLVED_IN_MORPHOGENESIS, GOBP_ANATOMICAL_STRUCTURE_MATURATION, GOBP_ANIMAL_ORGAN_MORPHOGENESIS, GOBP_AXON_DEVELOPMENT, GOBP_BIOLOGICAL_ADHESION, GOBP_BLOOD_VESSEL_MATURATION, GOBP_BLOOD_VESSEL_MORPHOGENESIS, GOBP_BODY_MORPHOGENESIS, GOBP_BONE_TRABECULA_FORMATION, GOBP_BONE_TRABECULA_MORPHOGENESIS, GOBP_CELLULAR_COMPONENT_DISASSEMBLY, GOBP_CELLULAR…	NC_000016.10:g.55479279C>G	Uncertain_significance	GCTGCATCCAGACTTCCTCAGGCGGTGGCTGGAGGCTGCGCATCTGGGGCTTTAAACATACAAAGGGATTGCCAGGACCTGCGGCGGCGGCGGCGGCGGCGGGGGCTGGGGCGCGGGGGCCGGACCATGAGCCGCTGAGCCGGGCAAACCCCAGGCCACCGAGCCAGCGGACCCTCGGAGCGCAGCCCTGCGCCGCGGAGCAGGCTCCAACCAGGCGGCGAGGCGGCCACACGCACCGAGCCAGCGACCCCCGGGCGACGCGCGGGGCCAGGGAGCGCTACG	GCTGCATCCAGACTTCCTCAGGCGGTGGCTGGAGGCTGCGCATCTGGGGCTTTAAACATACAAAGGGATTGCCAGGACCTGGGGCGGCGGCGGCGGCGGCGGGGGCTGGGGCGCGGGGGCCGGACCATGAGCCGCTGAGCCGGGCAAACCCCAGGCCACCGAGCCAGCGGACCCTCGGAGCGCAGCCCTGCGCCGCGGAGCAGGCTCCAACCAGGCGGCGAGGCGGCCACACGCACCGAGCCAGCGACCCCCGGGCGACGCGCGGGGCCAGGGAGCGCTACG	1.0655725941411711	-0.3739121	-1.4394846941411712
ENST00000219070	ENSG00000087245	MMP2	GOBP_AGING, GOBP_ANATOMICAL_STRUCTURE_FORMATION_INVOLVED_IN_MORPHOGENESIS, GOBP_ANATOMICAL_STRUCTURE_MATURATION, GOBP_ANIMAL_ORGAN_MORPHOGENESIS, GOBP_AXON_DEVELOPMENT, GOBP_BIOLOGICAL_ADHESION, GOBP_BLOOD_VESSEL_MATURATION, GOBP_BLOOD_VESSEL_MORPHOGENESIS, GOBP_BODY_MORPHOGENESIS, GOBP_BONE_TRABECULA_FORMATION, GOBP_BONE_TRABECULA_MORPHOGENESIS, GOBP_CELLULAR_COMPONENT_DISASSEMBLY, GOBP_CELLULAR…	NC_000016.10:g.55479333T>A	Uncertain_significance	GCTGCATCCAGACTTCCTCAGGCGGTGGCTGGAGGCTGCGCATCTGGGGCTTTAAACATACAAAGGGATTGCCAGGACCTGCGGCGGCGGCGGCGGCGGCGGGGGCTGGGGCGCGGGGGCCGGACCATGAGCCGCTGAGCCGGGCAAACCCCAGGCCACCGAGCCAGCGGACCCTCGGAGCGCAGCCCTGCGCCGCGGAGCAGGCTCCAACCAGGCGGCGAGGCGGCCACACGCACCGAGCCAGCGACCCCCGGGCGACGCGCGGGGCCAGGGAGCGCTACG	GCTGCATCCAGACTTCCTCAGGCGGTGGCTGGAGGCTGCGCATCTGGGGCTTTAAACATACAAAGGGATTGCCAGGACCTGCGGCGGCGGCGGCGGCGGCGGGGGCTGGGGCGCGGGGGCCGGACCATGAGCCGCAGAGCCGGGCAAACCCCAGGCCACCGAGCCAGCGGACCCTCGGAGCGCAGCCCTGCGCCGCGGAGCAGGCTCCAACCAGGCGGCGAGGCGGCCACACGCACCGAGCCAGCGACCCCCGGGCGACGCGCGGGGCCAGGGAGCGCTACG	1.0655725941411711	-0.40768597	-1.473258564141171
ENST00000219070	ENSG00000087245	MMP2	GOBP_AGING, GOBP_ANATOMICAL_STRUCTURE_FORMATION_INVOLVED_IN_MORPHOGENESIS, GOBP_ANATOMICAL_STRUCTURE_MATURATION, GOBP_ANIMAL_ORGAN_MORPHOGENESIS, GOBP_AXON_DEVELOPMENT, GOBP_BIOLOGICAL_ADHESION, GOBP_BLOOD_VESSEL_MATURATION, GOBP_BLOOD_VESSEL_MORPHOGENESIS, GOBP_BODY_MORPHOGENESIS, GOBP_BONE_TRABECULA_FORMATION, GOBP_BONE_TRABECULA_MORPHOGENESIS, GOBP_CELLULAR_COMPONENT_DISASSEMBLY, GOBP_CELLULAR…	NC_000016.10:g.55479366G>A	Uncertain_significance	GCTGCATCCAGACTTCCTCAGGCGGTGGCTGGAGGCTGCGCATCTGGGGCTTTAAACATACAAAGGGATTGCCAGGACCTGCGGCGGCGGCGGCGGCGGCGGGGGCTGGGGCGCGGGGGCCGGACCATGAGCCGCTGAGCCGGGCAAACCCCAGGCCACCGAGCCAGCGGACCCTCGGAGCGCAGCCCTGCGCCGCGGAGCAGGCTCCAACCAGGCGGCGAGGCGGCCACACGCACCGAGCCAGCGACCCCCGGGCGACGCGCGGGGCCAGGGAGCGCTACG	GCTGCATCCAGACTTCCTCAGGCGGTGGCTGGAGGCTGCGCATCTGGGGCTTTAAACATACAAAGGGATTGCCAGGACCTGCGGCGGCGGCGGCGGCGGCGGGGGCTGGGGCGCGGGGGCCGGACCATGAGCCGCTGAGCCGGGCAAACCCCAGGCCACCGAGCCAGCAGACCCTCGGAGCGCAGCCCTGCGCCGCGGAGCAGGCTCCAACCAGGCGGCGAGGCGGCCACACGCACCGAGCCAGCGACCCCCGGGCGACGCGCGGGGCCAGGGAGCGCTACG	1.0655725941411711	-0.3582749	-1.4238474941411712
ENST00000219070	ENSG00000087245	MMP2	GOBP_AGING, GOBP_ANATOMICAL_STRUCTURE_FORMATION_INVOLVED_IN_MORPHOGENESIS, GOBP_ANATOMICAL_STRUCTURE_MATURATION, GOBP_ANIMAL_ORGAN_MORPHOGENESIS, GOBP_AXON_DEVELOPMENT, GOBP_BIOLOGICAL_ADHESION, GOBP_BLOOD_VESSEL_MATURATION, GOBP_BLOOD_VESSEL_MORPHOGENESIS, GOBP_BODY_MORPHOGENESIS, GOBP_BONE_TRABECULA_FORMATION, GOBP_BONE_TRABECULA_MORPHOGENESIS, GOBP_CELLULAR_COMPONENT_DISASSEMBLY, GOBP_CELLULAR…	NC_000016.10:g.55479419G>C	Benign	GCTGCATCCAGACTTCCTCAGGCGGTGGCTGGAGGCTGCGCATCTGGGGCTTTAAACATACAAAGGGATTGCCAGGACCTGCGGCGGCGGCGGCGGCGGCGGGGGCTGGGGCGCGGGGGCCGGACCATGAGCCGCTGAGCCGGGCAAACCCCAGGCCACCGAGCCAGCGGACCCTCGGAGCGCAGCCCTGCGCCGCGGAGCAGGCTCCAACCAGGCGGCGAGGCGGCCACACGCACCGAGCCAGCGACCCCCGGGCGACGCGCGGGGCCAGGGAGCGCTACG	GCTGCATCCAGACTTCCTCAGGCGGTGGCTGGAGGCTGCGCATCTGGGGCTTTAAACATACAAAGGGATTGCCAGGACCTGCGGCGGCGGCGGCGGCGGCGGGGGCTGGGGCGCGGGGGCCGGACCATGAGCCGCTGAGCCGGGCAAACCCCAGGCCACCGAGCCAGCGGACCCTCGGAGCGCAGCCCTGCGCCGCGGAGCAGGCTCCAACCAGGCGGCGACGCGGCCACACGCACCGAGCCAGCGACCCCCGGGCGACGCGCGGGGCCAGGGAGCGCTACG	1.0655725941411711	-0.35742092	-1.4229935141411711
ENST00000219070	ENSG00000087245	MMP2	GOBP_AGING, GOBP_ANATOMICAL_STRUCTURE_FORMATION_INVOLVED_IN_MORPHOGENESIS, GOBP_ANATOMICAL_STRUCTURE_MATURATION, GOBP_ANIMAL_ORGAN_MORPHOGENESIS, GOBP_AXON_DEVELOPMENT, GOBP_BIOLOGICAL_ADHESION, GOBP_BLOOD_VESSEL_MATURATION, GOBP_BLOOD_VESSEL_MORPHOGENESIS, GOBP_BODY_MORPHOGENESIS, GOBP_BONE_TRABECULA_FORMATION, GOBP_BONE_TRABECULA_MORPHOGENESIS, GOBP_CELLULAR_COMPONENT_DISASSEMBLY, GOBP_CELLULAR…	NC_000016.10:g.55479473C>A	Uncertain_significance	GCTGCATCCAGACTTCCTCAGGCGGTGGCTGGAGGCTGCGCATCTGGGGCTTTAAACATACAAAGGGATTGCCAGGACCTGCGGCGGCGGCGGCGGCGGCGGGGGCTGGGGCGCGGGGGCCGGACCATGAGCCGCTGAGCCGGGCAAACCCCAGGCCACCGAGCCAGCGGACCCTCGGAGCGCAGCCCTGCGCCGCGGAGCAGGCTCCAACCAGGCGGCGAGGCGGCCACACGCACCGAGCCAGCGACCCCCGGGCGACGCGCGGGGCCAGGGAGCGCTACG	GCTGCATCCAGACTTCCTCAGGCGGTGGCTGGAGGCTGCGCATCTGGGGCTTTAAACATACAAAGGGATTGCCAGGACCTGCGGCGGCGGCGGCGGCGGCGGGGGCTGGGGCGCGGGGGCCGGACCATGAGCCGCTGAGCCGGGCAAACCCCAGGCCACCGAGCCAGCGGACCCTCGGAGCGCAGCCCTGCGCCGCGGAGCAGGCTCCAACCAGGCGGCGAGGCGGCCACACGCACCGAGCCAGCGACCCCCGGGCGACGCGCGGGGCCAGGGAGAGCTACG	1.0655725941411711	-0.39764318	-1.463215774141171
ENST00000219070	ENSG00000087245	MMP2	GOBP_AGING, GOBP_ANATOMICAL_STRUCTURE_FORMATION_INVOLVED_IN_MORPHOGENESIS, GOBP_ANATOMICAL_STRUCTURE_MATURATION, GOBP_ANIMAL_ORGAN_MORPHOGENESIS, GOBP_AXON_DEVELOPMENT, GOBP_BIOLOGICAL_ADHESION, GOBP_BLOOD_VESSEL_MATURATION, GOBP_BLOOD_VESSEL_MORPHOGENESIS, GOBP_BODY_MORPHOGENESIS, GOBP_BONE_TRABECULA_FORMATION, GOBP_BONE_TRABECULA_MORPHOGENESIS, GOBP_CELLULAR_COMPONENT_DISASSEMBLY, GOBP_CELLULAR…	NC_000016.10:g.55479478C>A	Uncertain_significance	GCTGCATCCAGACTTCCTCAGGCGGTGGCTGGAGGCTGCGCATCTGGGGCTTTAAACATACAAAGGGATTGCCAGGACCTGCGGCGGCGGCGGCGGCGGCGGGGGCTGGGGCGCGGGGGCCGGACCATGAGCCGCTGAGCCGGGCAAACCCCAGGCCACCGAGCCAGCGGACCCTCGGAGCGCAGCCCTGCGCCGCGGAGCAGGCTCCAACCAGGCGGCGAGGCGGCCACACGCACCGAGCCAGCGACCCCCGGGCGACGCGCGGGGCCAGGGAGCGCTACG	GCTGCATCCAGACTTCCTCAGGCGGTGGCTGGAGGCTGCGCATCTGGGGCTTTAAACATACAAAGGGATTGCCAGGACCTGCGGCGGCGGCGGCGGCGGCGGGGGCTGGGGCGCGGGGGCCGGACCATGAGCCGCTGAGCCGGGCAAACCCCAGGCCACCGAGCCAGCGGACCCTCGGAGCGCAGCCCTGCGCCGCGGAGCAGGCTCCAACCAGGCGGCGAGGCGGCCACACGCACCGAGCCAGCGACCCCCGGGCGACGCGCGGGGCCAGGGAGCGCTAAG	1.0655725941411711	-0.39803308	-1.4636056741411712
ENST00000219097	ENSG00000091651	ORC6	GOBP_CELLULAR_MACROMOLECULE_BIOSYNTHETIC_PROCESS, GOBP_CELL_DIVISION, GOBP_DNA_DEPENDENT_DNA_REPLICATION, GOBP_DNA_METABOLIC_PROCESS, GOBP_DNA_REPLICATION, GOBP_DNA_REPLICATION_INITIATION, GOBP_NEGATIVE_REGULATION_OF_CELL_DIVISION, GOBP_REGULATION_OF_CELL_DIVISION, GOCC_CHROMOSOME, GOCC_FIBRILLAR_CENTER, GOCC_NUCLEAR_CHROMOSOME, GOCC_NUCLEAR_PROTEIN_CONTAINING_COMPLEX, GOCC_NUCLEOLUS, GOCC_ORIGIN…	NC_000016.10:g.46689659G>A	Conflicting_interpretations_of_pathogenicity	GTTGACCCGCGGCGTTCACGGGAATTGTTCGCTTTAGTGCCGGCGCC	ATTGACCCGCGGCGTTCACGGGAATTGTTCGCTTTAGTGCCGGCGCC	0.21513991154911652	0.35351625	0.13837633845088346
ENST00000219097	ENSG00000091651	ORC6	GOBP_CELLULAR_MACROMOLECULE_BIOSYNTHETIC_PROCESS, GOBP_CELL_DIVISION, GOBP_DNA_DEPENDENT_DNA_REPLICATION, GOBP_DNA_METABOLIC_PROCESS, GOBP_DNA_REPLICATION, GOBP_DNA_REPLICATION_INITIATION, GOBP_NEGATIVE_REGULATION_OF_CELL_DIVISION, GOBP_REGULATION_OF_CELL_DIVISION, GOCC_CHROMOSOME, GOCC_FIBRILLAR_CENTER, GOCC_NUCLEAR_CHROMOSOME, GOCC_NUCLEAR_PROTEIN_CONTAINING_COMPLEX, GOCC_NUCLEOLUS, GOCC_ORIGIN…	NC_000016.10:g.46689686T>C	Benign	GTTGACCCGCGGCGTTCACGGGAATTGTTCGCTTTAGTGCCGGCGCC	GTTGACCCGCGGCGTTCACGGGAATTGCTCGCTTTAGTGCCGGCGCC	0.21513991154911652	0.28857863	0.07343871845088348
ENST00000219097	ENSG00000091651	ORC6	GOBP_CELLULAR_MACROMOLECULE_BIOSYNTHETIC_PROCESS, GOBP_CELL_DIVISION, GOBP_DNA_DEPENDENT_DNA_REPLICATION, GOBP_DNA_METABOLIC_PROCESS, GOBP_DNA_REPLICATION, GOBP_DNA_REPLICATION_INITIATION, GOBP_NEGATIVE_REGULATION_OF_CELL_DIVISION, GOBP_REGULATION_OF_CELL_DIVISION, GOCC_CHROMOSOME, GOCC_FIBRILLAR_CENTER, GOCC_NUCLEAR_CHROMOSOME, GOCC_NUCLEAR_PROTEIN_CONTAINING_COMPLEX, GOCC_NUCLEOLUS, GOCC_ORIGIN…	NC_000016.10:g.46689687T>C	Uncertain_significance	GTTGACCCGCGGCGTTCACGGGAATTGTTCGCTTTAGTGCCGGCGCC	GTTGACCCGCGGCGTTCACGGGAATTGTCCGCTTTAGTGCCGGCGCC	0.21513991154911652	0.29430363	0.07916371845088346
ENST00000219281	ENSG00000103005	USB1	GOBP_NCRNA_3_END_PROCESSING, GOBP_NCRNA_METABOLIC_PROCESS, GOBP_NCRNA_PROCESSING, GOBP_NUCLEIC_ACID_PHOSPHODIESTER_BOND_HYDROLYSIS, GOBP_RNA_3_END_PROCESSING, GOBP_RNA_PHOSPHODIESTER_BOND_HYDROLYSIS, GOBP_RNA_PHOSPHODIESTER_BOND_HYDROLYSIS_EXONUCLEOLYTIC, GOBP_RNA_PROCESSING, GOBP_RNA_SPLICING, GOBP_SNRNA_METABOLIC_PROCESS, GOBP_SNRNA_PROCESSING, GOCC_INTERCELLULAR_BRIDGE, GOMF_3_5_EXONUCLEASE_AC…	NC_000016.10:g.58001433G>C	Likely_benign	GCTTCCGGCACAGCGGAACTCCGGGTGCCGGTTGAGGTTGCTGGTGGACCTGCTCTGGTGGTCTTGGATGAGGCCCC	GCTTCCGGCACAGCGGAACTCCGGGTCCCGGTTGAGGTTGCTGGTGGACCTGCTCTGGTGGTCTTGGATGAGGCCCC	-0.4451304757445951	-0.08049972	0.3646307557445951
ENST00000219439	ENSG00000103160	HSDL1	GOCC_INTERMEDIATE_FILAMENT_CYTOSKELETON, GOCC_MITOCHONDRION, GOMF_OXIDOREDUCTASE_ACTIVITY, GOMF_STEROID_DEHYDROGENASE_ACTIVITY	NC_000016.10:g.84145087C>G	Benign	GTGAGGGCGCGGCGCGGCAGCAGCTCCGGCGGCCGAGACGGGGGCGGCGGCCGCGCGGGTCTGGCGGGACCGGTTTGGAAGACTTTGCCGGCCTGCAGATTGGCCTTAAGAGAAGGACGGAGCCACATACTGCTGACGGCCCAGAACTGGCAGAGAGAAGGTTGCC	GTGAGGGGGCGGCGCGGCAGCAGCTCCGGCGGCCGAGACGGGGGCGGCGGCCGCGCGGGTCTGGCGGGACCGGTTTGGAAGACTTTGCCGGCCTGCAGATTGGCCTTAAGAGAAGGACGGAGCCACATACTGCTGACGGCCCAGAACTGGCAGAGAGAAGGTTGCC	0.41468102949833874	-0.14434505	-0.5590260794983387
ENST00000219439	ENSG00000103160	HSDL1	GOCC_INTERMEDIATE_FILAMENT_CYTOSKELETON, GOCC_MITOCHONDRION, GOMF_OXIDOREDUCTASE_ACTIVITY, GOMF_STEROID_DEHYDROGENASE_ACTIVITY	NC_000016.10:g.84145122G>C	Likely_benign	GTGAGGGCGCGGCGCGGCAGCAGCTCCGGCGGCCGAGACGGGGGCGGCGGCCGCGCGGGTCTGGCGGGACCGGTTTGGAAGACTTTGCCGGCCTGCAGATTGGCCTTAAGAGAAGGACGGAGCCACATACTGCTGACGGCCCAGAACTGGCAGAGAGAAGGTTGCC	GTGAGGGCGCGGCGCGGCAGCAGCTCCGGCGGCCGAGACGGGCGCGGCGGCCGCGCGGGTCTGGCGGGACCGGTTTGGAAGACTTTGCCGGCCTGCAGATTGGCCTTAAGAGAAGGACGGAGCCACATACTGCTGACGGCCCAGAACTGGCAGAGAGAAGGTTGCC	0.41468102949833874	-0.105072096	-0.5197531254983387
ENST00000219548	ENSG00000103266	STUB1	GOBP_CELLULAR_PROTEIN_CATABOLIC_PROCESS, GOBP_CELLULAR_RESPONSE_TO_DNA_DAMAGE_STIMULUS, GOBP_CELLULAR_RESPONSE_TO_ENDOGENOUS_STIMULUS, GOBP_CELLULAR_RESPONSE_TO_HEAT, GOBP_CELLULAR_RESPONSE_TO_OXYGEN_LEVELS, GOBP_CELLULAR_RESPONSE_TO_STRESS, GOBP_CELLULAR_RESPONSE_TO_TOPOLOGICALLY_INCORRECT_PROTEIN, GOBP_CELLULAR_RESPONSE_TO_UNFOLDED_PROTEIN, GOBP_CHAPERONE_MEDIATED_AUTOPHAGY, GOBP_CHAPERONE_MEDI…	NC_000016.10:g.680430C>T	Likely_benign	GGAGCTGGGCCGGGCCCGAGCGGATCGCGGGCTCGGGCTGCGGGGCTCCGGCTGCGGGCGCTGGGCCGCGAGGCGCGGAGCTTGGGAGCGGAGCCCAGGCCGTGCCGCGCGGCGCC	GGAGCTGGGCCGGGCCCGAGTGGATCGCGGGCTCGGGCTGCGGGGCTCCGGCTGCGGGCGCTGGGCCGCGAGGCGCGGAGCTTGGGAGCGGAGCCCAGGCCGTGCCGCGCGGCGCC	-0.025891708595816573	-0.09584952	-0.06995781140418342
ENST00000221431	ENSG00000104835	SARS2	GOBP_AMIDE_BIOSYNTHETIC_PROCESS, GOBP_AMINO_ACID_ACTIVATION, GOBP_CELLULAR_AMIDE_METABOLIC_PROCESS, GOBP_CELLULAR_AMINO_ACID_METABOLIC_PROCESS, GOBP_CELLULAR_MACROMOLECULE_BIOSYNTHETIC_PROCESS, GOBP_MITOCHONDRIAL_GENE_EXPRESSION, GOBP_MITOCHONDRIAL_RNA_METABOLIC_PROCESS, GOBP_MITOCHONDRIAL_TRANSLATION, GOBP_NCRNA_METABOLIC_PROCESS, GOBP_ORGANIC_ACID_METABOLIC_PROCESS, GOBP_ORGANONITROGEN_COMPOUND…	NC_000019.10:g.38930755C>A	Uncertain_significance	GAAGTGCCGCCTTGTTCCCGGTCCAAG	GAAGTGCCGCCTTGTTCCAGGTCCAAG	-0.5178898374776039	0.045009047	0.5628988844776038
ENST00000221486	ENSG00000104889	RNASEH2A	GOBP_CELLULAR_MACROMOLECULE_BIOSYNTHETIC_PROCESS, GOBP_CELLULAR_NITROGEN_COMPOUND_CATABOLIC_PROCESS, GOBP_CELLULAR_RESPONSE_TO_DNA_DAMAGE_STIMULUS, GOBP_CELLULAR_RESPONSE_TO_STRESS, GOBP_DNA_METABOLIC_PROCESS, GOBP_DNA_REPAIR, GOBP_DNA_REPLICATION, GOBP_MACROMOLECULE_CATABOLIC_PROCESS, GOBP_MISMATCH_REPAIR, GOBP_NUCLEIC_ACID_PHOSPHODIESTER_BOND_HYDROLYSIS, GOBP_ORGANIC_CYCLIC_COMPOUND_CATABOLIC_P…	NC_000019.10:g.12806605G>A	Uncertain_significance	AGGCGCCGCTTCGAGGCCCGCGGAAAACGCGCGCCGAGACCCGCTCCTGCAGTATTAGTTCTTGCAGCTGGTGGTGGCGGCTGAGGCGGC	AGGCGCCGCTTCGAGGCCCGCAGAAAACGCGCGCCGAGACCCGCTCCTGCAGTATTAGTTCTTGCAGCTGGTGGTGGCGGCTGAGGCGGC	0.8285586150950869	0.16982584	-0.6587327750950869
ENST00000221486	ENSG00000104889	RNASEH2A	GOBP_CELLULAR_MACROMOLECULE_BIOSYNTHETIC_PROCESS, GOBP_CELLULAR_NITROGEN_COMPOUND_CATABOLIC_PROCESS, GOBP_CELLULAR_RESPONSE_TO_DNA_DAMAGE_STIMULUS, GOBP_CELLULAR_RESPONSE_TO_STRESS, GOBP_DNA_METABOLIC_PROCESS, GOBP_DNA_REPAIR, GOBP_DNA_REPLICATION, GOBP_MACROMOLECULE_CATABOLIC_PROCESS, GOBP_MISMATCH_REPAIR, GOBP_NUCLEIC_ACID_PHOSPHODIESTER_BOND_HYDROLYSIS, GOBP_ORGANIC_CYCLIC_COMPOUND_CATABOLIC_P…	NC_000019.10:g.12806625C>T	Uncertain_significance	AGGCGCCGCTTCGAGGCCCGCGGAAAACGCGCGCCGAGACCCGCTCCTGCAGTATTAGTTCTTGCAGCTGGTGGTGGCGGCTGAGGCGGC	AGGCGCCGCTTCGAGGCCCGCGGAAAACGCGCGCCGAGACCTGCTCCTGCAGTATTAGTTCTTGCAGCTGGTGGTGGCGGCTGAGGCGGC	0.8285586150950869	0.1612506	-0.6673080150950869
ENST00000221486	ENSG00000104889	RNASEH2A	GOBP_CELLULAR_MACROMOLECULE_BIOSYNTHETIC_PROCESS, GOBP_CELLULAR_NITROGEN_COMPOUND_CATABOLIC_PROCESS, GOBP_CELLULAR_RESPONSE_TO_DNA_DAMAGE_STIMULUS, GOBP_CELLULAR_RESPONSE_TO_STRESS, GOBP_DNA_METABOLIC_PROCESS, GOBP_DNA_REPAIR, GOBP_DNA_REPLICATION, GOBP_MACROMOLECULE_CATABOLIC_PROCESS, GOBP_MISMATCH_REPAIR, GOBP_NUCLEIC_ACID_PHOSPHODIESTER_BOND_HYDROLYSIS, GOBP_ORGANIC_CYCLIC_COMPOUND_CATABOLIC_P…	NC_000019.10:g.12806649A>G	Uncertain_significance	AGGCGCCGCTTCGAGGCCCGCGGAAAACGCGCGCCGAGACCCGCTCCTGCAGTATTAGTTCTTGCAGCTGGTGGTGGCGGCTGAGGCGGC	AGGCGCCGCTTCGAGGCCCGCGGAAAACGCGCGCCGAGACCCGCTCCTGCAGTATTAGTTCTTGCGGCTGGTGGTGGCGGCTGAGGCGGC	0.8285586150950869	0.119933024	-0.7086255910950869
ENST00000221486	ENSG00000104889	RNASEH2A	GOBP_CELLULAR_MACROMOLECULE_BIOSYNTHETIC_PROCESS, GOBP_CELLULAR_NITROGEN_COMPOUND_CATABOLIC_PROCESS, GOBP_CELLULAR_RESPONSE_TO_DNA_DAMAGE_STIMULUS, GOBP_CELLULAR_RESPONSE_TO_STRESS, GOBP_DNA_METABOLIC_PROCESS, GOBP_DNA_REPAIR, GOBP_DNA_REPLICATION, GOBP_MACROMOLECULE_CATABOLIC_PROCESS, GOBP_MISMATCH_REPAIR, GOBP_NUCLEIC_ACID_PHOSPHODIESTER_BOND_HYDROLYSIS, GOBP_ORGANIC_CYCLIC_COMPOUND_CATABOLIC_P…	NC_000019.10:g.12806658T>C	Benign	AGGCGCCGCTTCGAGGCCCGCGGAAAACGCGCGCCGAGACCCGCTCCTGCAGTATTAGTTCTTGCAGCTGGTGGTGGCGGCTGAGGCGGC	AGGCGCCGCTTCGAGGCCCGCGGAAAACGCGCGCCGAGACCCGCTCCTGCAGTATTAGTTCTTGCAGCTGGTGGCGGCGGCTGAGGCGGC	0.8285586150950869	0.11457096	-0.7139876550950869
ENST00000221671	ENSG00000105072			NC_000019.10:g.16496422G>C	Benign	GTTGCCCAGGGCAACCGCTCCTTCAGGCGTGAATGTGGCGGCTGCCTCTGCGAATGGACGGCGTGGGAAGAGA	GTTGCCCAGGGCAACCGCTCCTTCAGGCCTGAATGTGGCGGCTGCCTCTGCGAATGGACGGCGTGGGAAGAGA	0.26706492213778593	-0.15162672	-0.4186916421377859
ENST00000222214	ENSG00000105607	GCDH	GOBP_ALPHA_AMINO_ACID_METABOLIC_PROCESS, GOBP_AMIDE_BIOSYNTHETIC_PROCESS, GOBP_AMINE_METABOLIC_PROCESS, GOBP_AROMATIC_AMINO_ACID_FAMILY_METABOLIC_PROCESS, GOBP_CARBOHYDRATE_DERIVATIVE_BIOSYNTHETIC_PROCESS, GOBP_CARBOHYDRATE_DERIVATIVE_METABOLIC_PROCESS, GOBP_CELLULAR_AMIDE_METABOLIC_PROCESS, GOBP_CELLULAR_AMINO_ACID_METABOLIC_PROCESS, GOBP_CELLULAR_LIPID_CATABOLIC_PROCESS, GOBP_CELLULAR_LIPID_MET…	NC_000019.10:g.12891168T>C	Uncertain_significance	AGTTGCACTGTAGCCTCGGCAGTGAACCGGGAGGTACTACCAGGTCGCCGTCGTTGCTCCGCTCGCTCTGAGAGAGC	AGTTGCACCGTAGCCTCGGCAGTGAACCGGGAGGTACTACCAGGTCGCCGTCGTTGCTCCGCTCGCTCTGAGAGAGC	0.8888551410984968	0.20624612	-0.6826090210984969
ENST00000222214	ENSG00000105607	GCDH	GOBP_ALPHA_AMINO_ACID_METABOLIC_PROCESS, GOBP_AMIDE_BIOSYNTHETIC_PROCESS, GOBP_AMINE_METABOLIC_PROCESS, GOBP_AROMATIC_AMINO_ACID_FAMILY_METABOLIC_PROCESS, GOBP_CARBOHYDRATE_DERIVATIVE_BIOSYNTHETIC_PROCESS, GOBP_CARBOHYDRATE_DERIVATIVE_METABOLIC_PROCESS, GOBP_CELLULAR_AMIDE_METABOLIC_PROCESS, GOBP_CELLULAR_AMINO_ACID_METABOLIC_PROCESS, GOBP_CELLULAR_LIPID_CATABOLIC_PROCESS, GOBP_CELLULAR_LIPID_MET…	NC_000019.10:g.12891170dup	Uncertain_significance	AGTTGCACTGTAGCCTCGGCAGTGAACCGGGAGGTACTACCAGGTCGCCGTCGTTGCTCCGCTCGCTCTGAGAGAGC	AGTTGCACTGTTAGCCTCGGCAGTGAACCGGGAGGTACTACCAGGTCGCCGTCGTTGCTCCGCTCGCTCTGAGAGAGC	0.8888551410984968	0.2320155	-0.6568396410984968
ENST00000222214	ENSG00000105607	GCDH	GOBP_ALPHA_AMINO_ACID_METABOLIC_PROCESS, GOBP_AMIDE_BIOSYNTHETIC_PROCESS, GOBP_AMINE_METABOLIC_PROCESS, GOBP_AROMATIC_AMINO_ACID_FAMILY_METABOLIC_PROCESS, GOBP_CARBOHYDRATE_DERIVATIVE_BIOSYNTHETIC_PROCESS, GOBP_CARBOHYDRATE_DERIVATIVE_METABOLIC_PROCESS, GOBP_CELLULAR_AMIDE_METABOLIC_PROCESS, GOBP_CELLULAR_AMINO_ACID_METABOLIC_PROCESS, GOBP_CELLULAR_LIPID_CATABOLIC_PROCESS, GOBP_CELLULAR_LIPID_MET…	NC_000019.10:g.12891187C>T	Uncertain_significance	AGTTGCACTGTAGCCTCGGCAGTGAACCGGGAGGTACTACCAGGTCGCCGTCGTTGCTCCGCTCGCTCTGAGAGAGC	AGTTGCACTGTAGCCTCGGCAGTGAACTGGGAGGTACTACCAGGTCGCCGTCGTTGCTCCGCTCGCTCTGAGAGAGC	0.8888551410984968	0.19467555	-0.6941795910984968
ENST00000222214	ENSG00000105607	GCDH	GOBP_ALPHA_AMINO_ACID_METABOLIC_PROCESS, GOBP_AMIDE_BIOSYNTHETIC_PROCESS, GOBP_AMINE_METABOLIC_PROCESS, GOBP_AROMATIC_AMINO_ACID_FAMILY_METABOLIC_PROCESS, GOBP_CARBOHYDRATE_DERIVATIVE_BIOSYNTHETIC_PROCESS, GOBP_CARBOHYDRATE_DERIVATIVE_METABOLIC_PROCESS, GOBP_CELLULAR_AMIDE_METABOLIC_PROCESS, GOBP_CELLULAR_AMINO_ACID_METABOLIC_PROCESS, GOBP_CELLULAR_LIPID_CATABOLIC_PROCESS, GOBP_CELLULAR_LIPID_MET…	NC_000019.10:g.12891188G>A	Uncertain_significance	AGTTGCACTGTAGCCTCGGCAGTGAACCGGGAGGTACTACCAGGTCGCCGTCGTTGCTCCGCTCGCTCTGAGAGAGC	AGTTGCACTGTAGCCTCGGCAGTGAACCAGGAGGTACTACCAGGTCGCCGTCGTTGCTCCGCTCGCTCTGAGAGAGC	0.8888551410984968	0.22727261	-0.6615825310984969
ENST00000222214	ENSG00000105607	GCDH	GOBP_ALPHA_AMINO_ACID_METABOLIC_PROCESS, GOBP_AMIDE_BIOSYNTHETIC_PROCESS, GOBP_AMINE_METABOLIC_PROCESS, GOBP_AROMATIC_AMINO_ACID_FAMILY_METABOLIC_PROCESS, GOBP_CARBOHYDRATE_DERIVATIVE_BIOSYNTHETIC_PROCESS, GOBP_CARBOHYDRATE_DERIVATIVE_METABOLIC_PROCESS, GOBP_CELLULAR_AMIDE_METABOLIC_PROCESS, GOBP_CELLULAR_AMINO_ACID_METABOLIC_PROCESS, GOBP_CELLULAR_LIPID_CATABOLIC_PROCESS, GOBP_CELLULAR_LIPID_MET…	NC_000019.10:g.12891190G>A	Uncertain_significance	AGTTGCACTGTAGCCTCGGCAGTGAACCGGGAGGTACTACCAGGTCGCCGTCGTTGCTCCGCTCGCTCTGAGAGAGC	AGTTGCACTGTAGCCTCGGCAGTGAACCGGAAGGTACTACCAGGTCGCCGTCGTTGCTCCGCTCGCTCTGAGAGAGC	0.8888551410984968	0.22928865	-0.6595664910984969
ENST00000222214	ENSG00000105607	GCDH	GOBP_ALPHA_AMINO_ACID_METABOLIC_PROCESS, GOBP_AMIDE_BIOSYNTHETIC_PROCESS, GOBP_AMINE_METABOLIC_PROCESS, GOBP_AROMATIC_AMINO_ACID_FAMILY_METABOLIC_PROCESS, GOBP_CARBOHYDRATE_DERIVATIVE_BIOSYNTHETIC_PROCESS, GOBP_CARBOHYDRATE_DERIVATIVE_METABOLIC_PROCESS, GOBP_CELLULAR_AMIDE_METABOLIC_PROCESS, GOBP_CELLULAR_AMINO_ACID_METABOLIC_PROCESS, GOBP_CELLULAR_LIPID_CATABOLIC_PROCESS, GOBP_CELLULAR_LIPID_MET…	NC_000019.10:g.12891202G>A	Conflicting_interpretations_of_pathogenicity	AGTTGCACTGTAGCCTCGGCAGTGAACCGGGAGGTACTACCAGGTCGCCGTCGTTGCTCCGCTCGCTCTGAGAGAGC	AGTTGCACTGTAGCCTCGGCAGTGAACCGGGAGGTACTACCAAGTCGCCGTCGTTGCTCCGCTCGCTCTGAGAGAGC	0.8888551410984968	0.24673991	-0.6421152310984968
ENST00000222214	ENSG00000105607	GCDH	GOBP_ALPHA_AMINO_ACID_METABOLIC_PROCESS, GOBP_AMIDE_BIOSYNTHETIC_PROCESS, GOBP_AMINE_METABOLIC_PROCESS, GOBP_AROMATIC_AMINO_ACID_FAMILY_METABOLIC_PROCESS, GOBP_CARBOHYDRATE_DERIVATIVE_BIOSYNTHETIC_PROCESS, GOBP_CARBOHYDRATE_DERIVATIVE_METABOLIC_PROCESS, GOBP_CELLULAR_AMIDE_METABOLIC_PROCESS, GOBP_CELLULAR_AMINO_ACID_METABOLIC_PROCESS, GOBP_CELLULAR_LIPID_CATABOLIC_PROCESS, GOBP_CELLULAR_LIPID_MET…	NC_000019.10:g.12891301G>C	Uncertain_significance	AGTTGCACTGTAGCCTCGGCAGTGAACCGGGAGGTACTACCAGGTCGCCGTCGTTGCTCCGCTCGCTCTGAGAGAGC	AGTTGCACTGTAGCCTCGGCAGTGAACCGGGAGGTACTACCAGGTCGCCGTCGTTGCTCCGCTCGCTCTGAGACAGC	0.8888551410984968	0.25953895	-0.6293161910984968
ENST00000222747	ENSG00000106025	TSPAN12	GOBP_ANATOMICAL_STRUCTURE_FORMATION_INVOLVED_IN_MORPHOGENESIS, GOBP_ANIMAL_ORGAN_MORPHOGENESIS, GOBP_BLOOD_VESSEL_MORPHOGENESIS, GOBP_CAMERA_TYPE_EYE_DEVELOPMENT, GOBP_CAMERA_TYPE_EYE_MORPHOGENESIS, GOBP_CELLULAR_RESPONSE_TO_VASCULAR_ENDOTHELIAL_GROWTH_FACTOR_STIMULUS, GOBP_CIRCULATORY_SYSTEM_DEVELOPMENT, GOBP_ENZYME_LINKED_RECEPTOR_PROTEIN_SIGNALING_PATHWAY, GOBP_EYE_MORPHOGENESIS, GOBP_NEURAL_R…	NC_000007.14:g.120856806C>T	Benign	GCGCTGAGAGTTTGTGCAGCTGGCCCTGGCTGCCGCCGCTGCCTCGTCCGGACTCGGAGAGGACTTGGGAGGGACAGCGGCGCTGGGAGGTGGCTTAGCAGAGACTTTCCAGCAACTGCTGCCCAGGACTTTTTTTTTTTTTTTTCTTTTTCCCAGGAGGCGGCGACGGCGGCGGCGGGGGGAGAGGAAGAGAAAGAAGCGTCTCCAGCTGAAGCCAATGCAGCCCTCCGGCTCTCCGCGAAGAAGTTCCCTGCCCCGATGAGCCCCCGCCGTGCGTCCCCGACTATCCCCAGGCGGGCGTGGGGCACCGGGCCCAGCGCCGACGATCGCTGCCGTTTTGCCCTTGGGAGTAGGATGTGGTGAAAGGATGGGGCTTCTCCCTTACGGGGCTCACA	GCGCTGAGAGTTTGTGCAGCTGGCCCTGGCTGCCGCCGCTGCTTCGTCCGGACTCGGAGAGGACTTGGGAGGGACAGCGGCGCTGGGAGGTGGCTTAGCAGAGACTTTCCAGCAACTGCTGCCCAGGACTTTTTTTTTTTTTTTTCTTTTTCCCAGGAGGCGGCGACGGCGGCGGCGGGGGGAGAGGAAGAGAAAGAAGCGTCTCCAGCTGAAGCCAATGCAGCCCTCCGGCTCTCCGCGAAGAAGTTCCCTGCCCCGATGAGCCCCCGCCGTGCGTCCCCGACTATCCCCAGGCGGGCGTGGGGCACCGGGCCCAGCGCCGACGATCGCTGCCGTTTTGCCCTTGGGAGTAGGATGTGGTGAAAGGATGGGGCTTCTCCCTTACGGGGCTCACA	-0.0032977728256527628	-0.46314594	-0.45984816717434723
ENST00000222747	ENSG00000106025	TSPAN12	GOBP_ANATOMICAL_STRUCTURE_FORMATION_INVOLVED_IN_MORPHOGENESIS, GOBP_ANIMAL_ORGAN_MORPHOGENESIS, GOBP_BLOOD_VESSEL_MORPHOGENESIS, GOBP_CAMERA_TYPE_EYE_DEVELOPMENT, GOBP_CAMERA_TYPE_EYE_MORPHOGENESIS, GOBP_CELLULAR_RESPONSE_TO_VASCULAR_ENDOTHELIAL_GROWTH_FACTOR_STIMULUS, GOBP_CIRCULATORY_SYSTEM_DEVELOPMENT, GOBP_ENZYME_LINKED_RECEPTOR_PROTEIN_SIGNALING_PATHWAY, GOBP_EYE_MORPHOGENESIS, GOBP_NEURAL_R…	NC_000007.14:g.120857900T>G	Uncertain_significance	GCGCTGAGAGTTTGTGCAGCTGGCCCTGGCTGCCGCCGCTGCCTCGTCCGGACTCGGAGAGGACTTGGGAGGGACAGCGGCGCTGGGAGGTGGCTTAGCAGAGACTTTCCAGCAACTGCTGCCCAGGACTTTTTTTTTTTTTTTTCTTTTTCCCAGGAGGCGGCGACGGCGGCGGCGGGGGGAGAGGAAGAGAAAGAAGCGTCTCCAGCTGAAGCCAATGCAGCCCTCCGGCTCTCCGCGAAGAAGTTCCCTGCCCCGATGAGCCCCCGCCGTGCGTCCCCGACTATCCCCAGGCGGGCGTGGGGCACCGGGCCCAGCGCCGACGATCGCTGCCGTTTTGCCCTTGGGAGTAGGATGTGGTGAAAGGATGGGGCTTCTCCCTTACGGGGCTCACA	GCGCTGAGAGTTTGTGCAGCTGGCCCTGGCTGCCGCCGCTGCCTCGTCCGGACTCGGAGAGGACTTGGGAGGGACAGCGGCGCTGGGAGGTGGCTTAGCAGAGACTTTCCAGCAACTGCTGCCCAGGACTTTTTTTTTTTTTTTTCTTTTGCCCAGGAGGCGGCGACGGCGGCGGCGGGGGGAGAGGAAGAGAAAGAAGCGTCTCCAGCTGAAGCCAATGCAGCCCTCCGGCTCTCCGCGAAGAAGTTCCCTGCCCCGATGAGCCCCCGCCGTGCGTCCCCGACTATCCCCAGGCGGGCGTGGGGCACCGGGCCCAGCGCCGACGATCGCTGCCGTTTTGCCCTTGGGAGTAGGATGTGGTGAAAGGATGGGGCTTCTCCCTTACGGGGCTCACA	-0.0032977728256527628	-0.46507755	-0.46177977717434726
ENST00000222747	ENSG00000106025	TSPAN12	GOBP_ANATOMICAL_STRUCTURE_FORMATION_INVOLVED_IN_MORPHOGENESIS, GOBP_ANIMAL_ORGAN_MORPHOGENESIS, GOBP_BLOOD_VESSEL_MORPHOGENESIS, GOBP_CAMERA_TYPE_EYE_DEVELOPMENT, GOBP_CAMERA_TYPE_EYE_MORPHOGENESIS, GOBP_CELLULAR_RESPONSE_TO_VASCULAR_ENDOTHELIAL_GROWTH_FACTOR_STIMULUS, GOBP_CIRCULATORY_SYSTEM_DEVELOPMENT, GOBP_ENZYME_LINKED_RECEPTOR_PROTEIN_SIGNALING_PATHWAY, GOBP_EYE_MORPHOGENESIS, GOBP_NEURAL_R…	NC_000007.14:g.120857964C>A	Uncertain_significance	GCGCTGAGAGTTTGTGCAGCTGGCCCTGGCTGCCGCCGCTGCCTCGTCCGGACTCGGAGAGGACTTGGGAGGGACAGCGGCGCTGGGAGGTGGCTTAGCAGAGACTTTCCAGCAACTGCTGCCCAGGACTTTTTTTTTTTTTTTTCTTTTTCCCAGGAGGCGGCGACGGCGGCGGCGGGGGGAGAGGAAGAGAAAGAAGCGTCTCCAGCTGAAGCCAATGCAGCCCTCCGGCTCTCCGCGAAGAAGTTCCCTGCCCCGATGAGCCCCCGCCGTGCGTCCCCGACTATCCCCAGGCGGGCGTGGGGCACCGGGCCCAGCGCCGACGATCGCTGCCGTTTTGCCCTTGGGAGTAGGATGTGGTGAAAGGATGGGGCTTCTCCCTTACGGGGCTCACA	GCGCTGAGAGTTTGTGCAGCTGGCCCTGGCTGCCGCCGCTGCCTCGTCCGGACTCGGAGAGGACTTGGGAGGGACAGCGGCGCTGGGAGGTGGCTTAGCAGAGACTTTCCAGCAACTGCTGCCCAGGACTTTTTTTTTTTTTTTTCTTTTTCCCAGGAGGCGGCGACGGCGGCGGCGGGGGGAGAGGAAGAGAAAGAAGCGTCTCCAGCTGAAGACAATGCAGCCCTCCGGCTCTCCGCGAAGAAGTTCCCTGCCCCGATGAGCCCCCGCCGTGCGTCCCCGACTATCCCCAGGCGGGCGTGGGGCACCGGGCCCAGCGCCGACGATCGCTGCCGTTTTGCCCTTGGGAGTAGGATGTGGTGAAAGGATGGGGCTTCTCCCTTACGGGGCTCACA	-0.0032977728256527628	-0.47629508	-0.47299730717434724
ENST00000222747	ENSG00000106025	TSPAN12	GOBP_ANATOMICAL_STRUCTURE_FORMATION_INVOLVED_IN_MORPHOGENESIS, GOBP_ANIMAL_ORGAN_MORPHOGENESIS, GOBP_BLOOD_VESSEL_MORPHOGENESIS, GOBP_CAMERA_TYPE_EYE_DEVELOPMENT, GOBP_CAMERA_TYPE_EYE_MORPHOGENESIS, GOBP_CELLULAR_RESPONSE_TO_VASCULAR_ENDOTHELIAL_GROWTH_FACTOR_STIMULUS, GOBP_CIRCULATORY_SYSTEM_DEVELOPMENT, GOBP_ENZYME_LINKED_RECEPTOR_PROTEIN_SIGNALING_PATHWAY, GOBP_EYE_MORPHOGENESIS, GOBP_NEURAL_R…	NC_000007.14:g.120858063C>A	Uncertain_significance	GCGCTGAGAGTTTGTGCAGCTGGCCCTGGCTGCCGCCGCTGCCTCGTCCGGACTCGGAGAGGACTTGGGAGGGACAGCGGCGCTGGGAGGTGGCTTAGCAGAGACTTTCCAGCAACTGCTGCCCAGGACTTTTTTTTTTTTTTTTCTTTTTCCCAGGAGGCGGCGACGGCGGCGGCGGGGGGAGAGGAAGAGAAAGAAGCGTCTCCAGCTGAAGCCAATGCAGCCCTCCGGCTCTCCGCGAAGAAGTTCCCTGCCCCGATGAGCCCCCGCCGTGCGTCCCCGACTATCCCCAGGCGGGCGTGGGGCACCGGGCCCAGCGCCGACGATCGCTGCCGTTTTGCCCTTGGGAGTAGGATGTGGTGAAAGGATGGGGCTTCTCCCTTACGGGGCTCACA	GCGCTGAGAGTTTGTGCAGCTGGCCCTGGCTGCCGCCGCTGCCTCGTCCGGACTCGGAGAGGACTTGGGAGGGACAGCGGCGCTGGGAGGTGGCTTAGCAGAGACTTTCCAGCAACTGCTGCCCAGGACTTTTTTTTTTTTTTTTCTTTTTCCCAGGAGGCGGCGACGGCGGCGGCGGGGGGAGAGGAAGAGAAAGAAGCGTCTCCAGCTGAAGCCAATGCAGCCCTCCGGCTCTCCGCGAAGAAGTTCCCTGCCCCGATGAGCCCCCGCCGTGCGTCCCCGACTATCCCCAGGCGGGCGTGGGGCACCGGGCACAGCGCCGACGATCGCTGCCGTTTTGCCCTTGGGAGTAGGATGTGGTGAAAGGATGGGGCTTCTCCCTTACGGGGCTCACA	-0.0032977728256527628	-0.46745524	-0.46415746717434725
ENST00000222747	ENSG00000106025	TSPAN12	GOBP_ANATOMICAL_STRUCTURE_FORMATION_INVOLVED_IN_MORPHOGENESIS, GOBP_ANIMAL_ORGAN_MORPHOGENESIS, GOBP_BLOOD_VESSEL_MORPHOGENESIS, GOBP_CAMERA_TYPE_EYE_DEVELOPMENT, GOBP_CAMERA_TYPE_EYE_MORPHOGENESIS, GOBP_CELLULAR_RESPONSE_TO_VASCULAR_ENDOTHELIAL_GROWTH_FACTOR_STIMULUS, GOBP_CIRCULATORY_SYSTEM_DEVELOPMENT, GOBP_ENZYME_LINKED_RECEPTOR_PROTEIN_SIGNALING_PATHWAY, GOBP_EYE_MORPHOGENESIS, GOBP_NEURAL_R…	NC_000007.14:g.120858063C>G	Uncertain_significance	GCGCTGAGAGTTTGTGCAGCTGGCCCTGGCTGCCGCCGCTGCCTCGTCCGGACTCGGAGAGGACTTGGGAGGGACAGCGGCGCTGGGAGGTGGCTTAGCAGAGACTTTCCAGCAACTGCTGCCCAGGACTTTTTTTTTTTTTTTTCTTTTTCCCAGGAGGCGGCGACGGCGGCGGCGGGGGGAGAGGAAGAGAAAGAAGCGTCTCCAGCTGAAGCCAATGCAGCCCTCCGGCTCTCCGCGAAGAAGTTCCCTGCCCCGATGAGCCCCCGCCGTGCGTCCCCGACTATCCCCAGGCGGGCGTGGGGCACCGGGCCCAGCGCCGACGATCGCTGCCGTTTTGCCCTTGGGAGTAGGATGTGGTGAAAGGATGGGGCTTCTCCCTTACGGGGCTCACA	GCGCTGAGAGTTTGTGCAGCTGGCCCTGGCTGCCGCCGCTGCCTCGTCCGGACTCGGAGAGGACTTGGGAGGGACAGCGGCGCTGGGAGGTGGCTTAGCAGAGACTTTCCAGCAACTGCTGCCCAGGACTTTTTTTTTTTTTTTTCTTTTTCCCAGGAGGCGGCGACGGCGGCGGCGGGGGGAGAGGAAGAGAAAGAAGCGTCTCCAGCTGAAGCCAATGCAGCCCTCCGGCTCTCCGCGAAGAAGTTCCCTGCCCCGATGAGCCCCCGCCGTGCGTCCCCGACTATCCCCAGGCGGGCGTGGGGCACCGGGCGCAGCGCCGACGATCGCTGCCGTTTTGCCCTTGGGAGTAGGATGTGGTGAAAGGATGGGGCTTCTCCCTTACGGGGCTCACA	-0.0032977728256527628	-0.4698881	-0.46659032717434723
ENST00000223029	ENSG00000106305	AIMP2	GOBP_AMIDE_BIOSYNTHETIC_PROCESS, GOBP_CELLULAR_AMIDE_METABOLIC_PROCESS, GOBP_CELLULAR_MACROMOLECULE_BIOSYNTHETIC_PROCESS, GOBP_EPITHELIAL_CELL_DIFFERENTIATION, GOBP_EPITHELIUM_DEVELOPMENT, GOBP_LUNG_CELL_DIFFERENTIATION, GOBP_LUNG_EPITHELIUM_DEVELOPMENT, GOBP_LUNG_SECRETORY_CELL_DIFFERENTIATION, GOBP_NEGATIVE_REGULATION_OF_CELL_POPULATION_PROLIFERATION, GOBP_NEURON_DEATH, GOBP_ORGANONITROGEN_COMP…	NC_000007.14:g.6009342C>A	Benign	AGAAGGGAGGTGGCCGGTCTCCGTCGTGACCTCTGACGGTTTCTGAGCGTTGGCCTTTGGCACGCGCTACCCCCTTTTGCTTTGGTTCTGCC	AGAAGGGAGGTGGCCGGTCTCCGTCGTGACCTCTGACGGTTTCTGAGCGTTGGCCTTTGGCACGCGCTACACCCTTTTGCTTTGGTTCTGCC	0.25446053692566756	0.28412342	0.029662883074332458
ENST00000224140	ENSG00000107290	SETX	GOBP_CELLULAR_COMPONENT_DISASSEMBLY, GOBP_CELLULAR_RESPONSE_TO_CHEMICAL_STRESS, GOBP_CELLULAR_RESPONSE_TO_DNA_DAMAGE_STIMULUS, GOBP_CELLULAR_RESPONSE_TO_ENDOGENOUS_STIMULUS, GOBP_CELLULAR_RESPONSE_TO_HYDROGEN_PEROXIDE, GOBP_CELLULAR_RESPONSE_TO_LIPID, GOBP_CELLULAR_RESPONSE_TO_OXYGEN_CONTAINING_COMPOUND, GOBP_CELLULAR_RESPONSE_TO_REACTIVE_OXYGEN_SPECIES, GOBP_CELLULAR_RESPONSE_TO_RETINOIC_ACID, G…	NC_000009.12:g.132353711A>G	Conflicting_interpretations_of_pathogenicity	ACTTCCGCTGGTGGCCTAGAGCGGGGCCCGGTATGGAGGTGGGCTAGAGGCCGACGCCAGCCAGAGAGCGAAATGTTCTTTTGGGGCCAGAGTCTGGGCATATATGAATGCAAATCCGTGTTTGTTCACAACTAAGCCCAGCTGAGACGATCACTTTTCTGTAGGCCATTTGTCCAGGTACAGA	ACTTCCGCTGGTGGCCTAGAGCGGGGCCCGGTATGGAGGTGGGCTAGAGGCCGACGCCAGCCGGAGAGCGAAATGTTCTTTTGGGGCCAGAGTCTGGGCATATATGAATGCAAATCCGTGTTTGTTCACAACTAAGCCCAGCTGAGACGATCACTTTTCTGTAGGCCATTTGTCCAGGTACAGA	-0.8321128112060933	-1.1108646	-0.2787517887939067
ENST00000224237	ENSG00000026025	VIM	GOBP_AMIDE_BIOSYNTHETIC_PROCESS, GOBP_ASTROCYTE_DEVELOPMENT, GOBP_ASTROCYTE_DIFFERENTIATION, GOBP_BERGMANN_GLIAL_CELL_DIFFERENTIATION, GOBP_BIOLOGICAL_PROCESS_INVOLVED_IN_INTERSPECIES_INTERACTION_BETWEEN_ORGANISMS, GOBP_CAMERA_TYPE_EYE_DEVELOPMENT, GOBP_CELLULAR_AMIDE_METABOLIC_PROCESS, GOBP_CELLULAR_MACROMOLECULE_BIOSYNTHETIC_PROCESS, GOBP_CELLULAR_NITROGEN_COMPOUND_CATABOLIC_PROCESS, GOBP_CELLU…	NC_000010.11:g.17229396C>T	Benign	CTCTGCCACTCTCGCTCCGAGGTCCCCGCGCCAGAGACGCAGCCGCGCTCCCACCACCCACACCCACCGCGCCCTCGTTCGCCTCTTCTCCGGGAGCCAGTCCGCGCCACCGCCGCCGCCCAGGCCATCGCCACCCTCCGCAGCC	CTCTGCCACTCTCGCTCCGAGGTCCCCGCGCCAGAGACGCAGCCGCGCTCCCACCACCCACACCCACCGCGCCCTCGTTCGCCTCTTCTCCGGGAGCCAGTCCGCGCCACCGCCGCCGTCCAGGCCATCGCCACCCTCCGCAGCC	0.9040868709093145	0.22367899	-0.6804078809093145
ENST00000224237	ENSG00000026025	VIM	GOBP_AMIDE_BIOSYNTHETIC_PROCESS, GOBP_ASTROCYTE_DEVELOPMENT, GOBP_ASTROCYTE_DIFFERENTIATION, GOBP_BERGMANN_GLIAL_CELL_DIFFERENTIATION, GOBP_BIOLOGICAL_PROCESS_INVOLVED_IN_INTERSPECIES_INTERACTION_BETWEEN_ORGANISMS, GOBP_CAMERA_TYPE_EYE_DEVELOPMENT, GOBP_CELLULAR_AMIDE_METABOLIC_PROCESS, GOBP_CELLULAR_MACROMOLECULE_BIOSYNTHETIC_PROCESS, GOBP_CELLULAR_NITROGEN_COMPOUND_CATABOLIC_PROCESS, GOBP_CELLU…	NC_000010.11:g.17229401G>C	Benign	CTCTGCCACTCTCGCTCCGAGGTCCCCGCGCCAGAGACGCAGCCGCGCTCCCACCACCCACACCCACCGCGCCCTCGTTCGCCTCTTCTCCGGGAGCCAGTCCGCGCCACCGCCGCCGCCCAGGCCATCGCCACCCTCCGCAGCC	CTCTGCCACTCTCGCTCCGAGGTCCCCGCGCCAGAGACGCAGCCGCGCTCCCACCACCCACACCCACCGCGCCCTCGTTCGCCTCTTCTCCGGGAGCCAGTCCGCGCCACCGCCGCCGCCCAGCCCATCGCCACCCTCCGCAGCC	0.9040868709093145	0.2523192	-0.6517676709093145
ENST00000224784	ENSG00000107796	ACTA2	GOBP_ACTIN_FILAMENT_BASED_MOVEMENT, GOBP_ACTIN_FILAMENT_BASED_PROCESS, GOBP_ACTIN_MEDIATED_CELL_CONTRACTION, GOBP_AMEBOIDAL_TYPE_CELL_MIGRATION, GOBP_ANIMAL_ORGAN_MORPHOGENESIS, GOBP_BIOLOGICAL_PROCESS_INVOLVED_IN_INTERSPECIES_INTERACTION_BETWEEN_ORGANISMS, GOBP_CELL_ACTIVATION, GOBP_CELL_DIFFERENTIATION_INVOLVED_IN_KIDNEY_DEVELOPMENT, GOBP_CELL_MIGRATION, GOBP_CIRCULATORY_SYSTEM_DEVELOPMENT, GOB…	NC_000010.11:g.88952763G>A	Uncertain_significance	GAACACCACCCAGTGTGGAGCAGCCCAGCCAAGCACTGTCAGGAATCCTGTGAAGCAGCTCCAGCT	GAACACCACCCAGTGTGGAGCAGCCCAGCCAAACACTGTCAGGAATCCTGTGAAGCAGCTCCAGCT	0.7924185719608806	0.4145222	-0.3778963719608806
ENST00000225655	ENSG00000108518	PFN1	GOBP_ACTIN_FILAMENT_BASED_PROCESS, GOBP_ACTIN_FILAMENT_BUNDLE_ORGANIZATION, GOBP_ACTIN_FILAMENT_ORGANIZATION, GOBP_ACTIN_FILAMENT_POLYMERIZATION, GOBP_ACTIN_POLYMERIZATION_OR_DEPOLYMERIZATION, GOBP_ACTOMYOSIN_STRUCTURE_ORGANIZATION, GOBP_AMEBOIDAL_TYPE_CELL_MIGRATION, GOBP_ANATOMICAL_STRUCTURE_FORMATION_INVOLVED_IN_MORPHOGENESIS, GOBP_CELL_JUNCTION_ORGANIZATION, GOBP_CELL_MIGRATION, GOBP_CELL_PRO…	NC_000017.11:g.4948472G>A	Benign	ACAGCGAGCGGAGCCGCGGTCCGGACGGCAGCGCGTGCCCCGAGCTCTCCGCCTCCCCCCGCCCGCCAGCCGAGGCAGCTCGAGCCCAGTCCGCGGCCCCAGCAGCAGCGCCGAGAGCAGCCCCAGTAGCAGCGCC	ACAGCGAGCGGAGCCGCGGTCCGGACGGCAGCGCGTGCCCCGAGCTCTCCGCCTCCCCCCGCCCGCCAGCCGAGGCAACTCGAGCCCAGTCCGCGGCCCCAGCAGCAGCGCCGAGAGCAGCCCCAGTAGCAGCGCC	0.7705255737025791	0.5992148	-0.17131077370257908
ENST00000225655	ENSG00000108518	PFN1	GOBP_ACTIN_FILAMENT_BASED_PROCESS, GOBP_ACTIN_FILAMENT_BUNDLE_ORGANIZATION, GOBP_ACTIN_FILAMENT_ORGANIZATION, GOBP_ACTIN_FILAMENT_POLYMERIZATION, GOBP_ACTIN_POLYMERIZATION_OR_DEPOLYMERIZATION, GOBP_ACTOMYOSIN_STRUCTURE_ORGANIZATION, GOBP_AMEBOIDAL_TYPE_CELL_MIGRATION, GOBP_ANATOMICAL_STRUCTURE_FORMATION_INVOLVED_IN_MORPHOGENESIS, GOBP_CELL_JUNCTION_ORGANIZATION, GOBP_CELL_MIGRATION, GOBP_CELL_PRO…	NC_000017.11:g.4948480C>T	Likely_benign	ACAGCGAGCGGAGCCGCGGTCCGGACGGCAGCGCGTGCCCCGAGCTCTCCGCCTCCCCCCGCCCGCCAGCCGAGGCAGCTCGAGCCCAGTCCGCGGCCCCAGCAGCAGCGCCGAGAGCAGCCCCAGTAGCAGCGCC	ACAGCGAGCGGAGCCGCGGTCCGGACGGCAGCGCGTGCCCCGAGCTCTCCGCCTCCCCCCGCCCGCCAGCCGAGGCAGCTCGAGCTCAGTCCGCGGCCCCAGCAGCAGCGCCGAGAGCAGCCCCAGTAGCAGCGCC	0.7705255737025791	0.58684635	-0.18367922370257916
ENST00000225655	ENSG00000108518	PFN1	GOBP_ACTIN_FILAMENT_BASED_PROCESS, GOBP_ACTIN_FILAMENT_BUNDLE_ORGANIZATION, GOBP_ACTIN_FILAMENT_ORGANIZATION, GOBP_ACTIN_FILAMENT_POLYMERIZATION, GOBP_ACTIN_POLYMERIZATION_OR_DEPOLYMERIZATION, GOBP_ACTOMYOSIN_STRUCTURE_ORGANIZATION, GOBP_AMEBOIDAL_TYPE_CELL_MIGRATION, GOBP_ANATOMICAL_STRUCTURE_FORMATION_INVOLVED_IN_MORPHOGENESIS, GOBP_CELL_JUNCTION_ORGANIZATION, GOBP_CELL_MIGRATION, GOBP_CELL_PRO…	NC_000017.11:g.4948526G>A	Likely_benign	ACAGCGAGCGGAGCCGCGGTCCGGACGGCAGCGCGTGCCCCGAGCTCTCCGCCTCCCCCCGCCCGCCAGCCGAGGCAGCTCGAGCCCAGTCCGCGGCCCCAGCAGCAGCGCCGAGAGCAGCCCCAGTAGCAGCGCC	ACAGCGAGCGGAGCCGCGGTCCGGACGGCAGCGCGTGCCCCGAGCTCTCCGCCTCCCCCCGCCCGCCAGCCGAGGCAGCTCGAGCCCAGTCCGCGGCCCCAGCAGCAGCGCCGAGAGCAGCCCCAGTAGCAACGCC	0.7705255737025791	0.58024526	-0.19028031370257914
ENST00000225873	ENSG00000108733	PEX12	GOBP_CELLULAR_MACROMOLECULE_LOCALIZATION, GOBP_ESTABLISHMENT_OF_PROTEIN_LOCALIZATION, GOBP_ESTABLISHMENT_OF_PROTEIN_LOCALIZATION_TO_ORGANELLE, GOBP_INTRACELLULAR_PROTEIN_TRANSMEMBRANE_TRANSPORT, GOBP_INTRACELLULAR_PROTEIN_TRANSPORT, GOBP_INTRACELLULAR_TRANSPORT, GOBP_NITROGEN_COMPOUND_TRANSPORT, GOBP_PEROXISOMAL_TRANSPORT, GOBP_PEROXISOME_ORGANIZATION, GOBP_PROTEIN_IMPORT, GOBP_PROTEIN_IMPORT_INT…	NC_000017.11:g.35578168G>A	Uncertain_significance	GTCATAAAGCGGAGACCTCCCTTCAAACGTGGCGTCGTGGGTTGTTTGCGCCTCGCCTGGGGTCAGCGAGCAAGGACGGGCGCGGGCGGGGATACTCAAAGCCAACAGCTGGAGTCAGCCCTTGTGTCCCGGGCTCACAGTGGCACGACTGAATCCTCAGAGTCGGCTGGCTTTTGAGCTCTCACGATTGGGGAGGAGGGGGCGTTTCTGGTTCGCAGCTCCAGAGGATTGCGTTCCTTCCCCCATACCTGTCCCCCACAGTCACGCTCTGCCCTGACGTGCAGCATTTGACAAGTTACCCCCTCGCCACATACTACTTCCACCCACGTCCGAGTTAACTTTGTTCTTAACCTTCTTGAGACTACCCTCGGCCTCCAGGTCTTTTTTTCCCAGTTCATT…	GTCATAAAGCGGAGACCTCCCTTCAAACGTGGCGTCGTGGGTTGTTTGCGCCTCGCCTGGGGTCAGCGAGCAAGGACGGGCGCGGGCGGGGATACTCAAAGCCAACAGCTGGAGTCAGCCCTTGTGTCCCGGGCTCACAGTGGCACAACTGAATCCTCAGAGTCGGCTGGCTTTTGAGCTCTCACGATTGGGGAGGAGGGGGCGTTTCTGGTTCGCAGCTCCAGAGGATTGCGTTCCTTCCCCCATACCTGTCCCCCACAGTCACGCTCTGCCCTGACGTGCAGCATTTGACAAGTTACCCCCTCGCCACATACTACTTCCACCCACGTCCGAGTTAACTTTGTTCTTAACCTTCTTGAGACTACCCTCGGCCTCCAGGTCTTTTTTTCCCAGTTCATT…	0.45710848404745824	-0.03598348	-0.49309196404745825
ENST00000225873	ENSG00000108733	PEX12	GOBP_CELLULAR_MACROMOLECULE_LOCALIZATION, GOBP_ESTABLISHMENT_OF_PROTEIN_LOCALIZATION, GOBP_ESTABLISHMENT_OF_PROTEIN_LOCALIZATION_TO_ORGANELLE, GOBP_INTRACELLULAR_PROTEIN_TRANSMEMBRANE_TRANSPORT, GOBP_INTRACELLULAR_PROTEIN_TRANSPORT, GOBP_INTRACELLULAR_TRANSPORT, GOBP_NITROGEN_COMPOUND_TRANSPORT, GOBP_PEROXISOMAL_TRANSPORT, GOBP_PEROXISOME_ORGANIZATION, GOBP_PROTEIN_IMPORT, GOBP_PROTEIN_IMPORT_INT…	NC_000017.11:g.35578455T>G	Uncertain_significance	GTCATAAAGCGGAGACCTCCCTTCAAACGTGGCGTCGTGGGTTGTTTGCGCCTCGCCTGGGGTCAGCGAGCAAGGACGGGCGCGGGCGGGGATACTCAAAGCCAACAGCTGGAGTCAGCCCTTGTGTCCCGGGCTCACAGTGGCACGACTGAATCCTCAGAGTCGGCTGGCTTTTGAGCTCTCACGATTGGGGAGGAGGGGGCGTTTCTGGTTCGCAGCTCCAGAGGATTGCGTTCCTTCCCCCATACCTGTCCCCCACAGTCACGCTCTGCCCTGACGTGCAGCATTTGACAAGTTACCCCCTCGCCACATACTACTTCCACCCACGTCCGAGTTAACTTTGTTCTTAACCTTCTTGAGACTACCCTCGGCCTCCAGGTCTTTTTTTCCCAGTTCATT…	GTCATAAAGCGGAGACCTCCCTTCAAACGTGGCGTCGTGGGTTGTTTGCGCCTCGCCTGGGGTCAGCGAGCAAGGACGGGCGCGGGCGGGGATACTCAAAGCCAACAGCTGGAGTCAGCCCTTGTGTCCCGGGCTCACAGTGGCACGACTGAATCCTCAGAGTCGGCTGGCTTTTGAGCTCTCACGATTGGGGAGGAGGGGGCGTTTCTGGTTCGCAGCTCCAGAGGATTGCGTTCCTTCCCCCATACCTGTCCCCCACAGTCACGCTCTGCCCTGACGTGCAGCATTTGACAAGTTACCCCCTCGCCACATACTACTTCCACCCACGTCCGAGTTAACTTTGTTCTTAACCTTCTTGAGACTACCCTCGGCCTCCAGGTCTTTTTTTCCCAGTTCATT…	0.45710848404745824	-0.034212925	-0.49132140904745825
ENST00000225964	ENSG00000108821	COL1A1	GOBP_ANATOMICAL_STRUCTURE_FORMATION_INVOLVED_IN_MORPHOGENESIS, GOBP_ANIMAL_ORGAN_MORPHOGENESIS, GOBP_BIOLOGICAL_ADHESION, GOBP_BIOMINERALIZATION, GOBP_BODY_MORPHOGENESIS, GOBP_BONE_DEVELOPMENT, GOBP_BONE_MORPHOGENESIS, GOBP_BONE_TRABECULA_FORMATION, GOBP_BONE_TRABECULA_MORPHOGENESIS, GOBP_CANONICAL_WNT_SIGNALING_PATHWAY, GOBP_CARTILAGE_DEVELOPMENT, GOBP_CARTILAGE_DEVELOPMENT_INVOLVED_IN_ENDOCHOND…	NC_000017.11:g.50201554G>A	Benign	GCAGACGGGAGTTTCTCCTCGGGGTCGGAGCAGGAGGCACGCGGAGTGTGAGGCCACGCATGAGCGGACGCTAACCCCCTCCCCAGCCACAAAGAGTCTACATGTCTAGGGTCTAGAC	GCAGACGGGAGTTTCTCCTCGGGGTCGGAGCAGGAGGCACACGGAGTGTGAGGCCACGCATGAGCGGACGCTAACCCCCTCCCCAGCCACAAAGAGTCTACATGTCTAGGGTCTAGAC	0.13401437616638898	-0.5617156	-0.695729976166389
ENST00000225964	ENSG00000108821	COL1A1	GOBP_ANATOMICAL_STRUCTURE_FORMATION_INVOLVED_IN_MORPHOGENESIS, GOBP_ANIMAL_ORGAN_MORPHOGENESIS, GOBP_BIOLOGICAL_ADHESION, GOBP_BIOMINERALIZATION, GOBP_BODY_MORPHOGENESIS, GOBP_BONE_DEVELOPMENT, GOBP_BONE_MORPHOGENESIS, GOBP_BONE_TRABECULA_FORMATION, GOBP_BONE_TRABECULA_MORPHOGENESIS, GOBP_CANONICAL_WNT_SIGNALING_PATHWAY, GOBP_CARTILAGE_DEVELOPMENT, GOBP_CARTILAGE_DEVELOPMENT_INVOLVED_IN_ENDOCHOND…	NC_000017.11:g.50201556G>A	Likely_benign	GCAGACGGGAGTTTCTCCTCGGGGTCGGAGCAGGAGGCACGCGGAGTGTGAGGCCACGCATGAGCGGACGCTAACCCCCTCCCCAGCCACAAAGAGTCTACATGTCTAGGGTCTAGAC	GCAGACGGGAGTTTCTCCTCGGGGTCGGAGCAGGAGGCACGCAGAGTGTGAGGCCACGCATGAGCGGACGCTAACCCCCTCCCCAGCCACAAAGAGTCTACATGTCTAGGGTCTAGAC	0.13401437616638898	-0.56960696	-0.703621336166389
ENST00000225964	ENSG00000108821	COL1A1	GOBP_ANATOMICAL_STRUCTURE_FORMATION_INVOLVED_IN_MORPHOGENESIS, GOBP_ANIMAL_ORGAN_MORPHOGENESIS, GOBP_BIOLOGICAL_ADHESION, GOBP_BIOMINERALIZATION, GOBP_BODY_MORPHOGENESIS, GOBP_BONE_DEVELOPMENT, GOBP_BONE_MORPHOGENESIS, GOBP_BONE_TRABECULA_FORMATION, GOBP_BONE_TRABECULA_MORPHOGENESIS, GOBP_CANONICAL_WNT_SIGNALING_PATHWAY, GOBP_CARTILAGE_DEVELOPMENT, GOBP_CARTILAGE_DEVELOPMENT_INVOLVED_IN_ENDOCHOND…	NC_000017.11:g.50201570C>T	Conflicting_interpretations_of_pathogenicity	GCAGACGGGAGTTTCTCCTCGGGGTCGGAGCAGGAGGCACGCGGAGTGTGAGGCCACGCATGAGCGGACGCTAACCCCCTCCCCAGCCACAAAGAGTCTACATGTCTAGGGTCTAGAC	GCAGACGGGAGTTTCTCCTCGGGGTCGGAGCAGGAGGCACGCGGAGTGTGAGGCCATGCATGAGCGGACGCTAACCCCCTCCCCAGCCACAAAGAGTCTACATGTCTAGGGTCTAGAC	0.13401437616638898	-0.7598069	-0.893821276166389
ENST00000225964	ENSG00000108821	COL1A1	GOBP_ANATOMICAL_STRUCTURE_FORMATION_INVOLVED_IN_MORPHOGENESIS, GOBP_ANIMAL_ORGAN_MORPHOGENESIS, GOBP_BIOLOGICAL_ADHESION, GOBP_BIOMINERALIZATION, GOBP_BODY_MORPHOGENESIS, GOBP_BONE_DEVELOPMENT, GOBP_BONE_MORPHOGENESIS, GOBP_BONE_TRABECULA_FORMATION, GOBP_BONE_TRABECULA_MORPHOGENESIS, GOBP_CANONICAL_WNT_SIGNALING_PATHWAY, GOBP_CARTILAGE_DEVELOPMENT, GOBP_CARTILAGE_DEVELOPMENT_INVOLVED_IN_ENDOCHOND…	NC_000017.11:g.50201611C>G	Uncertain_significance	GCAGACGGGAGTTTCTCCTCGGGGTCGGAGCAGGAGGCACGCGGAGTGTGAGGCCACGCATGAGCGGACGCTAACCCCCTCCCCAGCCACAAAGAGTCTACATGTCTAGGGTCTAGAC	GCAGACGGGAGTTTCTCCTCGGGGTCGGAGCAGGAGGCACGCGGAGTGTGAGGCCACGCATGAGCGGACGCTAACCCCCTCCCCAGCCACAAAGAGTGTACATGTCTAGGGTCTAGAC	0.13401437616638898	-0.48940438	-0.623418756166389
ENST00000225964	ENSG00000108821	COL1A1	GOBP_ANATOMICAL_STRUCTURE_FORMATION_INVOLVED_IN_MORPHOGENESIS, GOBP_ANIMAL_ORGAN_MORPHOGENESIS, GOBP_BIOLOGICAL_ADHESION, GOBP_BIOMINERALIZATION, GOBP_BODY_MORPHOGENESIS, GOBP_BONE_DEVELOPMENT, GOBP_BONE_MORPHOGENESIS, GOBP_BONE_TRABECULA_FORMATION, GOBP_BONE_TRABECULA_MORPHOGENESIS, GOBP_CANONICAL_WNT_SIGNALING_PATHWAY, GOBP_CARTILAGE_DEVELOPMENT, GOBP_CARTILAGE_DEVELOPMENT_INVOLVED_IN_ENDOCHOND…	NC_000017.11:g.50201611C>T	Conflicting_interpretations_of_pathogenicity	GCAGACGGGAGTTTCTCCTCGGGGTCGGAGCAGGAGGCACGCGGAGTGTGAGGCCACGCATGAGCGGACGCTAACCCCCTCCCCAGCCACAAAGAGTCTACATGTCTAGGGTCTAGAC	GCAGACGGGAGTTTCTCCTCGGGGTCGGAGCAGGAGGCACGCGGAGTGTGAGGCCACGCATGAGCGGACGCTAACCCCCTCCCCAGCCACAAAGAGTTTACATGTCTAGGGTCTAGAC	0.13401437616638898	-0.5376766	-0.671690976166389
ENST00000226105	ENSG00000108961	RANGRF	GOBP_ACTIN_FILAMENT_BASED_MOVEMENT, GOBP_ACTIN_FILAMENT_BASED_PROCESS, GOBP_ACTIN_MEDIATED_CELL_CONTRACTION, GOBP_ACTION_POTENTIAL, GOBP_BUNDLE_OF_HIS_CELL_TO_PURKINJE_MYOCYTE_COMMUNICATION, GOBP_BUNDLE_OF_HIS_CELL_TO_PURKINJE_MYOCYTE_SIGNALING, GOBP_CARDIAC_CONDUCTION, GOBP_CARDIAC_MUSCLE_CELL_ACTION_POTENTIAL, GOBP_CARDIAC_MUSCLE_CELL_CONTRACTION, GOBP_CARDIAC_MUSCLE_CONTRACTION, GOBP_CATION_TR…	NC_000017.11:g.8288744A>C	Likely_benign	GGGAGCTAAGCCAGACCCGGGTGGCGGTGGCAGCTGCGAAACCCAGGGAGCCGATGCCACGTGACCCAATGTGGACTTCTTTTAAACCTTTCTAATGCCCATAACCCAGCCTCAGACCC	GGGAGCTAAGCCAGACCCGGGTGGCGGTGGCAGCTGCGAAACCCAGGGAGCCGATGCCACGTGACCCAATGTGGCCTTCTTTTAAACCTTTCTAATGCCCATAACCCAGCCTCAGACCC	0.6549923518386236	0.24302907	-0.4119632818386236
ENST00000226105	ENSG00000108961	RANGRF	GOBP_ACTIN_FILAMENT_BASED_MOVEMENT, GOBP_ACTIN_FILAMENT_BASED_PROCESS, GOBP_ACTIN_MEDIATED_CELL_CONTRACTION, GOBP_ACTION_POTENTIAL, GOBP_BUNDLE_OF_HIS_CELL_TO_PURKINJE_MYOCYTE_COMMUNICATION, GOBP_BUNDLE_OF_HIS_CELL_TO_PURKINJE_MYOCYTE_SIGNALING, GOBP_CARDIAC_CONDUCTION, GOBP_CARDIAC_MUSCLE_CELL_ACTION_POTENTIAL, GOBP_CARDIAC_MUSCLE_CELL_CONTRACTION, GOBP_CARDIAC_MUSCLE_CONTRACTION, GOBP_CATION_TR…	NC_000017.11:g.8288770A>C	Likely_benign	GGGAGCTAAGCCAGACCCGGGTGGCGGTGGCAGCTGCGAAACCCAGGGAGCCGATGCCACGTGACCCAATGTGGACTTCTTTTAAACCTTTCTAATGCCCATAACCCAGCCTCAGACCC	GGGAGCTAAGCCAGACCCGGGTGGCGGTGGCAGCTGCGAAACCCAGGGAGCCGATGCCACGTGACCCAATGTGGACTTCTTTTAAACCTTTCTAATGCCCCTAACCCAGCCTCAGACCC	0.6549923518386236	0.24333666	-0.4116556918386236
ENST00000226105	ENSG00000108961	RANGRF	GOBP_ACTIN_FILAMENT_BASED_MOVEMENT, GOBP_ACTIN_FILAMENT_BASED_PROCESS, GOBP_ACTIN_MEDIATED_CELL_CONTRACTION, GOBP_ACTION_POTENTIAL, GOBP_BUNDLE_OF_HIS_CELL_TO_PURKINJE_MYOCYTE_COMMUNICATION, GOBP_BUNDLE_OF_HIS_CELL_TO_PURKINJE_MYOCYTE_SIGNALING, GOBP_CARDIAC_CONDUCTION, GOBP_CARDIAC_MUSCLE_CELL_ACTION_POTENTIAL, GOBP_CARDIAC_MUSCLE_CELL_CONTRACTION, GOBP_CARDIAC_MUSCLE_CONTRACTION, GOBP_CATION_TR…	NC_000017.11:g.8288787C>T	Likely_benign	GGGAGCTAAGCCAGACCCGGGTGGCGGTGGCAGCTGCGAAACCCAGGGAGCCGATGCCACGTGACCCAATGTGGACTTCTTTTAAACCTTTCTAATGCCCATAACCCAGCCTCAGACCC	GGGAGCTAAGCCAGACCCGGGTGGCGGTGGCAGCTGCGAAACCCAGGGAGCCGATGCCACGTGACCCAATGTGGACTTCTTTTAAACCTTTCTAATGCCCATAACCCAGCCTCAGACTC	0.6549923518386236	0.24366252	-0.4113298318386236
ENST00000226760	ENSG00000109501	WFS1	GOBP_APOPTOTIC_SIGNALING_PATHWAY, GOBP_ATF6_MEDIATED_UNFOLDED_PROTEIN_RESPONSE, GOBP_BEHAVIOR, GOBP_CALCIUM_ION_TRANSPORT, GOBP_CARBOHYDRATE_HOMEOSTASIS, GOBP_CATION_TRANSPORT, GOBP_CELLULAR_HOMEOSTASIS, GOBP_CELLULAR_ION_HOMEOSTASIS, GOBP_CELLULAR_PROTEIN_CATABOLIC_PROCESS, GOBP_CELLULAR_RESPONSE_TO_BIOTIC_STIMULUS, GOBP_CELLULAR_RESPONSE_TO_STRESS, GOBP_CELLULAR_RESPONSE_TO_TOPOLOGICALLY_INCORR…	NC_000004.12:g.6269872G>T	Conflicting_interpretations_of_pathogenicity	GTGCAGAAGGCCGCGCTAGCCGGCTCTTCAGCAGCGAGTGCAGATTGCTCCCCCGCGGCCGCAGATCTCCCGTTTGCGCCGCGTTCAGCTGCTCCCGAACAACTTTTCTGCCGGCCCAGAGGCCCCAGGGCGTCGCAGCGCCGCGTGCGGCCCACTCACGGGCCGGCAGG	GTGCAGAAGGCCGCGCTAGCCGTCTCTTCAGCAGCGAGTGCAGATTGCTCCCCCGCGGCCGCAGATCTCCCGTTTGCGCCGCGTTCAGCTGCTCCCGAACAACTTTTCTGCCGGCCCAGAGGCCCCAGGGCGTCGCAGCGCCGCGTGCGGCCCACTCACGGGCCGGCAGG	0.9731154693494143	-0.15163827	-1.1247537393494142
ENST00000226760	ENSG00000109501	WFS1	GOBP_APOPTOTIC_SIGNALING_PATHWAY, GOBP_ATF6_MEDIATED_UNFOLDED_PROTEIN_RESPONSE, GOBP_BEHAVIOR, GOBP_CALCIUM_ION_TRANSPORT, GOBP_CARBOHYDRATE_HOMEOSTASIS, GOBP_CATION_TRANSPORT, GOBP_CELLULAR_HOMEOSTASIS, GOBP_CELLULAR_ION_HOMEOSTASIS, GOBP_CELLULAR_PROTEIN_CATABOLIC_PROCESS, GOBP_CELLULAR_RESPONSE_TO_BIOTIC_STIMULUS, GOBP_CELLULAR_RESPONSE_TO_STRESS, GOBP_CELLULAR_RESPONSE_TO_TOPOLOGICALLY_INCORR…	NC_000004.12:g.6269879A>G	Conflicting_interpretations_of_pathogenicity	GTGCAGAAGGCCGCGCTAGCCGGCTCTTCAGCAGCGAGTGCAGATTGCTCCCCCGCGGCCGCAGATCTCCCGTTTGCGCCGCGTTCAGCTGCTCCCGAACAACTTTTCTGCCGGCCCAGAGGCCCCAGGGCGTCGCAGCGCCGCGTGCGGCCCACTCACGGGCCGGCAGG	GTGCAGAAGGCCGCGCTAGCCGGCTCTTCGGCAGCGAGTGCAGATTGCTCCCCCGCGGCCGCAGATCTCCCGTTTGCGCCGCGTTCAGCTGCTCCCGAACAACTTTTCTGCCGGCCCAGAGGCCCCAGGGCGTCGCAGCGCCGCGTGCGGCCCACTCACGGGCCGGCAGG	0.9731154693494143	-0.18450661	-1.1576220793494143
ENST00000226760	ENSG00000109501	WFS1	GOBP_APOPTOTIC_SIGNALING_PATHWAY, GOBP_ATF6_MEDIATED_UNFOLDED_PROTEIN_RESPONSE, GOBP_BEHAVIOR, GOBP_CALCIUM_ION_TRANSPORT, GOBP_CARBOHYDRATE_HOMEOSTASIS, GOBP_CATION_TRANSPORT, GOBP_CELLULAR_HOMEOSTASIS, GOBP_CELLULAR_ION_HOMEOSTASIS, GOBP_CELLULAR_PROTEIN_CATABOLIC_PROCESS, GOBP_CELLULAR_RESPONSE_TO_BIOTIC_STIMULUS, GOBP_CELLULAR_RESPONSE_TO_STRESS, GOBP_CELLULAR_RESPONSE_TO_TOPOLOGICALLY_INCORR…	NC_000004.12:g.6269887G>T	Conflicting_interpretations_of_pathogenicity	GTGCAGAAGGCCGCGCTAGCCGGCTCTTCAGCAGCGAGTGCAGATTGCTCCCCCGCGGCCGCAGATCTCCCGTTTGCGCCGCGTTCAGCTGCTCCCGAACAACTTTTCTGCCGGCCCAGAGGCCCCAGGGCGTCGCAGCGCCGCGTGCGGCCCACTCACGGGCCGGCAGG	GTGCAGAAGGCCGCGCTAGCCGGCTCTTCAGCAGCGATTGCAGATTGCTCCCCCGCGGCCGCAGATCTCCCGTTTGCGCCGCGTTCAGCTGCTCCCGAACAACTTTTCTGCCGGCCCAGAGGCCCCAGGGCGTCGCAGCGCCGCGTGCGGCCCACTCACGGGCCGGCAGG	0.9731154693494143	-0.17030066	-1.1434161293494143
ENST00000226760	ENSG00000109501	WFS1	GOBP_APOPTOTIC_SIGNALING_PATHWAY, GOBP_ATF6_MEDIATED_UNFOLDED_PROTEIN_RESPONSE, GOBP_BEHAVIOR, GOBP_CALCIUM_ION_TRANSPORT, GOBP_CARBOHYDRATE_HOMEOSTASIS, GOBP_CATION_TRANSPORT, GOBP_CELLULAR_HOMEOSTASIS, GOBP_CELLULAR_ION_HOMEOSTASIS, GOBP_CELLULAR_PROTEIN_CATABOLIC_PROCESS, GOBP_CELLULAR_RESPONSE_TO_BIOTIC_STIMULUS, GOBP_CELLULAR_RESPONSE_TO_STRESS, GOBP_CELLULAR_RESPONSE_TO_TOPOLOGICALLY_INCORR…	NC_000004.12:g.6269890C>T	Conflicting_interpretations_of_pathogenicity	GTGCAGAAGGCCGCGCTAGCCGGCTCTTCAGCAGCGAGTGCAGATTGCTCCCCCGCGGCCGCAGATCTCCCGTTTGCGCCGCGTTCAGCTGCTCCCGAACAACTTTTCTGCCGGCCCAGAGGCCCCAGGGCGTCGCAGCGCCGCGTGCGGCCCACTCACGGGCCGGCAGG	GTGCAGAAGGCCGCGCTAGCCGGCTCTTCAGCAGCGAGTGTAGATTGCTCCCCCGCGGCCGCAGATCTCCCGTTTGCGCCGCGTTCAGCTGCTCCCGAACAACTTTTCTGCCGGCCCAGAGGCCCCAGGGCGTCGCAGCGCCGCGTGCGGCCCACTCACGGGCCGGCAGG	0.9731154693494143	-0.18186058	-1.1549760493494143
ENST00000226760	ENSG00000109501	WFS1	GOBP_APOPTOTIC_SIGNALING_PATHWAY, GOBP_ATF6_MEDIATED_UNFOLDED_PROTEIN_RESPONSE, GOBP_BEHAVIOR, GOBP_CALCIUM_ION_TRANSPORT, GOBP_CARBOHYDRATE_HOMEOSTASIS, GOBP_CATION_TRANSPORT, GOBP_CELLULAR_HOMEOSTASIS, GOBP_CELLULAR_ION_HOMEOSTASIS, GOBP_CELLULAR_PROTEIN_CATABOLIC_PROCESS, GOBP_CELLULAR_RESPONSE_TO_BIOTIC_STIMULUS, GOBP_CELLULAR_RESPONSE_TO_STRESS, GOBP_CELLULAR_RESPONSE_TO_TOPOLOGICALLY_INCORR…	NC_000004.12:g.6269891A>G	Conflicting_interpretations_of_pathogenicity	GTGCAGAAGGCCGCGCTAGCCGGCTCTTCAGCAGCGAGTGCAGATTGCTCCCCCGCGGCCGCAGATCTCCCGTTTGCGCCGCGTTCAGCTGCTCCCGAACAACTTTTCTGCCGGCCCAGAGGCCCCAGGGCGTCGCAGCGCCGCGTGCGGCCCACTCACGGGCCGGCAGG	GTGCAGAAGGCCGCGCTAGCCGGCTCTTCAGCAGCGAGTGCGGATTGCTCCCCCGCGGCCGCAGATCTCCCGTTTGCGCCGCGTTCAGCTGCTCCCGAACAACTTTTCTGCCGGCCCAGAGGCCCCAGGGCGTCGCAGCGCCGCGTGCGGCCCACTCACGGGCCGGCAGG	0.9731154693494143	-0.18455292	-1.1576683893494142
ENST00000226760	ENSG00000109501	WFS1	GOBP_APOPTOTIC_SIGNALING_PATHWAY, GOBP_ATF6_MEDIATED_UNFOLDED_PROTEIN_RESPONSE, GOBP_BEHAVIOR, GOBP_CALCIUM_ION_TRANSPORT, GOBP_CARBOHYDRATE_HOMEOSTASIS, GOBP_CATION_TRANSPORT, GOBP_CELLULAR_HOMEOSTASIS, GOBP_CELLULAR_ION_HOMEOSTASIS, GOBP_CELLULAR_PROTEIN_CATABOLIC_PROCESS, GOBP_CELLULAR_RESPONSE_TO_BIOTIC_STIMULUS, GOBP_CELLULAR_RESPONSE_TO_STRESS, GOBP_CELLULAR_RESPONSE_TO_TOPOLOGICALLY_INCORR…	NC_000004.12:g.6269893A>G	Conflicting_interpretations_of_pathogenicity	GTGCAGAAGGCCGCGCTAGCCGGCTCTTCAGCAGCGAGTGCAGATTGCTCCCCCGCGGCCGCAGATCTCCCGTTTGCGCCGCGTTCAGCTGCTCCCGAACAACTTTTCTGCCGGCCCAGAGGCCCCAGGGCGTCGCAGCGCCGCGTGCGGCCCACTCACGGGCCGGCAGG	GTGCAGAAGGCCGCGCTAGCCGGCTCTTCAGCAGCGAGTGCAGGTTGCTCCCCCGCGGCCGCAGATCTCCCGTTTGCGCCGCGTTCAGCTGCTCCCGAACAACTTTTCTGCCGGCCCAGAGGCCCCAGGGCGTCGCAGCGCCGCGTGCGGCCCACTCACGGGCCGGCAGG	0.9731154693494143	-0.18695062	-1.1600660893494144
ENST00000226760	ENSG00000109501	WFS1	GOBP_APOPTOTIC_SIGNALING_PATHWAY, GOBP_ATF6_MEDIATED_UNFOLDED_PROTEIN_RESPONSE, GOBP_BEHAVIOR, GOBP_CALCIUM_ION_TRANSPORT, GOBP_CARBOHYDRATE_HOMEOSTASIS, GOBP_CATION_TRANSPORT, GOBP_CELLULAR_HOMEOSTASIS, GOBP_CELLULAR_ION_HOMEOSTASIS, GOBP_CELLULAR_PROTEIN_CATABOLIC_PROCESS, GOBP_CELLULAR_RESPONSE_TO_BIOTIC_STIMULUS, GOBP_CELLULAR_RESPONSE_TO_STRESS, GOBP_CELLULAR_RESPONSE_TO_TOPOLOGICALLY_INCORR…	NC_000004.12:g.6269914A>G	Conflicting_interpretations_of_pathogenicity	GTGCAGAAGGCCGCGCTAGCCGGCTCTTCAGCAGCGAGTGCAGATTGCTCCCCCGCGGCCGCAGATCTCCCGTTTGCGCCGCGTTCAGCTGCTCCCGAACAACTTTTCTGCCGGCCCAGAGGCCCCAGGGCGTCGCAGCGCCGCGTGCGGCCCACTCACGGGCCGGCAGG	GTGCAGAAGGCCGCGCTAGCCGGCTCTTCAGCAGCGAGTGCAGATTGCTCCCCCGCGGCCGCAGGTCTCCCGTTTGCGCCGCGTTCAGCTGCTCCCGAACAACTTTTCTGCCGGCCCAGAGGCCCCAGGGCGTCGCAGCGCCGCGTGCGGCCCACTCACGGGCCGGCAGG	0.9731154693494143	-0.17747465	-1.1505901193494144
ENST00000226760	ENSG00000109501	WFS1	GOBP_APOPTOTIC_SIGNALING_PATHWAY, GOBP_ATF6_MEDIATED_UNFOLDED_PROTEIN_RESPONSE, GOBP_BEHAVIOR, GOBP_CALCIUM_ION_TRANSPORT, GOBP_CARBOHYDRATE_HOMEOSTASIS, GOBP_CATION_TRANSPORT, GOBP_CELLULAR_HOMEOSTASIS, GOBP_CELLULAR_ION_HOMEOSTASIS, GOBP_CELLULAR_PROTEIN_CATABOLIC_PROCESS, GOBP_CELLULAR_RESPONSE_TO_BIOTIC_STIMULUS, GOBP_CELLULAR_RESPONSE_TO_STRESS, GOBP_CELLULAR_RESPONSE_TO_TOPOLOGICALLY_INCORR…	NC_000004.12:g.6269915T>G	Conflicting_interpretations_of_pathogenicity	GTGCAGAAGGCCGCGCTAGCCGGCTCTTCAGCAGCGAGTGCAGATTGCTCCCCCGCGGCCGCAGATCTCCCGTTTGCGCCGCGTTCAGCTGCTCCCGAACAACTTTTCTGCCGGCCCAGAGGCCCCAGGGCGTCGCAGCGCCGCGTGCGGCCCACTCACGGGCCGGCAGG	GTGCAGAAGGCCGCGCTAGCCGGCTCTTCAGCAGCGAGTGCAGATTGCTCCCCCGCGGCCGCAGAGCTCCCGTTTGCGCCGCGTTCAGCTGCTCCCGAACAACTTTTCTGCCGGCCCAGAGGCCCCAGGGCGTCGCAGCGCCGCGTGCGGCCCACTCACGGGCCGGCAGG	0.9731154693494143	-0.18168053	-1.1547959993494143
ENST00000226760	ENSG00000109501	WFS1	GOBP_APOPTOTIC_SIGNALING_PATHWAY, GOBP_ATF6_MEDIATED_UNFOLDED_PROTEIN_RESPONSE, GOBP_BEHAVIOR, GOBP_CALCIUM_ION_TRANSPORT, GOBP_CARBOHYDRATE_HOMEOSTASIS, GOBP_CATION_TRANSPORT, GOBP_CELLULAR_HOMEOSTASIS, GOBP_CELLULAR_ION_HOMEOSTASIS, GOBP_CELLULAR_PROTEIN_CATABOLIC_PROCESS, GOBP_CELLULAR_RESPONSE_TO_BIOTIC_STIMULUS, GOBP_CELLULAR_RESPONSE_TO_STRESS, GOBP_CELLULAR_RESPONSE_TO_TOPOLOGICALLY_INCORR…	NC_000004.12:g.6269920C>G	Uncertain_significance	GTGCAGAAGGCCGCGCTAGCCGGCTCTTCAGCAGCGAGTGCAGATTGCTCCCCCGCGGCCGCAGATCTCCCGTTTGCGCCGCGTTCAGCTGCTCCCGAACAACTTTTCTGCCGGCCCAGAGGCCCCAGGGCGTCGCAGCGCCGCGTGCGGCCCACTCACGGGCCGGCAGG	GTGCAGAAGGCCGCGCTAGCCGGCTCTTCAGCAGCGAGTGCAGATTGCTCCCCCGCGGCCGCAGATCTCCGGTTTGCGCCGCGTTCAGCTGCTCCCGAACAACTTTTCTGCCGGCCCAGAGGCCCCAGGGCGTCGCAGCGCCGCGTGCGGCCCACTCACGGGCCGGCAGG	0.9731154693494143	-0.18805075	-1.1611662193494143
ENST00000226760	ENSG00000109501	WFS1	GOBP_APOPTOTIC_SIGNALING_PATHWAY, GOBP_ATF6_MEDIATED_UNFOLDED_PROTEIN_RESPONSE, GOBP_BEHAVIOR, GOBP_CALCIUM_ION_TRANSPORT, GOBP_CARBOHYDRATE_HOMEOSTASIS, GOBP_CATION_TRANSPORT, GOBP_CELLULAR_HOMEOSTASIS, GOBP_CELLULAR_ION_HOMEOSTASIS, GOBP_CELLULAR_PROTEIN_CATABOLIC_PROCESS, GOBP_CELLULAR_RESPONSE_TO_BIOTIC_STIMULUS, GOBP_CELLULAR_RESPONSE_TO_STRESS, GOBP_CELLULAR_RESPONSE_TO_TOPOLOGICALLY_INCORR…	NC_000004.12:g.6269920C>T	Benign	GTGCAGAAGGCCGCGCTAGCCGGCTCTTCAGCAGCGAGTGCAGATTGCTCCCCCGCGGCCGCAGATCTCCCGTTTGCGCCGCGTTCAGCTGCTCCCGAACAACTTTTCTGCCGGCCCAGAGGCCCCAGGGCGTCGCAGCGCCGCGTGCGGCCCACTCACGGGCCGGCAGG	GTGCAGAAGGCCGCGCTAGCCGGCTCTTCAGCAGCGAGTGCAGATTGCTCCCCCGCGGCCGCAGATCTCCTGTTTGCGCCGCGTTCAGCTGCTCCCGAACAACTTTTCTGCCGGCCCAGAGGCCCCAGGGCGTCGCAGCGCCGCGTGCGGCCCACTCACGGGCCGGCAGG	0.9731154693494143	-0.17803013	-1.1511455993494142
ENST00000226760	ENSG00000109501	WFS1	GOBP_APOPTOTIC_SIGNALING_PATHWAY, GOBP_ATF6_MEDIATED_UNFOLDED_PROTEIN_RESPONSE, GOBP_BEHAVIOR, GOBP_CALCIUM_ION_TRANSPORT, GOBP_CARBOHYDRATE_HOMEOSTASIS, GOBP_CATION_TRANSPORT, GOBP_CELLULAR_HOMEOSTASIS, GOBP_CELLULAR_ION_HOMEOSTASIS, GOBP_CELLULAR_PROTEIN_CATABOLIC_PROCESS, GOBP_CELLULAR_RESPONSE_TO_BIOTIC_STIMULUS, GOBP_CELLULAR_RESPONSE_TO_STRESS, GOBP_CELLULAR_RESPONSE_TO_TOPOLOGICALLY_INCORR…	NC_000004.12:g.6269927G>C	Conflicting_interpretations_of_pathogenicity	GTGCAGAAGGCCGCGCTAGCCGGCTCTTCAGCAGCGAGTGCAGATTGCTCCCCCGCGGCCGCAGATCTCCCGTTTGCGCCGCGTTCAGCTGCTCCCGAACAACTTTTCTGCCGGCCCAGAGGCCCCAGGGCGTCGCAGCGCCGCGTGCGGCCCACTCACGGGCCGGCAGG	GTGCAGAAGGCCGCGCTAGCCGGCTCTTCAGCAGCGAGTGCAGATTGCTCCCCCGCGGCCGCAGATCTCCCGTTTGCCCCGCGTTCAGCTGCTCCCGAACAACTTTTCTGCCGGCCCAGAGGCCCCAGGGCGTCGCAGCGCCGCGTGCGGCCCACTCACGGGCCGGCAGG	0.9731154693494143	-0.16112831	-1.1342437793494142
ENST00000226760	ENSG00000109501	WFS1	GOBP_APOPTOTIC_SIGNALING_PATHWAY, GOBP_ATF6_MEDIATED_UNFOLDED_PROTEIN_RESPONSE, GOBP_BEHAVIOR, GOBP_CALCIUM_ION_TRANSPORT, GOBP_CARBOHYDRATE_HOMEOSTASIS, GOBP_CATION_TRANSPORT, GOBP_CELLULAR_HOMEOSTASIS, GOBP_CELLULAR_ION_HOMEOSTASIS, GOBP_CELLULAR_PROTEIN_CATABOLIC_PROCESS, GOBP_CELLULAR_RESPONSE_TO_BIOTIC_STIMULUS, GOBP_CELLULAR_RESPONSE_TO_STRESS, GOBP_CELLULAR_RESPONSE_TO_TOPOLOGICALLY_INCORR…	NC_000004.12:g.6269965C>G	Uncertain_significance	GTGCAGAAGGCCGCGCTAGCCGGCTCTTCAGCAGCGAGTGCAGATTGCTCCCCCGCGGCCGCAGATCTCCCGTTTGCGCCGCGTTCAGCTGCTCCCGAACAACTTTTCTGCCGGCCCAGAGGCCCCAGGGCGTCGCAGCGCCGCGTGCGGCCCACTCACGGGCCGGCAGG	GTGCAGAAGGCCGCGCTAGCCGGCTCTTCAGCAGCGAGTGCAGATTGCTCCCCCGCGGCCGCAGATCTCCCGTTTGCGCCGCGTTCAGCTGCTCCCGAACAACTTTTCTGCCGGCGCAGAGGCCCCAGGGCGTCGCAGCGCCGCGTGCGGCCCACTCACGGGCCGGCAGG	0.9731154693494143	-0.16916588	-1.1422813493494144
ENST00000226760	ENSG00000109501	WFS1	GOBP_APOPTOTIC_SIGNALING_PATHWAY, GOBP_ATF6_MEDIATED_UNFOLDED_PROTEIN_RESPONSE, GOBP_BEHAVIOR, GOBP_CALCIUM_ION_TRANSPORT, GOBP_CARBOHYDRATE_HOMEOSTASIS, GOBP_CATION_TRANSPORT, GOBP_CELLULAR_HOMEOSTASIS, GOBP_CELLULAR_ION_HOMEOSTASIS, GOBP_CELLULAR_PROTEIN_CATABOLIC_PROCESS, GOBP_CELLULAR_RESPONSE_TO_BIOTIC_STIMULUS, GOBP_CELLULAR_RESPONSE_TO_STRESS, GOBP_CELLULAR_RESPONSE_TO_TOPOLOGICALLY_INCORR…	NC_000004.12:g.6269965C>T	Benign	GTGCAGAAGGCCGCGCTAGCCGGCTCTTCAGCAGCGAGTGCAGATTGCTCCCCCGCGGCCGCAGATCTCCCGTTTGCGCCGCGTTCAGCTGCTCCCGAACAACTTTTCTGCCGGCCCAGAGGCCCCAGGGCGTCGCAGCGCCGCGTGCGGCCCACTCACGGGCCGGCAGG	GTGCAGAAGGCCGCGCTAGCCGGCTCTTCAGCAGCGAGTGCAGATTGCTCCCCCGCGGCCGCAGATCTCCCGTTTGCGCCGCGTTCAGCTGCTCCCGAACAACTTTTCTGCCGGCTCAGAGGCCCCAGGGCGTCGCAGCGCCGCGTGCGGCCCACTCACGGGCCGGCAGG	0.9731154693494143	-0.16565703	-1.1387724993494144
ENST00000226760	ENSG00000109501	WFS1	GOBP_APOPTOTIC_SIGNALING_PATHWAY, GOBP_ATF6_MEDIATED_UNFOLDED_PROTEIN_RESPONSE, GOBP_BEHAVIOR, GOBP_CALCIUM_ION_TRANSPORT, GOBP_CARBOHYDRATE_HOMEOSTASIS, GOBP_CATION_TRANSPORT, GOBP_CELLULAR_HOMEOSTASIS, GOBP_CELLULAR_ION_HOMEOSTASIS, GOBP_CELLULAR_PROTEIN_CATABOLIC_PROCESS, GOBP_CELLULAR_RESPONSE_TO_BIOTIC_STIMULUS, GOBP_CELLULAR_RESPONSE_TO_STRESS, GOBP_CELLULAR_RESPONSE_TO_TOPOLOGICALLY_INCORR…	NC_000004.12:g.6269977G>C	Conflicting_interpretations_of_pathogenicity	GTGCAGAAGGCCGCGCTAGCCGGCTCTTCAGCAGCGAGTGCAGATTGCTCCCCCGCGGCCGCAGATCTCCCGTTTGCGCCGCGTTCAGCTGCTCCCGAACAACTTTTCTGCCGGCCCAGAGGCCCCAGGGCGTCGCAGCGCCGCGTGCGGCCCACTCACGGGCCGGCAGG	GTGCAGAAGGCCGCGCTAGCCGGCTCTTCAGCAGCGAGTGCAGATTGCTCCCCCGCGGCCGCAGATCTCCCGTTTGCGCCGCGTTCAGCTGCTCCCGAACAACTTTTCTGCCGGCCCAGAGGCCCCACGGCGTCGCAGCGCCGCGTGCGGCCCACTCACGGGCCGGCAGG	0.9731154693494143	-0.18553059	-1.1586460593494143
ENST00000226760	ENSG00000109501	WFS1	GOBP_APOPTOTIC_SIGNALING_PATHWAY, GOBP_ATF6_MEDIATED_UNFOLDED_PROTEIN_RESPONSE, GOBP_BEHAVIOR, GOBP_CALCIUM_ION_TRANSPORT, GOBP_CARBOHYDRATE_HOMEOSTASIS, GOBP_CATION_TRANSPORT, GOBP_CELLULAR_HOMEOSTASIS, GOBP_CELLULAR_ION_HOMEOSTASIS, GOBP_CELLULAR_PROTEIN_CATABOLIC_PROCESS, GOBP_CELLULAR_RESPONSE_TO_BIOTIC_STIMULUS, GOBP_CELLULAR_RESPONSE_TO_STRESS, GOBP_CELLULAR_RESPONSE_TO_TOPOLOGICALLY_INCORR…	NC_000004.12:g.6269993C>T	Likely_benign	GTGCAGAAGGCCGCGCTAGCCGGCTCTTCAGCAGCGAGTGCAGATTGCTCCCCCGCGGCCGCAGATCTCCCGTTTGCGCCGCGTTCAGCTGCTCCCGAACAACTTTTCTGCCGGCCCAGAGGCCCCAGGGCGTCGCAGCGCCGCGTGCGGCCCACTCACGGGCCGGCAGG	GTGCAGAAGGCCGCGCTAGCCGGCTCTTCAGCAGCGAGTGCAGATTGCTCCCCCGCGGCCGCAGATCTCCCGTTTGCGCCGCGTTCAGCTGCTCCCGAACAACTTTTCTGCCGGCCCAGAGGCCCCAGGGCGTCGCAGCGCCGTGTGCGGCCCACTCACGGGCCGGCAGG	0.9731154693494143	-0.20097728	-1.1740927493494142
ENST00000226760	ENSG00000109501	WFS1	GOBP_APOPTOTIC_SIGNALING_PATHWAY, GOBP_ATF6_MEDIATED_UNFOLDED_PROTEIN_RESPONSE, GOBP_BEHAVIOR, GOBP_CALCIUM_ION_TRANSPORT, GOBP_CARBOHYDRATE_HOMEOSTASIS, GOBP_CATION_TRANSPORT, GOBP_CELLULAR_HOMEOSTASIS, GOBP_CELLULAR_ION_HOMEOSTASIS, GOBP_CELLULAR_PROTEIN_CATABOLIC_PROCESS, GOBP_CELLULAR_RESPONSE_TO_BIOTIC_STIMULUS, GOBP_CELLULAR_RESPONSE_TO_STRESS, GOBP_CELLULAR_RESPONSE_TO_TOPOLOGICALLY_INCORR…	NC_000004.12:g.6277452C>T	Conflicting_interpretations_of_pathogenicity	GTGCAGAAGGCCGCGCTAGCCGGCTCTTCAGCAGCGAGTGCAGATTGCTCCCCCGCGGCCGCAGATCTCCCGTTTGCGCCGCGTTCAGCTGCTCCCGAACAACTTTTCTGCCGGCCCAGAGGCCCCAGGGCGTCGCAGCGCCGCGTGCGGCCCACTCACGGGCCGGCAGG	GTGCAGAAGGCCGCGCTAGCCGGCTCTTCAGCAGCGAGTGCAGATTGCTCCCCCGCGGCCGCAGATCTCCCGTTTGCGCCGCGTTCAGCTGCTCCCGAACAACTTTTCTGCCGGCCCAGAGGCCCCAGGGCGTCGCAGCGCCGCGTGCGGCCCACTCACGGGCCGGTAGG	0.9731154693494143	-0.24216156	-1.2152770293494144
ENST00000226760	ENSG00000109501	WFS1	GOBP_APOPTOTIC_SIGNALING_PATHWAY, GOBP_ATF6_MEDIATED_UNFOLDED_PROTEIN_RESPONSE, GOBP_BEHAVIOR, GOBP_CALCIUM_ION_TRANSPORT, GOBP_CARBOHYDRATE_HOMEOSTASIS, GOBP_CATION_TRANSPORT, GOBP_CELLULAR_HOMEOSTASIS, GOBP_CELLULAR_ION_HOMEOSTASIS, GOBP_CELLULAR_PROTEIN_CATABOLIC_PROCESS, GOBP_CELLULAR_RESPONSE_TO_BIOTIC_STIMULUS, GOBP_CELLULAR_RESPONSE_TO_STRESS, GOBP_CELLULAR_RESPONSE_TO_TOPOLOGICALLY_INCORR…	NC_000004.12:g.6277454_6277455inv	Uncertain_significance	GTGCAGAAGGCCGCGCTAGCCGGCTCTTCAGCAGCGAGTGCAGATTGCTCCCCCGCGGCCGCAGATCTCCCGTTTGCGCCGCGTTCAGCTGCTCCCGAACAACTTTTCTGCCGGCCCAGAGGCCCCAGGGCGTCGCAGCGCCGCGTGCGGCCCACTCACGGGCCGGCAGG	GTGCAGAAGGCCGCGCTAGCCGGCTCTTCAGCAGCGAGTGCAGATTGCTCCCCCGCGGCCGCAGATCTCCCGTTTGCGCCGCGTTCAGCTGCTCCCGAACAACTTTTCTGCCGGCCCAGAGGCCCCAGGGCGTCGCAGCGCCGCGTGCGGCCCACTCACGGGCCGGCACC	0.9731154693494143	-0.083743416	-1.0568588853494143
ENST00000227638	ENSG00000110218	PANX1	GOBP_CALCIUM_ION_TRANSMEMBRANE_TRANSPORT, GOBP_CALCIUM_ION_TRANSPORT, GOBP_CATION_TRANSMEMBRANE_TRANSPORT, GOBP_CATION_TRANSPORT, GOBP_CELLULAR_PROCESS_INVOLVED_IN_REPRODUCTION_IN_MULTICELLULAR_ORGANISM, GOBP_CELL_CELL_SIGNALING, GOBP_CYTOKINE_PRODUCTION, GOBP_DEVELOPMENTAL_PROCESS_INVOLVED_IN_REPRODUCTION, GOBP_FEMALE_GAMETE_GENERATION, GOBP_GAMETE_GENERATION, GOBP_GERM_CELL_DEVELOPMENT, GOBP_IN…	NC_000011.10:g.94128854C>T	Benign	GTACTTGGTTTCCCCGCATGGTTCCGGAAGAGCGCGGCGCAGCTGGCTGTGAGCGCAGGGCTATCCCGGCGGCCGCTTCGGCAGCCAGGGCGGCGCGGAGGGGCAGGGCCAGAGGGAAGCGCTTTGTTCCGCGCGTGGTTCCCGCGCCTGGGGGTGCGCGGGAGAGGCGCGAATCCGAGTGCCGCGCGCGGCCCGGGGACTTGCACGGGCGTGCGGGGTGGAACCGCAGGAAGCGGAGCTCTCGGGTTCCCGCCCCGCCCCGCCCCGCCGGCGGCGGAGGCAGCGAGCGCGAGAGCCCAGCGGAGTCGCTGGGAGCCTGAGGCACCGAGACACAAAGGCAGGCGGGATGCGGGAGCAGGCAAAGGGAAAGCGAAAGCCGCGCGCCCGGCCGGTGACTGG…	GTACTTGGTTTCCTCGCATGGTTCCGGAAGAGCGCGGCGCAGCTGGCTGTGAGCGCAGGGCTATCCCGGCGGCCGCTTCGGCAGCCAGGGCGGCGCGGAGGGGCAGGGCCAGAGGGAAGCGCTTTGTTCCGCGCGTGGTTCCCGCGCCTGGGGGTGCGCGGGAGAGGCGCGAATCCGAGTGCCGCGCGCGGCCCGGGGACTTGCACGGGCGTGCGGGGTGGAACCGCAGGAAGCGGAGCTCTCGGGTTCCCGCCCCGCCCCGCCCCGCCGGCGGCGGAGGCAGCGAGCGCGAGAGCCCAGCGGAGTCGCTGGGAGCCTGAGGCACCGAGACACAAAGGCAGGCGGGATGCGGGAGCAGGCAAAGGGAAAGCGAAAGCCGCGCGCCCGGCCGGTGACTGG…	-0.2519005989503085	-0.45540875	-0.2035081510496915
ENST00000227638	ENSG00000110218	PANX1	GOBP_CALCIUM_ION_TRANSMEMBRANE_TRANSPORT, GOBP_CALCIUM_ION_TRANSPORT, GOBP_CATION_TRANSMEMBRANE_TRANSPORT, GOBP_CATION_TRANSPORT, GOBP_CELLULAR_PROCESS_INVOLVED_IN_REPRODUCTION_IN_MULTICELLULAR_ORGANISM, GOBP_CELL_CELL_SIGNALING, GOBP_CYTOKINE_PRODUCTION, GOBP_DEVELOPMENTAL_PROCESS_INVOLVED_IN_REPRODUCTION, GOBP_FEMALE_GAMETE_GENERATION, GOBP_GAMETE_GENERATION, GOBP_GERM_CELL_DEVELOPMENT, GOBP_IN…	NC_000011.10:g.94129090CCGCC[3]	Benign	GTACTTGGTTTCCCCGCATGGTTCCGGAAGAGCGCGGCGCAGCTGGCTGTGAGCGCAGGGCTATCCCGGCGGCCGCTTCGGCAGCCAGGGCGGCGCGGAGGGGCAGGGCCAGAGGGAAGCGCTTTGTTCCGCGCGTGGTTCCCGCGCCTGGGGGTGCGCGGGAGAGGCGCGAATCCGAGTGCCGCGCGCGGCCCGGGGACTTGCACGGGCGTGCGGGGTGGAACCGCAGGAAGCGGAGCTCTCGGGTTCCCGCCCCGCCCCGCCCCGCCGGCGGCGGAGGCAGCGAGCGCGAGAGCCCAGCGGAGTCGCTGGGAGCCTGAGGCACCGAGACACAAAGGCAGGCGGGATGCGGGAGCAGGCAAAGGGAAAGCGAAAGCCGCGCGCCCGGCCGGTGACTGG…	GTACTTGGTTTCCCCGCATGGTTCCGGAAGAGCGCGGCGCAGCTGGCTGTGAGCGCAGGGCTATCCCGGCGGCCGCTTCGGCAGCCAGGGCGGCGCGGAGGGGCAGGGCCAGAGGGAAGCGCTTTGTTCCGCGCGTGGTTCCCGCGCCTGGGGGTGCGCGGGAGAGGCGCGAATCCGAGTGCCGCGCGCGGCCCGGGGACTTGCACGGGCGTGCGGGGTGGAACCGCAGGAAGCGGAGCTCTCGGGTTCCCGCCCCGCCCCGCCGGCGGCGGAGGCAGCGAGCGCGAGAGCCCAGCGGAGTCGCTGGGAGCCTGAGGCACCGAGACACAAAGGCAGGCGGGATGCGGGAGCAGGCAAAGGGAAAGCGAAAGCCGCGCGCCCGGCCGGTGACTGGGTGAA…	-0.2519005989503085	-0.53717554	-0.28527494104969153
ENST00000227638	ENSG00000110218	PANX1	GOBP_CALCIUM_ION_TRANSMEMBRANE_TRANSPORT, GOBP_CALCIUM_ION_TRANSPORT, GOBP_CATION_TRANSMEMBRANE_TRANSPORT, GOBP_CATION_TRANSPORT, GOBP_CELLULAR_PROCESS_INVOLVED_IN_REPRODUCTION_IN_MULTICELLULAR_ORGANISM, GOBP_CELL_CELL_SIGNALING, GOBP_CYTOKINE_PRODUCTION, GOBP_DEVELOPMENTAL_PROCESS_INVOLVED_IN_REPRODUCTION, GOBP_FEMALE_GAMETE_GENERATION, GOBP_GAMETE_GENERATION, GOBP_GERM_CELL_DEVELOPMENT, GOBP_IN…	NC_000011.10:g.94129292C>G	Benign	GTACTTGGTTTCCCCGCATGGTTCCGGAAGAGCGCGGCGCAGCTGGCTGTGAGCGCAGGGCTATCCCGGCGGCCGCTTCGGCAGCCAGGGCGGCGCGGAGGGGCAGGGCCAGAGGGAAGCGCTTTGTTCCGCGCGTGGTTCCCGCGCCTGGGGGTGCGCGGGAGAGGCGCGAATCCGAGTGCCGCGCGCGGCCCGGGGACTTGCACGGGCGTGCGGGGTGGAACCGCAGGAAGCGGAGCTCTCGGGTTCCCGCCCCGCCCCGCCCCGCCGGCGGCGGAGGCAGCGAGCGCGAGAGCCCAGCGGAGTCGCTGGGAGCCTGAGGCACCGAGACACAAAGGCAGGCGGGATGCGGGAGCAGGCAAAGGGAAAGCGAAAGCCGCGCGCCCGGCCGGTGACTGG…	GTACTTGGTTTCCCCGCATGGTTCCGGAAGAGCGCGGCGCAGCTGGCTGTGAGCGCAGGGCTATCCCGGCGGCCGCTTCGGCAGCCAGGGCGGCGCGGAGGGGCAGGGCCAGAGGGAAGCGCTTTGTTCCGCGCGTGGTTCCCGCGCCTGGGGGTGCGCGGGAGAGGCGCGAATCCGAGTGCCGCGCGCGGCCCGGGGACTTGCACGGGCGTGCGGGGTGGAACCGCAGGAAGCGGAGCTCTCGGGTTCCCGCCCCGCCCCGCCCCGCCGGCGGCGGAGGCAGCGAGCGCGAGAGCCCAGCGGAGTCGCTGGGAGCCTGAGGCACCGAGACACAAAGGCAGGCGGGATGCGGGAGCAGGCAAAGGGAAAGCGAAAGCCGCGCGCCCGGCCGGTGACTGG…	-0.2519005989503085	-0.5369413	-0.2850407010496915
ENST00000227868	ENSG00000110435	PDHX	GOBP_ACETYL_COA_BIOSYNTHETIC_PROCESS, GOBP_ACETYL_COA_BIOSYNTHETIC_PROCESS_FROM_PYRUVATE, GOBP_ACETYL_COA_METABOLIC_PROCESS, GOBP_AMIDE_BIOSYNTHETIC_PROCESS, GOBP_CARBOHYDRATE_DERIVATIVE_BIOSYNTHETIC_PROCESS, GOBP_CARBOHYDRATE_DERIVATIVE_METABOLIC_PROCESS, GOBP_CELLULAR_AMIDE_METABOLIC_PROCESS, GOBP_MITOCHONDRIAL_ACETYL_COA_BIOSYNTHETIC_PROCESS_FROM_PYRUVATE, GOBP_MONOCARBOXYLIC_ACID_METABOLIC_PR…	NC_000011.10:g.34916629C>G	Likely_benign	AGGCTGTGCTGCGGGCAGCCAGTGAGAAGGCCGTCAAG	AGGCTGTGCTGGGGGCAGCCAGTGAGAAGGCCGTCAAG	-0.15162602525658272	-0.12721321	0.02441281525658273
ENST00000227868	ENSG00000110435	PDHX	GOBP_ACETYL_COA_BIOSYNTHETIC_PROCESS, GOBP_ACETYL_COA_BIOSYNTHETIC_PROCESS_FROM_PYRUVATE, GOBP_ACETYL_COA_METABOLIC_PROCESS, GOBP_AMIDE_BIOSYNTHETIC_PROCESS, GOBP_CARBOHYDRATE_DERIVATIVE_BIOSYNTHETIC_PROCESS, GOBP_CARBOHYDRATE_DERIVATIVE_METABOLIC_PROCESS, GOBP_CELLULAR_AMIDE_METABOLIC_PROCESS, GOBP_MITOCHONDRIAL_ACETYL_COA_BIOSYNTHETIC_PROCESS_FROM_PYRUVATE, GOBP_MONOCARBOXYLIC_ACID_METABOLIC_PR…	NC_000011.10:g.34916629C>T	Uncertain_significance	AGGCTGTGCTGCGGGCAGCCAGTGAGAAGGCCGTCAAG	AGGCTGTGCTGTGGGCAGCCAGTGAGAAGGCCGTCAAG	-0.15162602525658272	-0.08601706	0.06560896525658272
ENST00000227868	ENSG00000110435	PDHX	GOBP_ACETYL_COA_BIOSYNTHETIC_PROCESS, GOBP_ACETYL_COA_BIOSYNTHETIC_PROCESS_FROM_PYRUVATE, GOBP_ACETYL_COA_METABOLIC_PROCESS, GOBP_AMIDE_BIOSYNTHETIC_PROCESS, GOBP_CARBOHYDRATE_DERIVATIVE_BIOSYNTHETIC_PROCESS, GOBP_CARBOHYDRATE_DERIVATIVE_METABOLIC_PROCESS, GOBP_CELLULAR_AMIDE_METABOLIC_PROCESS, GOBP_MITOCHONDRIAL_ACETYL_COA_BIOSYNTHETIC_PROCESS_FROM_PYRUVATE, GOBP_MONOCARBOXYLIC_ACID_METABOLIC_PR…	NC_000011.10:g.34916633C>A	Benign	AGGCTGTGCTGCGGGCAGCCAGTGAGAAGGCCGTCAAG	AGGCTGTGCTGCGGGAAGCCAGTGAGAAGGCCGTCAAG	-0.15162602525658272	-0.0025883478	0.14903767745658272
ENST00000227868	ENSG00000110435	PDHX	GOBP_ACETYL_COA_BIOSYNTHETIC_PROCESS, GOBP_ACETYL_COA_BIOSYNTHETIC_PROCESS_FROM_PYRUVATE, GOBP_ACETYL_COA_METABOLIC_PROCESS, GOBP_AMIDE_BIOSYNTHETIC_PROCESS, GOBP_CARBOHYDRATE_DERIVATIVE_BIOSYNTHETIC_PROCESS, GOBP_CARBOHYDRATE_DERIVATIVE_METABOLIC_PROCESS, GOBP_CELLULAR_AMIDE_METABOLIC_PROCESS, GOBP_MITOCHONDRIAL_ACETYL_COA_BIOSYNTHETIC_PROCESS_FROM_PYRUVATE, GOBP_MONOCARBOXYLIC_ACID_METABOLIC_PR…	NC_000011.10:g.34916649C>T	Uncertain_significance	AGGCTGTGCTGCGGGCAGCCAGTGAGAAGGCCGTCAAG	AGGCTGTGCTGCGGGCAGCCAGTGAGAAGGCTGTCAAG	-0.15162602525658272	-0.120890185	0.030735840256582728
ENST00000227868	ENSG00000110435	PDHX	GOBP_ACETYL_COA_BIOSYNTHETIC_PROCESS, GOBP_ACETYL_COA_BIOSYNTHETIC_PROCESS_FROM_PYRUVATE, GOBP_ACETYL_COA_METABOLIC_PROCESS, GOBP_AMIDE_BIOSYNTHETIC_PROCESS, GOBP_CARBOHYDRATE_DERIVATIVE_BIOSYNTHETIC_PROCESS, GOBP_CARBOHYDRATE_DERIVATIVE_METABOLIC_PROCESS, GOBP_CELLULAR_AMIDE_METABOLIC_PROCESS, GOBP_MITOCHONDRIAL_ACETYL_COA_BIOSYNTHETIC_PROCESS_FROM_PYRUVATE, GOBP_MONOCARBOXYLIC_ACID_METABOLIC_PR…	NC_000011.10:g.34916652C>G	Benign	AGGCTGTGCTGCGGGCAGCCAGTGAGAAGGCCGTCAAG	AGGCTGTGCTGCGGGCAGCCAGTGAGAAGGCCGTGAAG	-0.15162602525658272	-0.09560126	0.05602476525658273
ENST00000228347	ENSG00000013503	POLR3B	GOBP_BIOLOGICAL_PROCESS_INVOLVED_IN_INTERSPECIES_INTERACTION_BETWEEN_ORGANISMS, GOBP_CYTOKINE_PRODUCTION, GOBP_DEFENSE_RESPONSE, GOBP_DEFENSE_RESPONSE_TO_OTHER_ORGANISM, GOBP_DEFENSE_RESPONSE_TO_SYMBIONT, GOBP_IMMUNE_RESPONSE, GOBP_INNATE_IMMUNE_RESPONSE, GOBP_INTERFERON_BETA_PRODUCTION, GOBP_POSITIVE_REGULATION_OF_CYTOKINE_PRODUCTION, GOBP_POSITIVE_REGULATION_OF_DEFENSE_RESPONSE, GOBP_POSITIVE_R…	NC_000012.12:g.106357774A>G	Benign	GTCTCTAGCTAACACGCACGGCGGGGACAGTTTAGGCCTCCGCGCACCGTTCGCCGGGAGTCTTGCAGTTTGCTTGGTGCAGGGAAGGCGGGCGCGGAGGTTCTATCTGTTTCTTCCTCCTTCGTGAGCAGC	GTCTCTAGCTAACACGCACGGCGGGGGCAGTTTAGGCCTCCGCGCACCGTTCGCCGGGAGTCTTGCAGTTTGCTTGGTGCAGGGAAGGCGGGCGCGGAGGTTCTATCTGTTTCTTCCTCCTTCGTGAGCAGC	-0.08615387322285564	-0.29042608	-0.20427220677714433
ENST00000228347	ENSG00000013503	POLR3B	GOBP_BIOLOGICAL_PROCESS_INVOLVED_IN_INTERSPECIES_INTERACTION_BETWEEN_ORGANISMS, GOBP_CYTOKINE_PRODUCTION, GOBP_DEFENSE_RESPONSE, GOBP_DEFENSE_RESPONSE_TO_OTHER_ORGANISM, GOBP_DEFENSE_RESPONSE_TO_SYMBIONT, GOBP_IMMUNE_RESPONSE, GOBP_INNATE_IMMUNE_RESPONSE, GOBP_INTERFERON_BETA_PRODUCTION, GOBP_POSITIVE_REGULATION_OF_CYTOKINE_PRODUCTION, GOBP_POSITIVE_REGULATION_OF_DEFENSE_RESPONSE, GOBP_POSITIVE_R…	NC_000012.12:g.106357785C>T	Benign	GTCTCTAGCTAACACGCACGGCGGGGACAGTTTAGGCCTCCGCGCACCGTTCGCCGGGAGTCTTGCAGTTTGCTTGGTGCAGGGAAGGCGGGCGCGGAGGTTCTATCTGTTTCTTCCTCCTTCGTGAGCAGC	GTCTCTAGCTAACACGCACGGCGGGGACAGTTTAGGCTTCCGCGCACCGTTCGCCGGGAGTCTTGCAGTTTGCTTGGTGCAGGGAAGGCGGGCGCGGAGGTTCTATCTGTTTCTTCCTCCTTCGTGAGCAGC	-0.08615387322285564	-0.27414453	-0.18799065677714435
ENST00000228347	ENSG00000013503	POLR3B	GOBP_BIOLOGICAL_PROCESS_INVOLVED_IN_INTERSPECIES_INTERACTION_BETWEEN_ORGANISMS, GOBP_CYTOKINE_PRODUCTION, GOBP_DEFENSE_RESPONSE, GOBP_DEFENSE_RESPONSE_TO_OTHER_ORGANISM, GOBP_DEFENSE_RESPONSE_TO_SYMBIONT, GOBP_IMMUNE_RESPONSE, GOBP_INNATE_IMMUNE_RESPONSE, GOBP_INTERFERON_BETA_PRODUCTION, GOBP_POSITIVE_REGULATION_OF_CYTOKINE_PRODUCTION, GOBP_POSITIVE_REGULATION_OF_DEFENSE_RESPONSE, GOBP_POSITIVE_R…	NC_000012.12:g.106357800G>A	Likely_benign	GTCTCTAGCTAACACGCACGGCGGGGACAGTTTAGGCCTCCGCGCACCGTTCGCCGGGAGTCTTGCAGTTTGCTTGGTGCAGGGAAGGCGGGCGCGGAGGTTCTATCTGTTTCTTCCTCCTTCGTGAGCAGC	GTCTCTAGCTAACACGCACGGCGGGGACAGTTTAGGCCTCCGCGCACCGTTCACCGGGAGTCTTGCAGTTTGCTTGGTGCAGGGAAGGCGGGCGCGGAGGTTCTATCTGTTTCTTCCTCCTTCGTGAGCAGC	-0.08615387322285564	-0.28233343	-0.19617955677714435
ENST00000228347	ENSG00000013503	POLR3B	GOBP_BIOLOGICAL_PROCESS_INVOLVED_IN_INTERSPECIES_INTERACTION_BETWEEN_ORGANISMS, GOBP_CYTOKINE_PRODUCTION, GOBP_DEFENSE_RESPONSE, GOBP_DEFENSE_RESPONSE_TO_OTHER_ORGANISM, GOBP_DEFENSE_RESPONSE_TO_SYMBIONT, GOBP_IMMUNE_RESPONSE, GOBP_INNATE_IMMUNE_RESPONSE, GOBP_INTERFERON_BETA_PRODUCTION, GOBP_POSITIVE_REGULATION_OF_CYTOKINE_PRODUCTION, GOBP_POSITIVE_REGULATION_OF_DEFENSE_RESPONSE, GOBP_POSITIVE_R…	NC_000012.12:g.106357841G>T	Uncertain_significance	GTCTCTAGCTAACACGCACGGCGGGGACAGTTTAGGCCTCCGCGCACCGTTCGCCGGGAGTCTTGCAGTTTGCTTGGTGCAGGGAAGGCGGGCGCGGAGGTTCTATCTGTTTCTTCCTCCTTCGTGAGCAGC	GTCTCTAGCTAACACGCACGGCGGGGACAGTTTAGGCCTCCGCGCACCGTTCGCCGGGAGTCTTGCAGTTTGCTTGGTGCAGGGAAGGCGGGCTCGGAGGTTCTATCTGTTTCTTCCTCCTTCGTGAGCAGC	-0.08615387322285564	-0.256544	-0.17039012677714435
ENST00000228347	ENSG00000013503	POLR3B	GOBP_BIOLOGICAL_PROCESS_INVOLVED_IN_INTERSPECIES_INTERACTION_BETWEEN_ORGANISMS, GOBP_CYTOKINE_PRODUCTION, GOBP_DEFENSE_RESPONSE, GOBP_DEFENSE_RESPONSE_TO_OTHER_ORGANISM, GOBP_DEFENSE_RESPONSE_TO_SYMBIONT, GOBP_IMMUNE_RESPONSE, GOBP_INNATE_IMMUNE_RESPONSE, GOBP_INTERFERON_BETA_PRODUCTION, GOBP_POSITIVE_REGULATION_OF_CYTOKINE_PRODUCTION, GOBP_POSITIVE_REGULATION_OF_DEFENSE_RESPONSE, GOBP_POSITIVE_R…	NC_000012.12:g.106357843G>T	Uncertain_significance	GTCTCTAGCTAACACGCACGGCGGGGACAGTTTAGGCCTCCGCGCACCGTTCGCCGGGAGTCTTGCAGTTTGCTTGGTGCAGGGAAGGCGGGCGCGGAGGTTCTATCTGTTTCTTCCTCCTTCGTGAGCAGC	GTCTCTAGCTAACACGCACGGCGGGGACAGTTTAGGCCTCCGCGCACCGTTCGCCGGGAGTCTTGCAGTTTGCTTGGTGCAGGGAAGGCGGGCGCTGAGGTTCTATCTGTTTCTTCCTCCTTCGTGAGCAGC	-0.08615387322285564	-0.24988526	-0.16373138677714436
ENST00000228347	ENSG00000013503	POLR3B	GOBP_BIOLOGICAL_PROCESS_INVOLVED_IN_INTERSPECIES_INTERACTION_BETWEEN_ORGANISMS, GOBP_CYTOKINE_PRODUCTION, GOBP_DEFENSE_RESPONSE, GOBP_DEFENSE_RESPONSE_TO_OTHER_ORGANISM, GOBP_DEFENSE_RESPONSE_TO_SYMBIONT, GOBP_IMMUNE_RESPONSE, GOBP_INNATE_IMMUNE_RESPONSE, GOBP_INTERFERON_BETA_PRODUCTION, GOBP_POSITIVE_REGULATION_OF_CYTOKINE_PRODUCTION, GOBP_POSITIVE_REGULATION_OF_DEFENSE_RESPONSE, GOBP_POSITIVE_R…	NC_000012.12:g.106357879C>T	Benign	GTCTCTAGCTAACACGCACGGCGGGGACAGTTTAGGCCTCCGCGCACCGTTCGCCGGGAGTCTTGCAGTTTGCTTGGTGCAGGGAAGGCGGGCGCGGAGGTTCTATCTGTTTCTTCCTCCTTCGTGAGCAGC	GTCTCTAGCTAACACGCACGGCGGGGACAGTTTAGGCCTCCGCGCACCGTTCGCCGGGAGTCTTGCAGTTTGCTTGGTGCAGGGAAGGCGGGCGCGGAGGTTCTATCTGTTTCTTCCTCCTTCGTGAGCAGT	-0.08615387322285564	-0.3358643	-0.24971042677714436
ENST00000228872	ENSG00000111276	CDKN1B	GOBP_AGING, GOBP_AUTOPHAGIC_CELL_DEATH, GOBP_CAMERA_TYPE_EYE_DEVELOPMENT, GOBP_CARDIAC_MUSCLE_TISSUE_REGENERATION, GOBP_CATION_TRANSPORT, GOBP_CELLULAR_RESPONSE_TO_ANTIBIOTIC, GOBP_CELLULAR_RESPONSE_TO_DNA_DAMAGE_STIMULUS, GOBP_CELLULAR_RESPONSE_TO_INORGANIC_SUBSTANCE, GOBP_CELLULAR_RESPONSE_TO_LITHIUM_ION, GOBP_CELLULAR_RESPONSE_TO_ORGANIC_CYCLIC_COMPOUND, GOBP_CELLULAR_RESPONSE_TO_STRESS, GOBP_…	NC_000012.12:g.12717369T>G	Uncertain_significance	CTTCTTCGTCAGCCTCCCTTCCACCGCCATATTGGGCCACTAAAAAAAGGGGGCTCGTCTTTTCGGGGTGTTTTTCTCCCCCTCCCCTGTCCCCGCTTGCTCACGGCTCTGCGACTCCGACGCCGGCAAGGTTTGGAGAGCGGCTGGGTTCGCGGGACCCGCGGGCTTGCACCCGCCCAGACTCGGACGGGCTTTGCCACCCTCTCCGCTTGCCTGGTCCCCTCTCCTCTCCGCCCTCCCGCTCGCCAGTCCATTTGATCAGCGGAGACTCGGCGGCCGGGCCGGGGCTTCCCCGCAGCCCCTGCGCGCTCCTAGAGCTCGGGCCGTGGCTCGTCGGGGTCTGTGTCTTTTGGCTCCGAGGGCAGTCGCTGGGCTTCCGAGAGGGGTTCGGGCTGCGTA…	CGTCTTCGTCAGCCTCCCTTCCACCGCCATATTGGGCCACTAAAAAAAGGGGGCTCGTCTTTTCGGGGTGTTTTTCTCCCCCTCCCCTGTCCCCGCTTGCTCACGGCTCTGCGACTCCGACGCCGGCAAGGTTTGGAGAGCGGCTGGGTTCGCGGGACCCGCGGGCTTGCACCCGCCCAGACTCGGACGGGCTTTGCCACCCTCTCCGCTTGCCTGGTCCCCTCTCCTCTCCGCCCTCCCGCTCGCCAGTCCATTTGATCAGCGGAGACTCGGCGGCCGGGCCGGGGCTTCCCCGCAGCCCCTGCGCGCTCCTAGAGCTCGGGCCGTGGCTCGTCGGGGTCTGTGTCTTTTGGCTCCGAGGGCAGTCGCTGGGCTTCCGAGAGGGGTTCGGGCTGCGTA…	-0.5099637968852315	0.5651925	1.0751562968852315
ENST00000228872	ENSG00000111276	CDKN1B	GOBP_AGING, GOBP_AUTOPHAGIC_CELL_DEATH, GOBP_CAMERA_TYPE_EYE_DEVELOPMENT, GOBP_CARDIAC_MUSCLE_TISSUE_REGENERATION, GOBP_CATION_TRANSPORT, GOBP_CELLULAR_RESPONSE_TO_ANTIBIOTIC, GOBP_CELLULAR_RESPONSE_TO_DNA_DAMAGE_STIMULUS, GOBP_CELLULAR_RESPONSE_TO_INORGANIC_SUBSTANCE, GOBP_CELLULAR_RESPONSE_TO_LITHIUM_ION, GOBP_CELLULAR_RESPONSE_TO_ORGANIC_CYCLIC_COMPOUND, GOBP_CELLULAR_RESPONSE_TO_STRESS, GOBP_…	NC_000012.12:g.12717386_12717389del	Pathogenic	CTTCTTCGTCAGCCTCCCTTCCACCGCCATATTGGGCCACTAAAAAAAGGGGGCTCGTCTTTTCGGGGTGTTTTTCTCCCCCTCCCCTGTCCCCGCTTGCTCACGGCTCTGCGACTCCGACGCCGGCAAGGTTTGGAGAGCGGCTGGGTTCGCGGGACCCGCGGGCTTGCACCCGCCCAGACTCGGACGGGCTTTGCCACCCTCTCCGCTTGCCTGGTCCCCTCTCCTCTCCGCCCTCCCGCTCGCCAGTCCATTTGATCAGCGGAGACTCGGCGGCCGGGCCGGGGCTTCCCCGCAGCCCCTGCGCGCTCCTAGAGCTCGGGCCGTGGCTCGTCGGGGTCTGTGTCTTTTGGCTCCGAGGGCAGTCGCTGGGCTTCCGAGAGGGGTTCGGGCTGCGTA…	CTTCTTCGTCAGCCTCCCACCGCCATATTGGGCCACTAAAAAAAGGGGGCTCGTCTTTTCGGGGTGTTTTTCTCCCCCTCCCCTGTCCCCGCTTGCTCACGGCTCTGCGACTCCGACGCCGGCAAGGTTTGGAGAGCGGCTGGGTTCGCGGGACCCGCGGGCTTGCACCCGCCCAGACTCGGACGGGCTTTGCCACCCTCTCCGCTTGCCTGGTCCCCTCTCCTCTCCGCCCTCCCGCTCGCCAGTCCATTTGATCAGCGGAGACTCGGCGGCCGGGCCGGGGCTTCCCCGCAGCCCCTGCGCGCTCCTAGAGCTCGGGCCGTGGCTCGTCGGGGTCTGTGTCTTTTGGCTCCGAGGGCAGTCGCTGGGCTTCCGAGAGGGGTTCGGGCTGCGTAGGGG…	-0.5099637968852315	0.5583203	1.0682840968852316
ENST00000228872	ENSG00000111276	CDKN1B	GOBP_AGING, GOBP_AUTOPHAGIC_CELL_DEATH, GOBP_CAMERA_TYPE_EYE_DEVELOPMENT, GOBP_CARDIAC_MUSCLE_TISSUE_REGENERATION, GOBP_CATION_TRANSPORT, GOBP_CELLULAR_RESPONSE_TO_ANTIBIOTIC, GOBP_CELLULAR_RESPONSE_TO_DNA_DAMAGE_STIMULUS, GOBP_CELLULAR_RESPONSE_TO_INORGANIC_SUBSTANCE, GOBP_CELLULAR_RESPONSE_TO_LITHIUM_ION, GOBP_CELLULAR_RESPONSE_TO_ORGANIC_CYCLIC_COMPOUND, GOBP_CELLULAR_RESPONSE_TO_STRESS, GOBP_…	NC_000012.12:g.12717417G>A	Uncertain_significance	CTTCTTCGTCAGCCTCCCTTCCACCGCCATATTGGGCCACTAAAAAAAGGGGGCTCGTCTTTTCGGGGTGTTTTTCTCCCCCTCCCCTGTCCCCGCTTGCTCACGGCTCTGCGACTCCGACGCCGGCAAGGTTTGGAGAGCGGCTGGGTTCGCGGGACCCGCGGGCTTGCACCCGCCCAGACTCGGACGGGCTTTGCCACCCTCTCCGCTTGCCTGGTCCCCTCTCCTCTCCGCCCTCCCGCTCGCCAGTCCATTTGATCAGCGGAGACTCGGCGGCCGGGCCGGGGCTTCCCCGCAGCCCCTGCGCGCTCCTAGAGCTCGGGCCGTGGCTCGTCGGGGTCTGTGTCTTTTGGCTCCGAGGGCAGTCGCTGGGCTTCCGAGAGGGGTTCGGGCTGCGTA…	CTTCTTCGTCAGCCTCCCTTCCACCGCCATATTGGGCCACTAAAAAAAGAGGGCTCGTCTTTTCGGGGTGTTTTTCTCCCCCTCCCCTGTCCCCGCTTGCTCACGGCTCTGCGACTCCGACGCCGGCAAGGTTTGGAGAGCGGCTGGGTTCGCGGGACCCGCGGGCTTGCACCCGCCCAGACTCGGACGGGCTTTGCCACCCTCTCCGCTTGCCTGGTCCCCTCTCCTCTCCGCCCTCCCGCTCGCCAGTCCATTTGATCAGCGGAGACTCGGCGGCCGGGCCGGGGCTTCCCCGCAGCCCCTGCGCGCTCCTAGAGCTCGGGCCGTGGCTCGTCGGGGTCTGTGTCTTTTGGCTCCGAGGGCAGTCGCTGGGCTTCCGAGAGGGGTTCGGGCTGCGTA…	-0.5099637968852315	0.56570643	1.0756702268852316
ENST00000228872	ENSG00000111276	CDKN1B	GOBP_AGING, GOBP_AUTOPHAGIC_CELL_DEATH, GOBP_CAMERA_TYPE_EYE_DEVELOPMENT, GOBP_CARDIAC_MUSCLE_TISSUE_REGENERATION, GOBP_CATION_TRANSPORT, GOBP_CELLULAR_RESPONSE_TO_ANTIBIOTIC, GOBP_CELLULAR_RESPONSE_TO_DNA_DAMAGE_STIMULUS, GOBP_CELLULAR_RESPONSE_TO_INORGANIC_SUBSTANCE, GOBP_CELLULAR_RESPONSE_TO_LITHIUM_ION, GOBP_CELLULAR_RESPONSE_TO_ORGANIC_CYCLIC_COMPOUND, GOBP_CELLULAR_RESPONSE_TO_STRESS, GOBP_…	NC_000012.12:g.12717429T>C	Benign	CTTCTTCGTCAGCCTCCCTTCCACCGCCATATTGGGCCACTAAAAAAAGGGGGCTCGTCTTTTCGGGGTGTTTTTCTCCCCCTCCCCTGTCCCCGCTTGCTCACGGCTCTGCGACTCCGACGCCGGCAAGGTTTGGAGAGCGGCTGGGTTCGCGGGACCCGCGGGCTTGCACCCGCCCAGACTCGGACGGGCTTTGCCACCCTCTCCGCTTGCCTGGTCCCCTCTCCTCTCCGCCCTCCCGCTCGCCAGTCCATTTGATCAGCGGAGACTCGGCGGCCGGGCCGGGGCTTCCCCGCAGCCCCTGCGCGCTCCTAGAGCTCGGGCCGTGGCTCGTCGGGGTCTGTGTCTTTTGGCTCCGAGGGCAGTCGCTGGGCTTCCGAGAGGGGTTCGGGCTGCGTA…	CTTCTTCGTCAGCCTCCCTTCCACCGCCATATTGGGCCACTAAAAAAAGGGGGCTCGTCTTCTCGGGGTGTTTTTCTCCCCCTCCCCTGTCCCCGCTTGCTCACGGCTCTGCGACTCCGACGCCGGCAAGGTTTGGAGAGCGGCTGGGTTCGCGGGACCCGCGGGCTTGCACCCGCCCAGACTCGGACGGGCTTTGCCACCCTCTCCGCTTGCCTGGTCCCCTCTCCTCTCCGCCCTCCCGCTCGCCAGTCCATTTGATCAGCGGAGACTCGGCGGCCGGGCCGGGGCTTCCCCGCAGCCCCTGCGCGCTCCTAGAGCTCGGGCCGTGGCTCGTCGGGGTCTGTGTCTTTTGGCTCCGAGGGCAGTCGCTGGGCTTCCGAGAGGGGTTCGGGCTGCGTA…	-0.5099637968852315	0.5583992	1.0683629968852315
ENST00000228872	ENSG00000111276	CDKN1B	GOBP_AGING, GOBP_AUTOPHAGIC_CELL_DEATH, GOBP_CAMERA_TYPE_EYE_DEVELOPMENT, GOBP_CARDIAC_MUSCLE_TISSUE_REGENERATION, GOBP_CATION_TRANSPORT, GOBP_CELLULAR_RESPONSE_TO_ANTIBIOTIC, GOBP_CELLULAR_RESPONSE_TO_DNA_DAMAGE_STIMULUS, GOBP_CELLULAR_RESPONSE_TO_INORGANIC_SUBSTANCE, GOBP_CELLULAR_RESPONSE_TO_LITHIUM_ION, GOBP_CELLULAR_RESPONSE_TO_ORGANIC_CYCLIC_COMPOUND, GOBP_CELLULAR_RESPONSE_TO_STRESS, GOBP_…	NC_000012.12:g.12717454C>G	Uncertain_significance	CTTCTTCGTCAGCCTCCCTTCCACCGCCATATTGGGCCACTAAAAAAAGGGGGCTCGTCTTTTCGGGGTGTTTTTCTCCCCCTCCCCTGTCCCCGCTTGCTCACGGCTCTGCGACTCCGACGCCGGCAAGGTTTGGAGAGCGGCTGGGTTCGCGGGACCCGCGGGCTTGCACCCGCCCAGACTCGGACGGGCTTTGCCACCCTCTCCGCTTGCCTGGTCCCCTCTCCTCTCCGCCCTCCCGCTCGCCAGTCCATTTGATCAGCGGAGACTCGGCGGCCGGGCCGGGGCTTCCCCGCAGCCCCTGCGCGCTCCTAGAGCTCGGGCCGTGGCTCGTCGGGGTCTGTGTCTTTTGGCTCCGAGGGCAGTCGCTGGGCTTCCGAGAGGGGTTCGGGCTGCGTA…	CTTCTTCGTCAGCCTCCCTTCCACCGCCATATTGGGCCACTAAAAAAAGGGGGCTCGTCTTTTCGGGGTGTTTTTCTCCCCCTCCCGTGTCCCCGCTTGCTCACGGCTCTGCGACTCCGACGCCGGCAAGGTTTGGAGAGCGGCTGGGTTCGCGGGACCCGCGGGCTTGCACCCGCCCAGACTCGGACGGGCTTTGCCACCCTCTCCGCTTGCCTGGTCCCCTCTCCTCTCCGCCCTCCCGCTCGCCAGTCCATTTGATCAGCGGAGACTCGGCGGCCGGGCCGGGGCTTCCCCGCAGCCCCTGCGCGCTCCTAGAGCTCGGGCCGTGGCTCGTCGGGGTCTGTGTCTTTTGGCTCCGAGGGCAGTCGCTGGGCTTCCGAGAGGGGTTCGGGCTGCGTA…	-0.5099637968852315	0.555383	1.0653467968852315
ENST00000228872	ENSG00000111276	CDKN1B	GOBP_AGING, GOBP_AUTOPHAGIC_CELL_DEATH, GOBP_CAMERA_TYPE_EYE_DEVELOPMENT, GOBP_CARDIAC_MUSCLE_TISSUE_REGENERATION, GOBP_CATION_TRANSPORT, GOBP_CELLULAR_RESPONSE_TO_ANTIBIOTIC, GOBP_CELLULAR_RESPONSE_TO_DNA_DAMAGE_STIMULUS, GOBP_CELLULAR_RESPONSE_TO_INORGANIC_SUBSTANCE, GOBP_CELLULAR_RESPONSE_TO_LITHIUM_ION, GOBP_CELLULAR_RESPONSE_TO_ORGANIC_CYCLIC_COMPOUND, GOBP_CELLULAR_RESPONSE_TO_STRESS, GOBP_…	NC_000012.12:g.12717454C>T	Uncertain_significance	CTTCTTCGTCAGCCTCCCTTCCACCGCCATATTGGGCCACTAAAAAAAGGGGGCTCGTCTTTTCGGGGTGTTTTTCTCCCCCTCCCCTGTCCCCGCTTGCTCACGGCTCTGCGACTCCGACGCCGGCAAGGTTTGGAGAGCGGCTGGGTTCGCGGGACCCGCGGGCTTGCACCCGCCCAGACTCGGACGGGCTTTGCCACCCTCTCCGCTTGCCTGGTCCCCTCTCCTCTCCGCCCTCCCGCTCGCCAGTCCATTTGATCAGCGGAGACTCGGCGGCCGGGCCGGGGCTTCCCCGCAGCCCCTGCGCGCTCCTAGAGCTCGGGCCGTGGCTCGTCGGGGTCTGTGTCTTTTGGCTCCGAGGGCAGTCGCTGGGCTTCCGAGAGGGGTTCGGGCTGCGTA…	CTTCTTCGTCAGCCTCCCTTCCACCGCCATATTGGGCCACTAAAAAAAGGGGGCTCGTCTTTTCGGGGTGTTTTTCTCCCCCTCCCTTGTCCCCGCTTGCTCACGGCTCTGCGACTCCGACGCCGGCAAGGTTTGGAGAGCGGCTGGGTTCGCGGGACCCGCGGGCTTGCACCCGCCCAGACTCGGACGGGCTTTGCCACCCTCTCCGCTTGCCTGGTCCCCTCTCCTCTCCGCCCTCCCGCTCGCCAGTCCATTTGATCAGCGGAGACTCGGCGGCCGGGCCGGGGCTTCCCCGCAGCCCCTGCGCGCTCCTAGAGCTCGGGCCGTGGCTCGTCGGGGTCTGTGTCTTTTGGCTCCGAGGGCAGTCGCTGGGCTTCCGAGAGGGGTTCGGGCTGCGTA…	-0.5099637968852315	0.55947727	1.0694410668852314
ENST00000228872	ENSG00000111276	CDKN1B	GOBP_AGING, GOBP_AUTOPHAGIC_CELL_DEATH, GOBP_CAMERA_TYPE_EYE_DEVELOPMENT, GOBP_CARDIAC_MUSCLE_TISSUE_REGENERATION, GOBP_CATION_TRANSPORT, GOBP_CELLULAR_RESPONSE_TO_ANTIBIOTIC, GOBP_CELLULAR_RESPONSE_TO_DNA_DAMAGE_STIMULUS, GOBP_CELLULAR_RESPONSE_TO_INORGANIC_SUBSTANCE, GOBP_CELLULAR_RESPONSE_TO_LITHIUM_ION, GOBP_CELLULAR_RESPONSE_TO_ORGANIC_CYCLIC_COMPOUND, GOBP_CELLULAR_RESPONSE_TO_STRESS, GOBP_…	NC_000012.12:g.12717466G>A	Uncertain_significance	CTTCTTCGTCAGCCTCCCTTCCACCGCCATATTGGGCCACTAAAAAAAGGGGGCTCGTCTTTTCGGGGTGTTTTTCTCCCCCTCCCCTGTCCCCGCTTGCTCACGGCTCTGCGACTCCGACGCCGGCAAGGTTTGGAGAGCGGCTGGGTTCGCGGGACCCGCGGGCTTGCACCCGCCCAGACTCGGACGGGCTTTGCCACCCTCTCCGCTTGCCTGGTCCCCTCTCCTCTCCGCCCTCCCGCTCGCCAGTCCATTTGATCAGCGGAGACTCGGCGGCCGGGCCGGGGCTTCCCCGCAGCCCCTGCGCGCTCCTAGAGCTCGGGCCGTGGCTCGTCGGGGTCTGTGTCTTTTGGCTCCGAGGGCAGTCGCTGGGCTTCCGAGAGGGGTTCGGGCTGCGTA…	CTTCTTCGTCAGCCTCCCTTCCACCGCCATATTGGGCCACTAAAAAAAGGGGGCTCGTCTTTTCGGGGTGTTTTTCTCCCCCTCCCCTGTCCCCGCTTACTCACGGCTCTGCGACTCCGACGCCGGCAAGGTTTGGAGAGCGGCTGGGTTCGCGGGACCCGCGGGCTTGCACCCGCCCAGACTCGGACGGGCTTTGCCACCCTCTCCGCTTGCCTGGTCCCCTCTCCTCTCCGCCCTCCCGCTCGCCAGTCCATTTGATCAGCGGAGACTCGGCGGCCGGGCCGGGGCTTCCCCGCAGCCCCTGCGCGCTCCTAGAGCTCGGGCCGTGGCTCGTCGGGGTCTGTGTCTTTTGGCTCCGAGGGCAGTCGCTGGGCTTCCGAGAGGGGTTCGGGCTGCGTA…	-0.5099637968852315	0.557729	1.0676927968852317
ENST00000228872	ENSG00000111276	CDKN1B	GOBP_AGING, GOBP_AUTOPHAGIC_CELL_DEATH, GOBP_CAMERA_TYPE_EYE_DEVELOPMENT, GOBP_CARDIAC_MUSCLE_TISSUE_REGENERATION, GOBP_CATION_TRANSPORT, GOBP_CELLULAR_RESPONSE_TO_ANTIBIOTIC, GOBP_CELLULAR_RESPONSE_TO_DNA_DAMAGE_STIMULUS, GOBP_CELLULAR_RESPONSE_TO_INORGANIC_SUBSTANCE, GOBP_CELLULAR_RESPONSE_TO_LITHIUM_ION, GOBP_CELLULAR_RESPONSE_TO_ORGANIC_CYCLIC_COMPOUND, GOBP_CELLULAR_RESPONSE_TO_STRESS, GOBP_…	NC_000012.12:g.12717469C>T	Uncertain_significance	CTTCTTCGTCAGCCTCCCTTCCACCGCCATATTGGGCCACTAAAAAAAGGGGGCTCGTCTTTTCGGGGTGTTTTTCTCCCCCTCCCCTGTCCCCGCTTGCTCACGGCTCTGCGACTCCGACGCCGGCAAGGTTTGGAGAGCGGCTGGGTTCGCGGGACCCGCGGGCTTGCACCCGCCCAGACTCGGACGGGCTTTGCCACCCTCTCCGCTTGCCTGGTCCCCTCTCCTCTCCGCCCTCCCGCTCGCCAGTCCATTTGATCAGCGGAGACTCGGCGGCCGGGCCGGGGCTTCCCCGCAGCCCCTGCGCGCTCCTAGAGCTCGGGCCGTGGCTCGTCGGGGTCTGTGTCTTTTGGCTCCGAGGGCAGTCGCTGGGCTTCCGAGAGGGGTTCGGGCTGCGTA…	CTTCTTCGTCAGCCTCCCTTCCACCGCCATATTGGGCCACTAAAAAAAGGGGGCTCGTCTTTTCGGGGTGTTTTTCTCCCCCTCCCCTGTCCCCGCTTGCTTACGGCTCTGCGACTCCGACGCCGGCAAGGTTTGGAGAGCGGCTGGGTTCGCGGGACCCGCGGGCTTGCACCCGCCCAGACTCGGACGGGCTTTGCCACCCTCTCCGCTTGCCTGGTCCCCTCTCCTCTCCGCCCTCCCGCTCGCCAGTCCATTTGATCAGCGGAGACTCGGCGGCCGGGCCGGGGCTTCCCCGCAGCCCCTGCGCGCTCCTAGAGCTCGGGCCGTGGCTCGTCGGGGTCTGTGTCTTTTGGCTCCGAGGGCAGTCGCTGGGCTTCCGAGAGGGGTTCGGGCTGCGTA…	-0.5099637968852315	0.5614067	1.0713704968852316
ENST00000228872	ENSG00000111276	CDKN1B	GOBP_AGING, GOBP_AUTOPHAGIC_CELL_DEATH, GOBP_CAMERA_TYPE_EYE_DEVELOPMENT, GOBP_CARDIAC_MUSCLE_TISSUE_REGENERATION, GOBP_CATION_TRANSPORT, GOBP_CELLULAR_RESPONSE_TO_ANTIBIOTIC, GOBP_CELLULAR_RESPONSE_TO_DNA_DAMAGE_STIMULUS, GOBP_CELLULAR_RESPONSE_TO_INORGANIC_SUBSTANCE, GOBP_CELLULAR_RESPONSE_TO_LITHIUM_ION, GOBP_CELLULAR_RESPONSE_TO_ORGANIC_CYCLIC_COMPOUND, GOBP_CELLULAR_RESPONSE_TO_STRESS, GOBP_…	NC_000012.12:g.12717474C>T	Uncertain_significance	CTTCTTCGTCAGCCTCCCTTCCACCGCCATATTGGGCCACTAAAAAAAGGGGGCTCGTCTTTTCGGGGTGTTTTTCTCCCCCTCCCCTGTCCCCGCTTGCTCACGGCTCTGCGACTCCGACGCCGGCAAGGTTTGGAGAGCGGCTGGGTTCGCGGGACCCGCGGGCTTGCACCCGCCCAGACTCGGACGGGCTTTGCCACCCTCTCCGCTTGCCTGGTCCCCTCTCCTCTCCGCCCTCCCGCTCGCCAGTCCATTTGATCAGCGGAGACTCGGCGGCCGGGCCGGGGCTTCCCCGCAGCCCCTGCGCGCTCCTAGAGCTCGGGCCGTGGCTCGTCGGGGTCTGTGTCTTTTGGCTCCGAGGGCAGTCGCTGGGCTTCCGAGAGGGGTTCGGGCTGCGTA…	CTTCTTCGTCAGCCTCCCTTCCACCGCCATATTGGGCCACTAAAAAAAGGGGGCTCGTCTTTTCGGGGTGTTTTTCTCCCCCTCCCCTGTCCCCGCTTGCTCACGGTTCTGCGACTCCGACGCCGGCAAGGTTTGGAGAGCGGCTGGGTTCGCGGGACCCGCGGGCTTGCACCCGCCCAGACTCGGACGGGCTTTGCCACCCTCTCCGCTTGCCTGGTCCCCTCTCCTCTCCGCCCTCCCGCTCGCCAGTCCATTTGATCAGCGGAGACTCGGCGGCCGGGCCGGGGCTTCCCCGCAGCCCCTGCGCGCTCCTAGAGCTCGGGCCGTGGCTCGTCGGGGTCTGTGTCTTTTGGCTCCGAGGGCAGTCGCTGGGCTTCCGAGAGGGGTTCGGGCTGCGTA…	-0.5099637968852315	0.56253654	1.0725003368852315
ENST00000228872	ENSG00000111276	CDKN1B	GOBP_AGING, GOBP_AUTOPHAGIC_CELL_DEATH, GOBP_CAMERA_TYPE_EYE_DEVELOPMENT, GOBP_CARDIAC_MUSCLE_TISSUE_REGENERATION, GOBP_CATION_TRANSPORT, GOBP_CELLULAR_RESPONSE_TO_ANTIBIOTIC, GOBP_CELLULAR_RESPONSE_TO_DNA_DAMAGE_STIMULUS, GOBP_CELLULAR_RESPONSE_TO_INORGANIC_SUBSTANCE, GOBP_CELLULAR_RESPONSE_TO_LITHIUM_ION, GOBP_CELLULAR_RESPONSE_TO_ORGANIC_CYCLIC_COMPOUND, GOBP_CELLULAR_RESPONSE_TO_STRESS, GOBP_…	NC_000012.12:g.12717504A>G	Uncertain_significance	CTTCTTCGTCAGCCTCCCTTCCACCGCCATATTGGGCCACTAAAAAAAGGGGGCTCGTCTTTTCGGGGTGTTTTTCTCCCCCTCCCCTGTCCCCGCTTGCTCACGGCTCTGCGACTCCGACGCCGGCAAGGTTTGGAGAGCGGCTGGGTTCGCGGGACCCGCGGGCTTGCACCCGCCCAGACTCGGACGGGCTTTGCCACCCTCTCCGCTTGCCTGGTCCCCTCTCCTCTCCGCCCTCCCGCTCGCCAGTCCATTTGATCAGCGGAGACTCGGCGGCCGGGCCGGGGCTTCCCCGCAGCCCCTGCGCGCTCCTAGAGCTCGGGCCGTGGCTCGTCGGGGTCTGTGTCTTTTGGCTCCGAGGGCAGTCGCTGGGCTTCCGAGAGGGGTTCGGGCTGCGTA…	CTTCTTCGTCAGCCTCCCTTCCACCGCCATATTGGGCCACTAAAAAAAGGGGGCTCGTCTTTTCGGGGTGTTTTTCTCCCCCTCCCCTGTCCCCGCTTGCTCACGGCTCTGCGACTCCGACGCCGGCAAGGTTTGGGGAGCGGCTGGGTTCGCGGGACCCGCGGGCTTGCACCCGCCCAGACTCGGACGGGCTTTGCCACCCTCTCCGCTTGCCTGGTCCCCTCTCCTCTCCGCCCTCCCGCTCGCCAGTCCATTTGATCAGCGGAGACTCGGCGGCCGGGCCGGGGCTTCCCCGCAGCCCCTGCGCGCTCCTAGAGCTCGGGCCGTGGCTCGTCGGGGTCTGTGTCTTTTGGCTCCGAGGGCAGTCGCTGGGCTTCCGAGAGGGGTTCGGGCTGCGTA…	-0.5099637968852315	0.55843574	1.0683995368852315
ENST00000228872	ENSG00000111276	CDKN1B	GOBP_AGING, GOBP_AUTOPHAGIC_CELL_DEATH, GOBP_CAMERA_TYPE_EYE_DEVELOPMENT, GOBP_CARDIAC_MUSCLE_TISSUE_REGENERATION, GOBP_CATION_TRANSPORT, GOBP_CELLULAR_RESPONSE_TO_ANTIBIOTIC, GOBP_CELLULAR_RESPONSE_TO_DNA_DAMAGE_STIMULUS, GOBP_CELLULAR_RESPONSE_TO_INORGANIC_SUBSTANCE, GOBP_CELLULAR_RESPONSE_TO_LITHIUM_ION, GOBP_CELLULAR_RESPONSE_TO_ORGANIC_CYCLIC_COMPOUND, GOBP_CELLULAR_RESPONSE_TO_STRESS, GOBP_…	NC_000012.12:g.12717569del	Uncertain_significance	CTTCTTCGTCAGCCTCCCTTCCACCGCCATATTGGGCCACTAAAAAAAGGGGGCTCGTCTTTTCGGGGTGTTTTTCTCCCCCTCCCCTGTCCCCGCTTGCTCACGGCTCTGCGACTCCGACGCCGGCAAGGTTTGGAGAGCGGCTGGGTTCGCGGGACCCGCGGGCTTGCACCCGCCCAGACTCGGACGGGCTTTGCCACCCTCTCCGCTTGCCTGGTCCCCTCTCCTCTCCGCCCTCCCGCTCGCCAGTCCATTTGATCAGCGGAGACTCGGCGGCCGGGCCGGGGCTTCCCCGCAGCCCCTGCGCGCTCCTAGAGCTCGGGCCGTGGCTCGTCGGGGTCTGTGTCTTTTGGCTCCGAGGGCAGTCGCTGGGCTTCCGAGAGGGGTTCGGGCTGCGTA…	CTTCTTCGTCAGCCTCCCTTCCACCGCCATATTGGGCCACTAAAAAAAGGGGGCTCGTCTTTTCGGGGTGTTTTTCTCCCCCTCCCCTGTCCCCGCTTGCTCACGGCTCTGCGACTCCGACGCCGGCAAGGTTTGGAGAGCGGCTGGGTTCGCGGGACCCGCGGGCTTGCACCCGCCCAGACTCGGACGGGCTTTGCCACCTCTCCGCTTGCCTGGTCCCCTCTCCTCTCCGCCCTCCCGCTCGCCAGTCCATTTGATCAGCGGAGACTCGGCGGCCGGGCCGGGGCTTCCCCGCAGCCCCTGCGCGCTCCTAGAGCTCGGGCCGTGGCTCGTCGGGGTCTGTGTCTTTTGGCTCCGAGGGCAGTCGCTGGGCTTCCGAGAGGGGTTCGGGCTGCGTAG…	-0.5099637968852315	0.5579382	1.0679019968852317
ENST00000228872	ENSG00000111276	CDKN1B	GOBP_AGING, GOBP_AUTOPHAGIC_CELL_DEATH, GOBP_CAMERA_TYPE_EYE_DEVELOPMENT, GOBP_CARDIAC_MUSCLE_TISSUE_REGENERATION, GOBP_CATION_TRANSPORT, GOBP_CELLULAR_RESPONSE_TO_ANTIBIOTIC, GOBP_CELLULAR_RESPONSE_TO_DNA_DAMAGE_STIMULUS, GOBP_CELLULAR_RESPONSE_TO_INORGANIC_SUBSTANCE, GOBP_CELLULAR_RESPONSE_TO_LITHIUM_ION, GOBP_CELLULAR_RESPONSE_TO_ORGANIC_CYCLIC_COMPOUND, GOBP_CELLULAR_RESPONSE_TO_STRESS, GOBP_…	NC_000012.12:g.12717574C>G	Benign	CTTCTTCGTCAGCCTCCCTTCCACCGCCATATTGGGCCACTAAAAAAAGGGGGCTCGTCTTTTCGGGGTGTTTTTCTCCCCCTCCCCTGTCCCCGCTTGCTCACGGCTCTGCGACTCCGACGCCGGCAAGGTTTGGAGAGCGGCTGGGTTCGCGGGACCCGCGGGCTTGCACCCGCCCAGACTCGGACGGGCTTTGCCACCCTCTCCGCTTGCCTGGTCCCCTCTCCTCTCCGCCCTCCCGCTCGCCAGTCCATTTGATCAGCGGAGACTCGGCGGCCGGGCCGGGGCTTCCCCGCAGCCCCTGCGCGCTCCTAGAGCTCGGGCCGTGGCTCGTCGGGGTCTGTGTCTTTTGGCTCCGAGGGCAGTCGCTGGGCTTCCGAGAGGGGTTCGGGCTGCGTA…	CTTCTTCGTCAGCCTCCCTTCCACCGCCATATTGGGCCACTAAAAAAAGGGGGCTCGTCTTTTCGGGGTGTTTTTCTCCCCCTCCCCTGTCCCCGCTTGCTCACGGCTCTGCGACTCCGACGCCGGCAAGGTTTGGAGAGCGGCTGGGTTCGCGGGACCCGCGGGCTTGCACCCGCCCAGACTCGGACGGGCTTTGCCACCCTCTCGGCTTGCCTGGTCCCCTCTCCTCTCCGCCCTCCCGCTCGCCAGTCCATTTGATCAGCGGAGACTCGGCGGCCGGGCCGGGGCTTCCCCGCAGCCCCTGCGCGCTCCTAGAGCTCGGGCCGTGGCTCGTCGGGGTCTGTGTCTTTTGGCTCCGAGGGCAGTCGCTGGGCTTCCGAGAGGGGTTCGGGCTGCGTA…	-0.5099637968852315	0.56114036	1.0711041568852315
ENST00000228872	ENSG00000111276	CDKN1B	GOBP_AGING, GOBP_AUTOPHAGIC_CELL_DEATH, GOBP_CAMERA_TYPE_EYE_DEVELOPMENT, GOBP_CARDIAC_MUSCLE_TISSUE_REGENERATION, GOBP_CATION_TRANSPORT, GOBP_CELLULAR_RESPONSE_TO_ANTIBIOTIC, GOBP_CELLULAR_RESPONSE_TO_DNA_DAMAGE_STIMULUS, GOBP_CELLULAR_RESPONSE_TO_INORGANIC_SUBSTANCE, GOBP_CELLULAR_RESPONSE_TO_LITHIUM_ION, GOBP_CELLULAR_RESPONSE_TO_ORGANIC_CYCLIC_COMPOUND, GOBP_CELLULAR_RESPONSE_TO_STRESS, GOBP_…	NC_000012.12:g.12717586C>G	Benign	CTTCTTCGTCAGCCTCCCTTCCACCGCCATATTGGGCCACTAAAAAAAGGGGGCTCGTCTTTTCGGGGTGTTTTTCTCCCCCTCCCCTGTCCCCGCTTGCTCACGGCTCTGCGACTCCGACGCCGGCAAGGTTTGGAGAGCGGCTGGGTTCGCGGGACCCGCGGGCTTGCACCCGCCCAGACTCGGACGGGCTTTGCCACCCTCTCCGCTTGCCTGGTCCCCTCTCCTCTCCGCCCTCCCGCTCGCCAGTCCATTTGATCAGCGGAGACTCGGCGGCCGGGCCGGGGCTTCCCCGCAGCCCCTGCGCGCTCCTAGAGCTCGGGCCGTGGCTCGTCGGGGTCTGTGTCTTTTGGCTCCGAGGGCAGTCGCTGGGCTTCCGAGAGGGGTTCGGGCTGCGTA…	CTTCTTCGTCAGCCTCCCTTCCACCGCCATATTGGGCCACTAAAAAAAGGGGGCTCGTCTTTTCGGGGTGTTTTTCTCCCCCTCCCCTGTCCCCGCTTGCTCACGGCTCTGCGACTCCGACGCCGGCAAGGTTTGGAGAGCGGCTGGGTTCGCGGGACCCGCGGGCTTGCACCCGCCCAGACTCGGACGGGCTTTGCCACCCTCTCCGCTTGCCTGGTGCCCTCTCCTCTCCGCCCTCCCGCTCGCCAGTCCATTTGATCAGCGGAGACTCGGCGGCCGGGCCGGGGCTTCCCCGCAGCCCCTGCGCGCTCCTAGAGCTCGGGCCGTGGCTCGTCGGGGTCTGTGTCTTTTGGCTCCGAGGGCAGTCGCTGGGCTTCCGAGAGGGGTTCGGGCTGCGTA…	-0.5099637968852315	0.5628795	1.0728432968852315
ENST00000228872	ENSG00000111276	CDKN1B	GOBP_AGING, GOBP_AUTOPHAGIC_CELL_DEATH, GOBP_CAMERA_TYPE_EYE_DEVELOPMENT, GOBP_CARDIAC_MUSCLE_TISSUE_REGENERATION, GOBP_CATION_TRANSPORT, GOBP_CELLULAR_RESPONSE_TO_ANTIBIOTIC, GOBP_CELLULAR_RESPONSE_TO_DNA_DAMAGE_STIMULUS, GOBP_CELLULAR_RESPONSE_TO_INORGANIC_SUBSTANCE, GOBP_CELLULAR_RESPONSE_TO_LITHIUM_ION, GOBP_CELLULAR_RESPONSE_TO_ORGANIC_CYCLIC_COMPOUND, GOBP_CELLULAR_RESPONSE_TO_STRESS, GOBP_…	NC_000012.12:g.12717614C>T	Uncertain_significance	CTTCTTCGTCAGCCTCCCTTCCACCGCCATATTGGGCCACTAAAAAAAGGGGGCTCGTCTTTTCGGGGTGTTTTTCTCCCCCTCCCCTGTCCCCGCTTGCTCACGGCTCTGCGACTCCGACGCCGGCAAGGTTTGGAGAGCGGCTGGGTTCGCGGGACCCGCGGGCTTGCACCCGCCCAGACTCGGACGGGCTTTGCCACCCTCTCCGCTTGCCTGGTCCCCTCTCCTCTCCGCCCTCCCGCTCGCCAGTCCATTTGATCAGCGGAGACTCGGCGGCCGGGCCGGGGCTTCCCCGCAGCCCCTGCGCGCTCCTAGAGCTCGGGCCGTGGCTCGTCGGGGTCTGTGTCTTTTGGCTCCGAGGGCAGTCGCTGGGCTTCCGAGAGGGGTTCGGGCTGCGTA…	CTTCTTCGTCAGCCTCCCTTCCACCGCCATATTGGGCCACTAAAAAAAGGGGGCTCGTCTTTTCGGGGTGTTTTTCTCCCCCTCCCCTGTCCCCGCTTGCTCACGGCTCTGCGACTCCGACGCCGGCAAGGTTTGGAGAGCGGCTGGGTTCGCGGGACCCGCGGGCTTGCACCCGCCCAGACTCGGACGGGCTTTGCCACCCTCTCCGCTTGCCTGGTCCCCTCTCCTCTCCGCCCTCCCGCTCGCTAGTCCATTTGATCAGCGGAGACTCGGCGGCCGGGCCGGGGCTTCCCCGCAGCCCCTGCGCGCTCCTAGAGCTCGGGCCGTGGCTCGTCGGGGTCTGTGTCTTTTGGCTCCGAGGGCAGTCGCTGGGCTTCCGAGAGGGGTTCGGGCTGCGTA…	-0.5099637968852315	0.5603863	1.0703500968852315
ENST00000228872	ENSG00000111276	CDKN1B	GOBP_AGING, GOBP_AUTOPHAGIC_CELL_DEATH, GOBP_CAMERA_TYPE_EYE_DEVELOPMENT, GOBP_CARDIAC_MUSCLE_TISSUE_REGENERATION, GOBP_CATION_TRANSPORT, GOBP_CELLULAR_RESPONSE_TO_ANTIBIOTIC, GOBP_CELLULAR_RESPONSE_TO_DNA_DAMAGE_STIMULUS, GOBP_CELLULAR_RESPONSE_TO_INORGANIC_SUBSTANCE, GOBP_CELLULAR_RESPONSE_TO_LITHIUM_ION, GOBP_CELLULAR_RESPONSE_TO_ORGANIC_CYCLIC_COMPOUND, GOBP_CELLULAR_RESPONSE_TO_STRESS, GOBP_…	NC_000012.12:g.12717618C>T	Uncertain_significance	CTTCTTCGTCAGCCTCCCTTCCACCGCCATATTGGGCCACTAAAAAAAGGGGGCTCGTCTTTTCGGGGTGTTTTTCTCCCCCTCCCCTGTCCCCGCTTGCTCACGGCTCTGCGACTCCGACGCCGGCAAGGTTTGGAGAGCGGCTGGGTTCGCGGGACCCGCGGGCTTGCACCCGCCCAGACTCGGACGGGCTTTGCCACCCTCTCCGCTTGCCTGGTCCCCTCTCCTCTCCGCCCTCCCGCTCGCCAGTCCATTTGATCAGCGGAGACTCGGCGGCCGGGCCGGGGCTTCCCCGCAGCCCCTGCGCGCTCCTAGAGCTCGGGCCGTGGCTCGTCGGGGTCTGTGTCTTTTGGCTCCGAGGGCAGTCGCTGGGCTTCCGAGAGGGGTTCGGGCTGCGTA…	CTTCTTCGTCAGCCTCCCTTCCACCGCCATATTGGGCCACTAAAAAAAGGGGGCTCGTCTTTTCGGGGTGTTTTTCTCCCCCTCCCCTGTCCCCGCTTGCTCACGGCTCTGCGACTCCGACGCCGGCAAGGTTTGGAGAGCGGCTGGGTTCGCGGGACCCGCGGGCTTGCACCCGCCCAGACTCGGACGGGCTTTGCCACCCTCTCCGCTTGCCTGGTCCCCTCTCCTCTCCGCCCTCCCGCTCGCCAGTTCATTTGATCAGCGGAGACTCGGCGGCCGGGCCGGGGCTTCCCCGCAGCCCCTGCGCGCTCCTAGAGCTCGGGCCGTGGCTCGTCGGGGTCTGTGTCTTTTGGCTCCGAGGGCAGTCGCTGGGCTTCCGAGAGGGGTTCGGGCTGCGTA…	-0.5099637968852315	0.5581618	1.0681255968852317
ENST00000228872	ENSG00000111276	CDKN1B	GOBP_AGING, GOBP_AUTOPHAGIC_CELL_DEATH, GOBP_CAMERA_TYPE_EYE_DEVELOPMENT, GOBP_CARDIAC_MUSCLE_TISSUE_REGENERATION, GOBP_CATION_TRANSPORT, GOBP_CELLULAR_RESPONSE_TO_ANTIBIOTIC, GOBP_CELLULAR_RESPONSE_TO_DNA_DAMAGE_STIMULUS, GOBP_CELLULAR_RESPONSE_TO_INORGANIC_SUBSTANCE, GOBP_CELLULAR_RESPONSE_TO_LITHIUM_ION, GOBP_CELLULAR_RESPONSE_TO_ORGANIC_CYCLIC_COMPOUND, GOBP_CELLULAR_RESPONSE_TO_STRESS, GOBP_…	NC_000012.12:g.12717638C>T	Likely_benign	CTTCTTCGTCAGCCTCCCTTCCACCGCCATATTGGGCCACTAAAAAAAGGGGGCTCGTCTTTTCGGGGTGTTTTTCTCCCCCTCCCCTGTCCCCGCTTGCTCACGGCTCTGCGACTCCGACGCCGGCAAGGTTTGGAGAGCGGCTGGGTTCGCGGGACCCGCGGGCTTGCACCCGCCCAGACTCGGACGGGCTTTGCCACCCTCTCCGCTTGCCTGGTCCCCTCTCCTCTCCGCCCTCCCGCTCGCCAGTCCATTTGATCAGCGGAGACTCGGCGGCCGGGCCGGGGCTTCCCCGCAGCCCCTGCGCGCTCCTAGAGCTCGGGCCGTGGCTCGTCGGGGTCTGTGTCTTTTGGCTCCGAGGGCAGTCGCTGGGCTTCCGAGAGGGGTTCGGGCTGCGTA…	CTTCTTCGTCAGCCTCCCTTCCACCGCCATATTGGGCCACTAAAAAAAGGGGGCTCGTCTTTTCGGGGTGTTTTTCTCCCCCTCCCCTGTCCCCGCTTGCTCACGGCTCTGCGACTCCGACGCCGGCAAGGTTTGGAGAGCGGCTGGGTTCGCGGGACCCGCGGGCTTGCACCCGCCCAGACTCGGACGGGCTTTGCCACCCTCTCCGCTTGCCTGGTCCCCTCTCCTCTCCGCCCTCCCGCTCGCCAGTCCATTTGATCAGCGGAGACTTGGCGGCCGGGCCGGGGCTTCCCCGCAGCCCCTGCGCGCTCCTAGAGCTCGGGCCGTGGCTCGTCGGGGTCTGTGTCTTTTGGCTCCGAGGGCAGTCGCTGGGCTTCCGAGAGGGGTTCGGGCTGCGTA…	-0.5099637968852315	0.55669546	1.0666592568852316
ENST00000228872	ENSG00000111276	CDKN1B	GOBP_AGING, GOBP_AUTOPHAGIC_CELL_DEATH, GOBP_CAMERA_TYPE_EYE_DEVELOPMENT, GOBP_CARDIAC_MUSCLE_TISSUE_REGENERATION, GOBP_CATION_TRANSPORT, GOBP_CELLULAR_RESPONSE_TO_ANTIBIOTIC, GOBP_CELLULAR_RESPONSE_TO_DNA_DAMAGE_STIMULUS, GOBP_CELLULAR_RESPONSE_TO_INORGANIC_SUBSTANCE, GOBP_CELLULAR_RESPONSE_TO_LITHIUM_ION, GOBP_CELLULAR_RESPONSE_TO_ORGANIC_CYCLIC_COMPOUND, GOBP_CELLULAR_RESPONSE_TO_STRESS, GOBP_…	NC_000012.12:g.12717714C>T	Benign	CTTCTTCGTCAGCCTCCCTTCCACCGCCATATTGGGCCACTAAAAAAAGGGGGCTCGTCTTTTCGGGGTGTTTTTCTCCCCCTCCCCTGTCCCCGCTTGCTCACGGCTCTGCGACTCCGACGCCGGCAAGGTTTGGAGAGCGGCTGGGTTCGCGGGACCCGCGGGCTTGCACCCGCCCAGACTCGGACGGGCTTTGCCACCCTCTCCGCTTGCCTGGTCCCCTCTCCTCTCCGCCCTCCCGCTCGCCAGTCCATTTGATCAGCGGAGACTCGGCGGCCGGGCCGGGGCTTCCCCGCAGCCCCTGCGCGCTCCTAGAGCTCGGGCCGTGGCTCGTCGGGGTCTGTGTCTTTTGGCTCCGAGGGCAGTCGCTGGGCTTCCGAGAGGGGTTCGGGCTGCGTA…	CTTCTTCGTCAGCCTCCCTTCCACCGCCATATTGGGCCACTAAAAAAAGGGGGCTCGTCTTTTCGGGGTGTTTTTCTCCCCCTCCCCTGTCCCCGCTTGCTCACGGCTCTGCGACTCCGACGCCGGCAAGGTTTGGAGAGCGGCTGGGTTCGCGGGACCCGCGGGCTTGCACCCGCCCAGACTCGGACGGGCTTTGCCACCCTCTCCGCTTGCCTGGTCCCCTCTCCTCTCCGCCCTCCCGCTCGCCAGTCCATTTGATCAGCGGAGACTCGGCGGCCGGGCCGGGGCTTCCCCGCAGCCCCTGCGCGCTCCTAGAGCTCGGGCCGTGGCTCGTCGGGGTCTGTGTTTTTTGGCTCCGAGGGCAGTCGCTGGGCTTCCGAGAGGGGTTCGGGCTGCGTA…	-0.5099637968852315	0.55861354	1.0685773368852316
ENST00000228872	ENSG00000111276	CDKN1B	GOBP_AGING, GOBP_AUTOPHAGIC_CELL_DEATH, GOBP_CAMERA_TYPE_EYE_DEVELOPMENT, GOBP_CARDIAC_MUSCLE_TISSUE_REGENERATION, GOBP_CATION_TRANSPORT, GOBP_CELLULAR_RESPONSE_TO_ANTIBIOTIC, GOBP_CELLULAR_RESPONSE_TO_DNA_DAMAGE_STIMULUS, GOBP_CELLULAR_RESPONSE_TO_INORGANIC_SUBSTANCE, GOBP_CELLULAR_RESPONSE_TO_LITHIUM_ION, GOBP_CELLULAR_RESPONSE_TO_ORGANIC_CYCLIC_COMPOUND, GOBP_CELLULAR_RESPONSE_TO_STRESS, GOBP_…	NC_000012.12:g.12717760C>T	Conflicting_interpretations_of_pathogenicity	CTTCTTCGTCAGCCTCCCTTCCACCGCCATATTGGGCCACTAAAAAAAGGGGGCTCGTCTTTTCGGGGTGTTTTTCTCCCCCTCCCCTGTCCCCGCTTGCTCACGGCTCTGCGACTCCGACGCCGGCAAGGTTTGGAGAGCGGCTGGGTTCGCGGGACCCGCGGGCTTGCACCCGCCCAGACTCGGACGGGCTTTGCCACCCTCTCCGCTTGCCTGGTCCCCTCTCCTCTCCGCCCTCCCGCTCGCCAGTCCATTTGATCAGCGGAGACTCGGCGGCCGGGCCGGGGCTTCCCCGCAGCCCCTGCGCGCTCCTAGAGCTCGGGCCGTGGCTCGTCGGGGTCTGTGTCTTTTGGCTCCGAGGGCAGTCGCTGGGCTTCCGAGAGGGGTTCGGGCTGCGTA…	CTTCTTCGTCAGCCTCCCTTCCACCGCCATATTGGGCCACTAAAAAAAGGGGGCTCGTCTTTTCGGGGTGTTTTTCTCCCCCTCCCCTGTCCCCGCTTGCTCACGGCTCTGCGACTCCGACGCCGGCAAGGTTTGGAGAGCGGCTGGGTTCGCGGGACCCGCGGGCTTGCACCCGCCCAGACTCGGACGGGCTTTGCCACCCTCTCCGCTTGCCTGGTCCCCTCTCCTCTCCGCCCTCCCGCTCGCCAGTCCATTTGATCAGCGGAGACTCGGCGGCCGGGCCGGGGCTTCCCCGCAGCCCCTGCGCGCTCCTAGAGCTCGGGCCGTGGCTCGTCGGGGTCTGTGTCTTTTGGCTCCGAGGGCAGTCGCTGGGCTTCCGAGAGGGGTTCGGGTTGCGTA…	-0.5099637968852315	0.5627364	1.0727001968852314
ENST00000228872	ENSG00000111276	CDKN1B	GOBP_AGING, GOBP_AUTOPHAGIC_CELL_DEATH, GOBP_CAMERA_TYPE_EYE_DEVELOPMENT, GOBP_CARDIAC_MUSCLE_TISSUE_REGENERATION, GOBP_CATION_TRANSPORT, GOBP_CELLULAR_RESPONSE_TO_ANTIBIOTIC, GOBP_CELLULAR_RESPONSE_TO_DNA_DAMAGE_STIMULUS, GOBP_CELLULAR_RESPONSE_TO_INORGANIC_SUBSTANCE, GOBP_CELLULAR_RESPONSE_TO_LITHIUM_ION, GOBP_CELLULAR_RESPONSE_TO_ORGANIC_CYCLIC_COMPOUND, GOBP_CELLULAR_RESPONSE_TO_STRESS, GOBP_…	NC_000012.12:g.12717761T>C	Benign	CTTCTTCGTCAGCCTCCCTTCCACCGCCATATTGGGCCACTAAAAAAAGGGGGCTCGTCTTTTCGGGGTGTTTTTCTCCCCCTCCCCTGTCCCCGCTTGCTCACGGCTCTGCGACTCCGACGCCGGCAAGGTTTGGAGAGCGGCTGGGTTCGCGGGACCCGCGGGCTTGCACCCGCCCAGACTCGGACGGGCTTTGCCACCCTCTCCGCTTGCCTGGTCCCCTCTCCTCTCCGCCCTCCCGCTCGCCAGTCCATTTGATCAGCGGAGACTCGGCGGCCGGGCCGGGGCTTCCCCGCAGCCCCTGCGCGCTCCTAGAGCTCGGGCCGTGGCTCGTCGGGGTCTGTGTCTTTTGGCTCCGAGGGCAGTCGCTGGGCTTCCGAGAGGGGTTCGGGCTGCGTA…	CTTCTTCGTCAGCCTCCCTTCCACCGCCATATTGGGCCACTAAAAAAAGGGGGCTCGTCTTTTCGGGGTGTTTTTCTCCCCCTCCCCTGTCCCCGCTTGCTCACGGCTCTGCGACTCCGACGCCGGCAAGGTTTGGAGAGCGGCTGGGTTCGCGGGACCCGCGGGCTTGCACCCGCCCAGACTCGGACGGGCTTTGCCACCCTCTCCGCTTGCCTGGTCCCCTCTCCTCTCCGCCCTCCCGCTCGCCAGTCCATTTGATCAGCGGAGACTCGGCGGCCGGGCCGGGGCTTCCCCGCAGCCCCTGCGCGCTCCTAGAGCTCGGGCCGTGGCTCGTCGGGGTCTGTGTCTTTTGGCTCCGAGGGCAGTCGCTGGGCTTCCGAGAGGGGTTCGGGCCGCGTA…	-0.5099637968852315	0.5596787	1.0696424968852316
ENST00000228872	ENSG00000111276	CDKN1B	GOBP_AGING, GOBP_AUTOPHAGIC_CELL_DEATH, GOBP_CAMERA_TYPE_EYE_DEVELOPMENT, GOBP_CARDIAC_MUSCLE_TISSUE_REGENERATION, GOBP_CATION_TRANSPORT, GOBP_CELLULAR_RESPONSE_TO_ANTIBIOTIC, GOBP_CELLULAR_RESPONSE_TO_DNA_DAMAGE_STIMULUS, GOBP_CELLULAR_RESPONSE_TO_INORGANIC_SUBSTANCE, GOBP_CELLULAR_RESPONSE_TO_LITHIUM_ION, GOBP_CELLULAR_RESPONSE_TO_ORGANIC_CYCLIC_COMPOUND, GOBP_CELLULAR_RESPONSE_TO_STRESS, GOBP_…	NC_000012.12:g.12717767G>A	Uncertain_significance	CTTCTTCGTCAGCCTCCCTTCCACCGCCATATTGGGCCACTAAAAAAAGGGGGCTCGTCTTTTCGGGGTGTTTTTCTCCCCCTCCCCTGTCCCCGCTTGCTCACGGCTCTGCGACTCCGACGCCGGCAAGGTTTGGAGAGCGGCTGGGTTCGCGGGACCCGCGGGCTTGCACCCGCCCAGACTCGGACGGGCTTTGCCACCCTCTCCGCTTGCCTGGTCCCCTCTCCTCTCCGCCCTCCCGCTCGCCAGTCCATTTGATCAGCGGAGACTCGGCGGCCGGGCCGGGGCTTCCCCGCAGCCCCTGCGCGCTCCTAGAGCTCGGGCCGTGGCTCGTCGGGGTCTGTGTCTTTTGGCTCCGAGGGCAGTCGCTGGGCTTCCGAGAGGGGTTCGGGCTGCGTA…	CTTCTTCGTCAGCCTCCCTTCCACCGCCATATTGGGCCACTAAAAAAAGGGGGCTCGTCTTTTCGGGGTGTTTTTCTCCCCCTCCCCTGTCCCCGCTTGCTCACGGCTCTGCGACTCCGACGCCGGCAAGGTTTGGAGAGCGGCTGGGTTCGCGGGACCCGCGGGCTTGCACCCGCCCAGACTCGGACGGGCTTTGCCACCCTCTCCGCTTGCCTGGTCCCCTCTCCTCTCCGCCCTCCCGCTCGCCAGTCCATTTGATCAGCGGAGACTCGGCGGCCGGGCCGGGGCTTCCCCGCAGCCCCTGCGCGCTCCTAGAGCTCGGGCCGTGGCTCGTCGGGGTCTGTGTCTTTTGGCTCCGAGGGCAGTCGCTGGGCTTCCGAGAGGGGTTCGGGCTGCGTA…	-0.5099637968852315	0.5595295	1.0694932968852315
ENST00000228872	ENSG00000111276	CDKN1B	GOBP_AGING, GOBP_AUTOPHAGIC_CELL_DEATH, GOBP_CAMERA_TYPE_EYE_DEVELOPMENT, GOBP_CARDIAC_MUSCLE_TISSUE_REGENERATION, GOBP_CATION_TRANSPORT, GOBP_CELLULAR_RESPONSE_TO_ANTIBIOTIC, GOBP_CELLULAR_RESPONSE_TO_DNA_DAMAGE_STIMULUS, GOBP_CELLULAR_RESPONSE_TO_INORGANIC_SUBSTANCE, GOBP_CELLULAR_RESPONSE_TO_LITHIUM_ION, GOBP_CELLULAR_RESPONSE_TO_ORGANIC_CYCLIC_COMPOUND, GOBP_CELLULAR_RESPONSE_TO_STRESS, GOBP_…	NC_000012.12:g.12717804G>C	Uncertain_significance	CTTCTTCGTCAGCCTCCCTTCCACCGCCATATTGGGCCACTAAAAAAAGGGGGCTCGTCTTTTCGGGGTGTTTTTCTCCCCCTCCCCTGTCCCCGCTTGCTCACGGCTCTGCGACTCCGACGCCGGCAAGGTTTGGAGAGCGGCTGGGTTCGCGGGACCCGCGGGCTTGCACCCGCCCAGACTCGGACGGGCTTTGCCACCCTCTCCGCTTGCCTGGTCCCCTCTCCTCTCCGCCCTCCCGCTCGCCAGTCCATTTGATCAGCGGAGACTCGGCGGCCGGGCCGGGGCTTCCCCGCAGCCCCTGCGCGCTCCTAGAGCTCGGGCCGTGGCTCGTCGGGGTCTGTGTCTTTTGGCTCCGAGGGCAGTCGCTGGGCTTCCGAGAGGGGTTCGGGCTGCGTA…	CTTCTTCGTCAGCCTCCCTTCCACCGCCATATTGGGCCACTAAAAAAAGGGGGCTCGTCTTTTCGGGGTGTTTTTCTCCCCCTCCCCTGTCCCCGCTTGCTCACGGCTCTGCGACTCCGACGCCGGCAAGGTTTGGAGAGCGGCTGGGTTCGCGGGACCCGCGGGCTTGCACCCGCCCAGACTCGGACGGGCTTTGCCACCCTCTCCGCTTGCCTGGTCCCCTCTCCTCTCCGCCCTCCCGCTCGCCAGTCCATTTGATCAGCGGAGACTCGGCGGCCGGGCCGGGGCTTCCCCGCAGCCCCTGCGCGCTCCTAGAGCTCGGGCCGTGGCTCGTCGGGGTCTGTGTCTTTTGGCTCCGAGGGCAGTCGCTGGGCTTCCGAGAGGGGTTCGGGCTGCGTA…	-0.5099637968852315	0.5634546	1.0734183968852316
ENST00000228872	ENSG00000111276	CDKN1B	GOBP_AGING, GOBP_AUTOPHAGIC_CELL_DEATH, GOBP_CAMERA_TYPE_EYE_DEVELOPMENT, GOBP_CARDIAC_MUSCLE_TISSUE_REGENERATION, GOBP_CATION_TRANSPORT, GOBP_CELLULAR_RESPONSE_TO_ANTIBIOTIC, GOBP_CELLULAR_RESPONSE_TO_DNA_DAMAGE_STIMULUS, GOBP_CELLULAR_RESPONSE_TO_INORGANIC_SUBSTANCE, GOBP_CELLULAR_RESPONSE_TO_LITHIUM_ION, GOBP_CELLULAR_RESPONSE_TO_ORGANIC_CYCLIC_COMPOUND, GOBP_CELLULAR_RESPONSE_TO_STRESS, GOBP_…	NC_000012.12:g.12717809AG[1]	Conflicting_interpretations_of_pathogenicity	CTTCTTCGTCAGCCTCCCTTCCACCGCCATATTGGGCCACTAAAAAAAGGGGGCTCGTCTTTTCGGGGTGTTTTTCTCCCCCTCCCCTGTCCCCGCTTGCTCACGGCTCTGCGACTCCGACGCCGGCAAGGTTTGGAGAGCGGCTGGGTTCGCGGGACCCGCGGGCTTGCACCCGCCCAGACTCGGACGGGCTTTGCCACCCTCTCCGCTTGCCTGGTCCCCTCTCCTCTCCGCCCTCCCGCTCGCCAGTCCATTTGATCAGCGGAGACTCGGCGGCCGGGCCGGGGCTTCCCCGCAGCCCCTGCGCGCTCCTAGAGCTCGGGCCGTGGCTCGTCGGGGTCTGTGTCTTTTGGCTCCGAGGGCAGTCGCTGGGCTTCCGAGAGGGGTTCGGGCTGCGTA…	CTTCTTCGTCAGCCTCCCTTCCACCGCCATATTGGGCCACTAAAAAAAGGGGGCTCGTCTTTTCGGGGTGTTTTTCTCCCCCTCCCCTGTCCCCGCTTGCTCACGGCTCTGCGACTCCGACGCCGGCAAGGTTTGGAGAGCGGCTGGGTTCGCGGGACCCGCGGGCTTGCACCCGCCCAGACTCGGACGGGCTTTGCCACCCTCTCCGCTTGCCTGGTCCCCTCTCCTCTCCGCCCTCCCGCTCGCCAGTCCATTTGATCAGCGGAGACTCGGCGGCCGGGCCGGGGCTTCCCCGCAGCCCCTGCGCGCTCCTAGAGCTCGGGCCGTGGCTCGTCGGGGTCTGTGTCTTTTGGCTCCGAGGGCAGTCGCTGGGCTTCCGAGAGGGGTTCGGGCTGCGTA…	-0.5099637968852315	0.56229216	1.0722559568852317
ENST00000228872	ENSG00000111276	CDKN1B	GOBP_AGING, GOBP_AUTOPHAGIC_CELL_DEATH, GOBP_CAMERA_TYPE_EYE_DEVELOPMENT, GOBP_CARDIAC_MUSCLE_TISSUE_REGENERATION, GOBP_CATION_TRANSPORT, GOBP_CELLULAR_RESPONSE_TO_ANTIBIOTIC, GOBP_CELLULAR_RESPONSE_TO_DNA_DAMAGE_STIMULUS, GOBP_CELLULAR_RESPONSE_TO_INORGANIC_SUBSTANCE, GOBP_CELLULAR_RESPONSE_TO_LITHIUM_ION, GOBP_CELLULAR_RESPONSE_TO_ORGANIC_CYCLIC_COMPOUND, GOBP_CELLULAR_RESPONSE_TO_STRESS, GOBP_…	NC_000012.12:g.12717823G>A	Uncertain_significance	CTTCTTCGTCAGCCTCCCTTCCACCGCCATATTGGGCCACTAAAAAAAGGGGGCTCGTCTTTTCGGGGTGTTTTTCTCCCCCTCCCCTGTCCCCGCTTGCTCACGGCTCTGCGACTCCGACGCCGGCAAGGTTTGGAGAGCGGCTGGGTTCGCGGGACCCGCGGGCTTGCACCCGCCCAGACTCGGACGGGCTTTGCCACCCTCTCCGCTTGCCTGGTCCCCTCTCCTCTCCGCCCTCCCGCTCGCCAGTCCATTTGATCAGCGGAGACTCGGCGGCCGGGCCGGGGCTTCCCCGCAGCCCCTGCGCGCTCCTAGAGCTCGGGCCGTGGCTCGTCGGGGTCTGTGTCTTTTGGCTCCGAGGGCAGTCGCTGGGCTTCCGAGAGGGGTTCGGGCTGCGTA…	CTTCTTCGTCAGCCTCCCTTCCACCGCCATATTGGGCCACTAAAAAAAGGGGGCTCGTCTTTTCGGGGTGTTTTTCTCCCCCTCCCCTGTCCCCGCTTGCTCACGGCTCTGCGACTCCGACGCCGGCAAGGTTTGGAGAGCGGCTGGGTTCGCGGGACCCGCGGGCTTGCACCCGCCCAGACTCGGACGGGCTTTGCCACCCTCTCCGCTTGCCTGGTCCCCTCTCCTCTCCGCCCTCCCGCTCGCCAGTCCATTTGATCAGCGGAGACTCGGCGGCCGGGCCGGGGCTTCCCCGCAGCCCCTGCGCGCTCCTAGAGCTCGGGCCGTGGCTCGTCGGGGTCTGTGTCTTTTGGCTCCGAGGGCAGTCGCTGGGCTTCCGAGAGGGGTTCGGGCTGCGTA…	-0.5099637968852315	0.5735622	1.0835259968852315
ENST00000228872	ENSG00000111276	CDKN1B	GOBP_AGING, GOBP_AUTOPHAGIC_CELL_DEATH, GOBP_CAMERA_TYPE_EYE_DEVELOPMENT, GOBP_CARDIAC_MUSCLE_TISSUE_REGENERATION, GOBP_CATION_TRANSPORT, GOBP_CELLULAR_RESPONSE_TO_ANTIBIOTIC, GOBP_CELLULAR_RESPONSE_TO_DNA_DAMAGE_STIMULUS, GOBP_CELLULAR_RESPONSE_TO_INORGANIC_SUBSTANCE, GOBP_CELLULAR_RESPONSE_TO_LITHIUM_ION, GOBP_CELLULAR_RESPONSE_TO_ORGANIC_CYCLIC_COMPOUND, GOBP_CELLULAR_RESPONSE_TO_STRESS, GOBP_…	NC_000012.12:g.12717830C>T	Conflicting_interpretations_of_pathogenicity	CTTCTTCGTCAGCCTCCCTTCCACCGCCATATTGGGCCACTAAAAAAAGGGGGCTCGTCTTTTCGGGGTGTTTTTCTCCCCCTCCCCTGTCCCCGCTTGCTCACGGCTCTGCGACTCCGACGCCGGCAAGGTTTGGAGAGCGGCTGGGTTCGCGGGACCCGCGGGCTTGCACCCGCCCAGACTCGGACGGGCTTTGCCACCCTCTCCGCTTGCCTGGTCCCCTCTCCTCTCCGCCCTCCCGCTCGCCAGTCCATTTGATCAGCGGAGACTCGGCGGCCGGGCCGGGGCTTCCCCGCAGCCCCTGCGCGCTCCTAGAGCTCGGGCCGTGGCTCGTCGGGGTCTGTGTCTTTTGGCTCCGAGGGCAGTCGCTGGGCTTCCGAGAGGGGTTCGGGCTGCGTA…	CTTCTTCGTCAGCCTCCCTTCCACCGCCATATTGGGCCACTAAAAAAAGGGGGCTCGTCTTTTCGGGGTGTTTTTCTCCCCCTCCCCTGTCCCCGCTTGCTCACGGCTCTGCGACTCCGACGCCGGCAAGGTTTGGAGAGCGGCTGGGTTCGCGGGACCCGCGGGCTTGCACCCGCCCAGACTCGGACGGGCTTTGCCACCCTCTCCGCTTGCCTGGTCCCCTCTCCTCTCCGCCCTCCCGCTCGCCAGTCCATTTGATCAGCGGAGACTCGGCGGCCGGGCCGGGGCTTCCCCGCAGCCCCTGCGCGCTCCTAGAGCTCGGGCCGTGGCTCGTCGGGGTCTGTGTCTTTTGGCTCCGAGGGCAGTCGCTGGGCTTCCGAGAGGGGTTCGGGCTGCGTA…	-0.5099637968852315	0.52885616	1.0388199568852317
ENST00000228872	ENSG00000111276	CDKN1B	GOBP_AGING, GOBP_AUTOPHAGIC_CELL_DEATH, GOBP_CAMERA_TYPE_EYE_DEVELOPMENT, GOBP_CARDIAC_MUSCLE_TISSUE_REGENERATION, GOBP_CATION_TRANSPORT, GOBP_CELLULAR_RESPONSE_TO_ANTIBIOTIC, GOBP_CELLULAR_RESPONSE_TO_DNA_DAMAGE_STIMULUS, GOBP_CELLULAR_RESPONSE_TO_INORGANIC_SUBSTANCE, GOBP_CELLULAR_RESPONSE_TO_LITHIUM_ION, GOBP_CELLULAR_RESPONSE_TO_ORGANIC_CYCLIC_COMPOUND, GOBP_CELLULAR_RESPONSE_TO_STRESS, GOBP_…	NC_000012.12:g.12717831G>A	Uncertain_significance	CTTCTTCGTCAGCCTCCCTTCCACCGCCATATTGGGCCACTAAAAAAAGGGGGCTCGTCTTTTCGGGGTGTTTTTCTCCCCCTCCCCTGTCCCCGCTTGCTCACGGCTCTGCGACTCCGACGCCGGCAAGGTTTGGAGAGCGGCTGGGTTCGCGGGACCCGCGGGCTTGCACCCGCCCAGACTCGGACGGGCTTTGCCACCCTCTCCGCTTGCCTGGTCCCCTCTCCTCTCCGCCCTCCCGCTCGCCAGTCCATTTGATCAGCGGAGACTCGGCGGCCGGGCCGGGGCTTCCCCGCAGCCCCTGCGCGCTCCTAGAGCTCGGGCCGTGGCTCGTCGGGGTCTGTGTCTTTTGGCTCCGAGGGCAGTCGCTGGGCTTCCGAGAGGGGTTCGGGCTGCGTA…	CTTCTTCGTCAGCCTCCCTTCCACCGCCATATTGGGCCACTAAAAAAAGGGGGCTCGTCTTTTCGGGGTGTTTTTCTCCCCCTCCCCTGTCCCCGCTTGCTCACGGCTCTGCGACTCCGACGCCGGCAAGGTTTGGAGAGCGGCTGGGTTCGCGGGACCCGCGGGCTTGCACCCGCCCAGACTCGGACGGGCTTTGCCACCCTCTCCGCTTGCCTGGTCCCCTCTCCTCTCCGCCCTCCCGCTCGCCAGTCCATTTGATCAGCGGAGACTCGGCGGCCGGGCCGGGGCTTCCCCGCAGCCCCTGCGCGCTCCTAGAGCTCGGGCCGTGGCTCGTCGGGGTCTGTGTCTTTTGGCTCCGAGGGCAGTCGCTGGGCTTCCGAGAGGGGTTCGGGCTGCGTA…	-0.5099637968852315	0.58193004	1.0918938368852316
ENST00000228872	ENSG00000111276	CDKN1B	GOBP_AGING, GOBP_AUTOPHAGIC_CELL_DEATH, GOBP_CAMERA_TYPE_EYE_DEVELOPMENT, GOBP_CARDIAC_MUSCLE_TISSUE_REGENERATION, GOBP_CATION_TRANSPORT, GOBP_CELLULAR_RESPONSE_TO_ANTIBIOTIC, GOBP_CELLULAR_RESPONSE_TO_DNA_DAMAGE_STIMULUS, GOBP_CELLULAR_RESPONSE_TO_INORGANIC_SUBSTANCE, GOBP_CELLULAR_RESPONSE_TO_LITHIUM_ION, GOBP_CELLULAR_RESPONSE_TO_ORGANIC_CYCLIC_COMPOUND, GOBP_CELLULAR_RESPONSE_TO_STRESS, GOBP_…	NC_000012.12:g.12717833G>A	Conflicting_interpretations_of_pathogenicity	CTTCTTCGTCAGCCTCCCTTCCACCGCCATATTGGGCCACTAAAAAAAGGGGGCTCGTCTTTTCGGGGTGTTTTTCTCCCCCTCCCCTGTCCCCGCTTGCTCACGGCTCTGCGACTCCGACGCCGGCAAGGTTTGGAGAGCGGCTGGGTTCGCGGGACCCGCGGGCTTGCACCCGCCCAGACTCGGACGGGCTTTGCCACCCTCTCCGCTTGCCTGGTCCCCTCTCCTCTCCGCCCTCCCGCTCGCCAGTCCATTTGATCAGCGGAGACTCGGCGGCCGGGCCGGGGCTTCCCCGCAGCCCCTGCGCGCTCCTAGAGCTCGGGCCGTGGCTCGTCGGGGTCTGTGTCTTTTGGCTCCGAGGGCAGTCGCTGGGCTTCCGAGAGGGGTTCGGGCTGCGTA…	CTTCTTCGTCAGCCTCCCTTCCACCGCCATATTGGGCCACTAAAAAAAGGGGGCTCGTCTTTTCGGGGTGTTTTTCTCCCCCTCCCCTGTCCCCGCTTGCTCACGGCTCTGCGACTCCGACGCCGGCAAGGTTTGGAGAGCGGCTGGGTTCGCGGGACCCGCGGGCTTGCACCCGCCCAGACTCGGACGGGCTTTGCCACCCTCTCCGCTTGCCTGGTCCCCTCTCCTCTCCGCCCTCCCGCTCGCCAGTCCATTTGATCAGCGGAGACTCGGCGGCCGGGCCGGGGCTTCCCCGCAGCCCCTGCGCGCTCCTAGAGCTCGGGCCGTGGCTCGTCGGGGTCTGTGTCTTTTGGCTCCGAGGGCAGTCGCTGGGCTTCCGAGAGGGGTTCGGGCTGCGTA…	-0.5099637968852315	0.5723751	1.0823388968852314
ENST00000228872	ENSG00000111276	CDKN1B	GOBP_AGING, GOBP_AUTOPHAGIC_CELL_DEATH, GOBP_CAMERA_TYPE_EYE_DEVELOPMENT, GOBP_CARDIAC_MUSCLE_TISSUE_REGENERATION, GOBP_CATION_TRANSPORT, GOBP_CELLULAR_RESPONSE_TO_ANTIBIOTIC, GOBP_CELLULAR_RESPONSE_TO_DNA_DAMAGE_STIMULUS, GOBP_CELLULAR_RESPONSE_TO_INORGANIC_SUBSTANCE, GOBP_CELLULAR_RESPONSE_TO_LITHIUM_ION, GOBP_CELLULAR_RESPONSE_TO_ORGANIC_CYCLIC_COMPOUND, GOBP_CELLULAR_RESPONSE_TO_STRESS, GOBP_…	NC_000012.12:g.12717833G>C	Uncertain_significance	CTTCTTCGTCAGCCTCCCTTCCACCGCCATATTGGGCCACTAAAAAAAGGGGGCTCGTCTTTTCGGGGTGTTTTTCTCCCCCTCCCCTGTCCCCGCTTGCTCACGGCTCTGCGACTCCGACGCCGGCAAGGTTTGGAGAGCGGCTGGGTTCGCGGGACCCGCGGGCTTGCACCCGCCCAGACTCGGACGGGCTTTGCCACCCTCTCCGCTTGCCTGGTCCCCTCTCCTCTCCGCCCTCCCGCTCGCCAGTCCATTTGATCAGCGGAGACTCGGCGGCCGGGCCGGGGCTTCCCCGCAGCCCCTGCGCGCTCCTAGAGCTCGGGCCGTGGCTCGTCGGGGTCTGTGTCTTTTGGCTCCGAGGGCAGTCGCTGGGCTTCCGAGAGGGGTTCGGGCTGCGTA…	CTTCTTCGTCAGCCTCCCTTCCACCGCCATATTGGGCCACTAAAAAAAGGGGGCTCGTCTTTTCGGGGTGTTTTTCTCCCCCTCCCCTGTCCCCGCTTGCTCACGGCTCTGCGACTCCGACGCCGGCAAGGTTTGGAGAGCGGCTGGGTTCGCGGGACCCGCGGGCTTGCACCCGCCCAGACTCGGACGGGCTTTGCCACCCTCTCCGCTTGCCTGGTCCCCTCTCCTCTCCGCCCTCCCGCTCGCCAGTCCATTTGATCAGCGGAGACTCGGCGGCCGGGCCGGGGCTTCCCCGCAGCCCCTGCGCGCTCCTAGAGCTCGGGCCGTGGCTCGTCGGGGTCTGTGTCTTTTGGCTCCGAGGGCAGTCGCTGGGCTTCCGAGAGGGGTTCGGGCTGCGTA…	-0.5099637968852315	0.6429323	1.1528960968852315
ENST00000228872	ENSG00000111276	CDKN1B	GOBP_AGING, GOBP_AUTOPHAGIC_CELL_DEATH, GOBP_CAMERA_TYPE_EYE_DEVELOPMENT, GOBP_CARDIAC_MUSCLE_TISSUE_REGENERATION, GOBP_CATION_TRANSPORT, GOBP_CELLULAR_RESPONSE_TO_ANTIBIOTIC, GOBP_CELLULAR_RESPONSE_TO_DNA_DAMAGE_STIMULUS, GOBP_CELLULAR_RESPONSE_TO_INORGANIC_SUBSTANCE, GOBP_CELLULAR_RESPONSE_TO_LITHIUM_ION, GOBP_CELLULAR_RESPONSE_TO_ORGANIC_CYCLIC_COMPOUND, GOBP_CELLULAR_RESPONSE_TO_STRESS, GOBP_…	NC_000012.12:g.12717835G>T	Uncertain_significance	CTTCTTCGTCAGCCTCCCTTCCACCGCCATATTGGGCCACTAAAAAAAGGGGGCTCGTCTTTTCGGGGTGTTTTTCTCCCCCTCCCCTGTCCCCGCTTGCTCACGGCTCTGCGACTCCGACGCCGGCAAGGTTTGGAGAGCGGCTGGGTTCGCGGGACCCGCGGGCTTGCACCCGCCCAGACTCGGACGGGCTTTGCCACCCTCTCCGCTTGCCTGGTCCCCTCTCCTCTCCGCCCTCCCGCTCGCCAGTCCATTTGATCAGCGGAGACTCGGCGGCCGGGCCGGGGCTTCCCCGCAGCCCCTGCGCGCTCCTAGAGCTCGGGCCGTGGCTCGTCGGGGTCTGTGTCTTTTGGCTCCGAGGGCAGTCGCTGGGCTTCCGAGAGGGGTTCGGGCTGCGTA…	CTTCTTCGTCAGCCTCCCTTCCACCGCCATATTGGGCCACTAAAAAAAGGGGGCTCGTCTTTTCGGGGTGTTTTTCTCCCCCTCCCCTGTCCCCGCTTGCTCACGGCTCTGCGACTCCGACGCCGGCAAGGTTTGGAGAGCGGCTGGGTTCGCGGGACCCGCGGGCTTGCACCCGCCCAGACTCGGACGGGCTTTGCCACCCTCTCCGCTTGCCTGGTCCCCTCTCCTCTCCGCCCTCCCGCTCGCCAGTCCATTTGATCAGCGGAGACTCGGCGGCCGGGCCGGGGCTTCCCCGCAGCCCCTGCGCGCTCCTAGAGCTCGGGCCGTGGCTCGTCGGGGTCTGTGTCTTTTGGCTCCGAGGGCAGTCGCTGGGCTTCCGAGAGGGGTTCGGGCTGCGTA…	-0.5099637968852315	0.52802914	1.0379929368852316
ENST00000229195	ENSG00000111596	CNOT2	GOBP_AMIDE_BIOSYNTHETIC_PROCESS, GOBP_ANATOMICAL_STRUCTURE_FORMATION_INVOLVED_IN_MORPHOGENESIS, GOBP_BLASTOCYST_DEVELOPMENT, GOBP_BLASTOCYST_FORMATION, GOBP_CELLULAR_AMIDE_METABOLIC_PROCESS, GOBP_CELLULAR_MACROMOLECULE_BIOSYNTHETIC_PROCESS, GOBP_CELLULAR_NITROGEN_COMPOUND_CATABOLIC_PROCESS, GOBP_CELLULAR_RESPONSE_TO_ENDOGENOUS_STIMULUS, GOBP_CELLULAR_RESPONSE_TO_HORMONE_STIMULUS, GOBP_CELLULAR_RE…	NC_000012.12:g.70278218C>T	Uncertain_significance	GGTGGATACGTCGCCATCTTGGATCCGCGGGACAAGAAAATTCATGCGAGGGAGACGTGGTGGGCGGTCCTTCCTGTGACACGACCCTTGAGTGACAGTTCTATTTGATTGCCTCCGGTACTGTGAGGAAAGGACACGACTCT	GGTGGATACGTCGCCATCTTGGATCCGCGGGACAAGAAAATTCATGCGAGGGAGACGTGGTGGGCGGTCCTTCCTGTGACACGACCTTTGAGTGACAGTTCTATTTGATTGCCTCCGGTACTGTGAGGAAAGGACACGACTCT	-0.09153131647292843	-0.05951689	0.03201442647292843
ENST00000229314	ENSG00000111711	GOLT1B	GOBP_ESTABLISHMENT_OF_PROTEIN_LOCALIZATION, GOBP_I_KAPPAB_KINASE_NF_KAPPAB_SIGNALING, GOBP_NITROGEN_COMPOUND_TRANSPORT, GOBP_POSITIVE_REGULATION_OF_INTRACELLULAR_SIGNAL_TRANSDUCTION, GOBP_POSITIVE_REGULATION_OF_I_KAPPAB_KINASE_NF_KAPPAB_SIGNALING, GOBP_POSITIVE_REGULATION_OF_SIGNALING, GOBP_REGULATION_OF_INTRACELLULAR_SIGNAL_TRANSDUCTION, GOBP_VESICLE_MEDIATED_TRANSPORT, GOCC_ENDOPLASMIC_RETICULU…	NC_000012.12:g.21501800C>A	Likely_benign	AGTGAGGGTGGCTGCGTGTTTCCGGAAGACGTGGCGGCTCTCGCCTGGGCTGTTTCCCGGCTTCATTTCTCCCGACTCAGCTTCCCACCCTGGGCTTTCCGAGGTGCTGTCGCCGCTGTCCCCACCACTGCAGCC	AGTGAGGGTGGATGCGTGTTTCCGGAAGACGTGGCGGCTCTCGCCTGGGCTGTTTCCCGGCTTCATTTCTCCCGACTCAGCTTCCCACCCTGGGCTTTCCGAGGTGCTGTCGCCGCTGTCCCCACCACTGCAGCC	1.1143627825249895	0.37910178	-0.7352610025249895
ENST00000229769	ENSG00000112039	FANCE	GOBP_PROTEIN_MODIFICATION_BY_SMALL_PROTEIN_CONJUGATION, GOBP_PROTEIN_MODIFICATION_BY_SMALL_PROTEIN_CONJUGATION_OR_REMOVAL, GOBP_PROTEIN_MONOUBIQUITINATION, GOCC_CHROMATIN, GOCC_CHROMOSOME, GOCC_FANCONI_ANAEMIA_NUCLEAR_COMPLEX, GOCC_NUCLEAR_PROTEIN_CONTAINING_COMPLEX, HP_ABNORMALITY_IRIS_MORPHOLOGY, HP_ABNORMALITY_OF_BONE_MARROW_CELL_MORPHOLOGY, HP_ABNORMALITY_OF_BONE_MINERAL_DENSITY, HP_ABNORMALI…	NC_000006.12:g.35452349C>T	Uncertain_significance	CCTTCCCTTTCCGACAGCGCGGGAACGGCTGCGGCTTCGGGCGGCCGGGTTTCTCCGGTCTCCCAACGCCGAGGAGAGCTTGTAACAGGCGCTGGAGCTGGCCCGCCACCGCCGCGTCAGGGACGGCGCTGGAGTCCTCCGTTCCCCTCAGCCTCTGAGCTGAGGCCCCACACCAGAGTAGGGGGCGGCGCGGCACCCGTGCCCCGGC	CCTTCCCTTTCTGACAGCGCGGGAACGGCTGCGGCTTCGGGCGGCCGGGTTTCTCCGGTCTCCCAACGCCGAGGAGAGCTTGTAACAGGCGCTGGAGCTGGCCCGCCACCGCCGCGTCAGGGACGGCGCTGGAGTCCTCCGTTCCCCTCAGCCTCTGAGCTGAGGCCCCACACCAGAGTAGGGGGCGGCGCGGCACCCGTGCCCCGGC	-0.1859685956717384	-0.058475904	0.1274926916717384
ENST00000229769	ENSG00000112039	FANCE	GOBP_PROTEIN_MODIFICATION_BY_SMALL_PROTEIN_CONJUGATION, GOBP_PROTEIN_MODIFICATION_BY_SMALL_PROTEIN_CONJUGATION_OR_REMOVAL, GOBP_PROTEIN_MONOUBIQUITINATION, GOCC_CHROMATIN, GOCC_CHROMOSOME, GOCC_FANCONI_ANAEMIA_NUCLEAR_COMPLEX, GOCC_NUCLEAR_PROTEIN_CONTAINING_COMPLEX, HP_ABNORMALITY_IRIS_MORPHOLOGY, HP_ABNORMALITY_OF_BONE_MARROW_CELL_MORPHOLOGY, HP_ABNORMALITY_OF_BONE_MINERAL_DENSITY, HP_ABNORMALI…	NC_000006.12:g.35452364G>A	Uncertain_significance	CCTTCCCTTTCCGACAGCGCGGGAACGGCTGCGGCTTCGGGCGGCCGGGTTTCTCCGGTCTCCCAACGCCGAGGAGAGCTTGTAACAGGCGCTGGAGCTGGCCCGCCACCGCCGCGTCAGGGACGGCGCTGGAGTCCTCCGTTCCCCTCAGCCTCTGAGCTGAGGCCCCACACCAGAGTAGGGGGCGGCGCGGCACCCGTGCCCCGGC	CCTTCCCTTTCCGACAGCGCGGGAACAGCTGCGGCTTCGGGCGGCCGGGTTTCTCCGGTCTCCCAACGCCGAGGAGAGCTTGTAACAGGCGCTGGAGCTGGCCCGCCACCGCCGCGTCAGGGACGGCGCTGGAGTCCTCCGTTCCCCTCAGCCTCTGAGCTGAGGCCCCACACCAGAGTAGGGGGCGGCGCGGCACCCGTGCCCCGGC	-0.1859685956717384	-0.04750205	0.1384665456717384
ENST00000229769	ENSG00000112039	FANCE	GOBP_PROTEIN_MODIFICATION_BY_SMALL_PROTEIN_CONJUGATION, GOBP_PROTEIN_MODIFICATION_BY_SMALL_PROTEIN_CONJUGATION_OR_REMOVAL, GOBP_PROTEIN_MONOUBIQUITINATION, GOCC_CHROMATIN, GOCC_CHROMOSOME, GOCC_FANCONI_ANAEMIA_NUCLEAR_COMPLEX, GOCC_NUCLEAR_PROTEIN_CONTAINING_COMPLEX, HP_ABNORMALITY_IRIS_MORPHOLOGY, HP_ABNORMALITY_OF_BONE_MARROW_CELL_MORPHOLOGY, HP_ABNORMALITY_OF_BONE_MINERAL_DENSITY, HP_ABNORMALI…	NC_000006.12:g.35452379C>T	Uncertain_significance	CCTTCCCTTTCCGACAGCGCGGGAACGGCTGCGGCTTCGGGCGGCCGGGTTTCTCCGGTCTCCCAACGCCGAGGAGAGCTTGTAACAGGCGCTGGAGCTGGCCCGCCACCGCCGCGTCAGGGACGGCGCTGGAGTCCTCCGTTCCCCTCAGCCTCTGAGCTGAGGCCCCACACCAGAGTAGGGGGCGGCGCGGCACCCGTGCCCCGGC	CCTTCCCTTTCCGACAGCGCGGGAACGGCTGCGGCTTCGGGTGGCCGGGTTTCTCCGGTCTCCCAACGCCGAGGAGAGCTTGTAACAGGCGCTGGAGCTGGCCCGCCACCGCCGCGTCAGGGACGGCGCTGGAGTCCTCCGTTCCCCTCAGCCTCTGAGCTGAGGCCCCACACCAGAGTAGGGGGCGGCGCGGCACCCGTGCCCCGGC	-0.1859685956717384	-0.0737252	0.1122433956717384
ENST00000229769	ENSG00000112039	FANCE	GOBP_PROTEIN_MODIFICATION_BY_SMALL_PROTEIN_CONJUGATION, GOBP_PROTEIN_MODIFICATION_BY_SMALL_PROTEIN_CONJUGATION_OR_REMOVAL, GOBP_PROTEIN_MONOUBIQUITINATION, GOCC_CHROMATIN, GOCC_CHROMOSOME, GOCC_FANCONI_ANAEMIA_NUCLEAR_COMPLEX, GOCC_NUCLEAR_PROTEIN_CONTAINING_COMPLEX, HP_ABNORMALITY_IRIS_MORPHOLOGY, HP_ABNORMALITY_OF_BONE_MARROW_CELL_MORPHOLOGY, HP_ABNORMALITY_OF_BONE_MINERAL_DENSITY, HP_ABNORMALI…	NC_000006.12:g.35452384G>C	Uncertain_significance	CCTTCCCTTTCCGACAGCGCGGGAACGGCTGCGGCTTCGGGCGGCCGGGTTTCTCCGGTCTCCCAACGCCGAGGAGAGCTTGTAACAGGCGCTGGAGCTGGCCCGCCACCGCCGCGTCAGGGACGGCGCTGGAGTCCTCCGTTCCCCTCAGCCTCTGAGCTGAGGCCCCACACCAGAGTAGGGGGCGGCGCGGCACCCGTGCCCCGGC	CCTTCCCTTTCCGACAGCGCGGGAACGGCTGCGGCTTCGGGCGGCCCGGTTTCTCCGGTCTCCCAACGCCGAGGAGAGCTTGTAACAGGCGCTGGAGCTGGCCCGCCACCGCCGCGTCAGGGACGGCGCTGGAGTCCTCCGTTCCCCTCAGCCTCTGAGCTGAGGCCCCACACCAGAGTAGGGGGCGGCGCGGCACCCGTGCCCCGGC	-0.1859685956717384	-0.07049543	0.1154731656717384
ENST00000229769	ENSG00000112039	FANCE	GOBP_PROTEIN_MODIFICATION_BY_SMALL_PROTEIN_CONJUGATION, GOBP_PROTEIN_MODIFICATION_BY_SMALL_PROTEIN_CONJUGATION_OR_REMOVAL, GOBP_PROTEIN_MONOUBIQUITINATION, GOCC_CHROMATIN, GOCC_CHROMOSOME, GOCC_FANCONI_ANAEMIA_NUCLEAR_COMPLEX, GOCC_NUCLEAR_PROTEIN_CONTAINING_COMPLEX, HP_ABNORMALITY_IRIS_MORPHOLOGY, HP_ABNORMALITY_OF_BONE_MARROW_CELL_MORPHOLOGY, HP_ABNORMALITY_OF_BONE_MINERAL_DENSITY, HP_ABNORMALI…	NC_000006.12:g.35452414A>G	Uncertain_significance	CCTTCCCTTTCCGACAGCGCGGGAACGGCTGCGGCTTCGGGCGGCCGGGTTTCTCCGGTCTCCCAACGCCGAGGAGAGCTTGTAACAGGCGCTGGAGCTGGCCCGCCACCGCCGCGTCAGGGACGGCGCTGGAGTCCTCCGTTCCCCTCAGCCTCTGAGCTGAGGCCCCACACCAGAGTAGGGGGCGGCGCGGCACCCGTGCCCCGGC	CCTTCCCTTTCCGACAGCGCGGGAACGGCTGCGGCTTCGGGCGGCCGGGTTTCTCCGGTCTCCCAACGCCGAGGAGGGCTTGTAACAGGCGCTGGAGCTGGCCCGCCACCGCCGCGTCAGGGACGGCGCTGGAGTCCTCCGTTCCCCTCAGCCTCTGAGCTGAGGCCCCACACCAGAGTAGGGGGCGGCGCGGCACCCGTGCCCCGGC	-0.1859685956717384	-0.09061362	0.0953549756717384
ENST00000229769	ENSG00000112039	FANCE	GOBP_PROTEIN_MODIFICATION_BY_SMALL_PROTEIN_CONJUGATION, GOBP_PROTEIN_MODIFICATION_BY_SMALL_PROTEIN_CONJUGATION_OR_REMOVAL, GOBP_PROTEIN_MONOUBIQUITINATION, GOCC_CHROMATIN, GOCC_CHROMOSOME, GOCC_FANCONI_ANAEMIA_NUCLEAR_COMPLEX, GOCC_NUCLEAR_PROTEIN_CONTAINING_COMPLEX, HP_ABNORMALITY_IRIS_MORPHOLOGY, HP_ABNORMALITY_OF_BONE_MARROW_CELL_MORPHOLOGY, HP_ABNORMALITY_OF_BONE_MINERAL_DENSITY, HP_ABNORMALI…	NC_000006.12:g.35452420T>A	Uncertain_significance	CCTTCCCTTTCCGACAGCGCGGGAACGGCTGCGGCTTCGGGCGGCCGGGTTTCTCCGGTCTCCCAACGCCGAGGAGAGCTTGTAACAGGCGCTGGAGCTGGCCCGCCACCGCCGCGTCAGGGACGGCGCTGGAGTCCTCCGTTCCCCTCAGCCTCTGAGCTGAGGCCCCACACCAGAGTAGGGGGCGGCGCGGCACCCGTGCCCCGGC	CCTTCCCTTTCCGACAGCGCGGGAACGGCTGCGGCTTCGGGCGGCCGGGTTTCTCCGGTCTCCCAACGCCGAGGAGAGCTTGAAACAGGCGCTGGAGCTGGCCCGCCACCGCCGCGTCAGGGACGGCGCTGGAGTCCTCCGTTCCCCTCAGCCTCTGAGCTGAGGCCCCACACCAGAGTAGGGGGCGGCGCGGCACCCGTGCCCCGGC	-0.1859685956717384	-0.06635717	0.11961142567173841
ENST00000229769	ENSG00000112039	FANCE	GOBP_PROTEIN_MODIFICATION_BY_SMALL_PROTEIN_CONJUGATION, GOBP_PROTEIN_MODIFICATION_BY_SMALL_PROTEIN_CONJUGATION_OR_REMOVAL, GOBP_PROTEIN_MONOUBIQUITINATION, GOCC_CHROMATIN, GOCC_CHROMOSOME, GOCC_FANCONI_ANAEMIA_NUCLEAR_COMPLEX, GOCC_NUCLEAR_PROTEIN_CONTAINING_COMPLEX, HP_ABNORMALITY_IRIS_MORPHOLOGY, HP_ABNORMALITY_OF_BONE_MARROW_CELL_MORPHOLOGY, HP_ABNORMALITY_OF_BONE_MINERAL_DENSITY, HP_ABNORMALI…	NC_000006.12:g.35452441C>T	Uncertain_significance	CCTTCCCTTTCCGACAGCGCGGGAACGGCTGCGGCTTCGGGCGGCCGGGTTTCTCCGGTCTCCCAACGCCGAGGAGAGCTTGTAACAGGCGCTGGAGCTGGCCCGCCACCGCCGCGTCAGGGACGGCGCTGGAGTCCTCCGTTCCCCTCAGCCTCTGAGCTGAGGCCCCACACCAGAGTAGGGGGCGGCGCGGCACCCGTGCCCCGGC	CCTTCCCTTTCCGACAGCGCGGGAACGGCTGCGGCTTCGGGCGGCCGGGTTTCTCCGGTCTCCCAACGCCGAGGAGAGCTTGTAACAGGCGCTGGAGCTGGCCTGCCACCGCCGCGTCAGGGACGGCGCTGGAGTCCTCCGTTCCCCTCAGCCTCTGAGCTGAGGCCCCACACCAGAGTAGGGGGCGGCGCGGCACCCGTGCCCCGGC	-0.1859685956717384	-0.048043616	0.1379249796717384
ENST00000229769	ENSG00000112039	FANCE	GOBP_PROTEIN_MODIFICATION_BY_SMALL_PROTEIN_CONJUGATION, GOBP_PROTEIN_MODIFICATION_BY_SMALL_PROTEIN_CONJUGATION_OR_REMOVAL, GOBP_PROTEIN_MONOUBIQUITINATION, GOCC_CHROMATIN, GOCC_CHROMOSOME, GOCC_FANCONI_ANAEMIA_NUCLEAR_COMPLEX, GOCC_NUCLEAR_PROTEIN_CONTAINING_COMPLEX, HP_ABNORMALITY_IRIS_MORPHOLOGY, HP_ABNORMALITY_OF_BONE_MARROW_CELL_MORPHOLOGY, HP_ABNORMALITY_OF_BONE_MINERAL_DENSITY, HP_ABNORMALI…	NC_000006.12:g.35452446C>T	Uncertain_significance	CCTTCCCTTTCCGACAGCGCGGGAACGGCTGCGGCTTCGGGCGGCCGGGTTTCTCCGGTCTCCCAACGCCGAGGAGAGCTTGTAACAGGCGCTGGAGCTGGCCCGCCACCGCCGCGTCAGGGACGGCGCTGGAGTCCTCCGTTCCCCTCAGCCTCTGAGCTGAGGCCCCACACCAGAGTAGGGGGCGGCGCGGCACCCGTGCCCCGGC	CCTTCCCTTTCCGACAGCGCGGGAACGGCTGCGGCTTCGGGCGGCCGGGTTTCTCCGGTCTCCCAACGCCGAGGAGAGCTTGTAACAGGCGCTGGAGCTGGCCCGCCATCGCCGCGTCAGGGACGGCGCTGGAGTCCTCCGTTCCCCTCAGCCTCTGAGCTGAGGCCCCACACCAGAGTAGGGGGCGGCGCGGCACCCGTGCCCCGGC	-0.1859685956717384	-0.053984106	0.1319844896717384
ENST00000229769	ENSG00000112039	FANCE	GOBP_PROTEIN_MODIFICATION_BY_SMALL_PROTEIN_CONJUGATION, GOBP_PROTEIN_MODIFICATION_BY_SMALL_PROTEIN_CONJUGATION_OR_REMOVAL, GOBP_PROTEIN_MONOUBIQUITINATION, GOCC_CHROMATIN, GOCC_CHROMOSOME, GOCC_FANCONI_ANAEMIA_NUCLEAR_COMPLEX, GOCC_NUCLEAR_PROTEIN_CONTAINING_COMPLEX, HP_ABNORMALITY_IRIS_MORPHOLOGY, HP_ABNORMALITY_OF_BONE_MARROW_CELL_MORPHOLOGY, HP_ABNORMALITY_OF_BONE_MINERAL_DENSITY, HP_ABNORMALI…	NC_000006.12:g.35452490C>T	Benign/Likely_benign	CCTTCCCTTTCCGACAGCGCGGGAACGGCTGCGGCTTCGGGCGGCCGGGTTTCTCCGGTCTCCCAACGCCGAGGAGAGCTTGTAACAGGCGCTGGAGCTGGCCCGCCACCGCCGCGTCAGGGACGGCGCTGGAGTCCTCCGTTCCCCTCAGCCTCTGAGCTGAGGCCCCACACCAGAGTAGGGGGCGGCGCGGCACCCGTGCCCCGGC	CCTTCCCTTTCCGACAGCGCGGGAACGGCTGCGGCTTCGGGCGGCCGGGTTTCTCCGGTCTCCCAACGCCGAGGAGAGCTTGTAACAGGCGCTGGAGCTGGCCCGCCACCGCCGCGTCAGGGACGGCGCTGGAGTCCTCCGTTCCCCTCAGCTTCTGAGCTGAGGCCCCACACCAGAGTAGGGGGCGGCGCGGCACCCGTGCCCCGGC	-0.1859685956717384	-0.07442465	0.1115439456717384
ENST00000229769	ENSG00000112039	FANCE	GOBP_PROTEIN_MODIFICATION_BY_SMALL_PROTEIN_CONJUGATION, GOBP_PROTEIN_MODIFICATION_BY_SMALL_PROTEIN_CONJUGATION_OR_REMOVAL, GOBP_PROTEIN_MONOUBIQUITINATION, GOCC_CHROMATIN, GOCC_CHROMOSOME, GOCC_FANCONI_ANAEMIA_NUCLEAR_COMPLEX, GOCC_NUCLEAR_PROTEIN_CONTAINING_COMPLEX, HP_ABNORMALITY_IRIS_MORPHOLOGY, HP_ABNORMALITY_OF_BONE_MARROW_CELL_MORPHOLOGY, HP_ABNORMALITY_OF_BONE_MINERAL_DENSITY, HP_ABNORMALI…	NC_000006.12:g.35452514A>T	Uncertain_significance	CCTTCCCTTTCCGACAGCGCGGGAACGGCTGCGGCTTCGGGCGGCCGGGTTTCTCCGGTCTCCCAACGCCGAGGAGAGCTTGTAACAGGCGCTGGAGCTGGCCCGCCACCGCCGCGTCAGGGACGGCGCTGGAGTCCTCCGTTCCCCTCAGCCTCTGAGCTGAGGCCCCACACCAGAGTAGGGGGCGGCGCGGCACCCGTGCCCCGGC	CCTTCCCTTTCCGACAGCGCGGGAACGGCTGCGGCTTCGGGCGGCCGGGTTTCTCCGGTCTCCCAACGCCGAGGAGAGCTTGTAACAGGCGCTGGAGCTGGCCCGCCACCGCCGCGTCAGGGACGGCGCTGGAGTCCTCCGTTCCCCTCAGCCTCTGAGCTGAGGCCCCACACCAGTGTAGGGGGCGGCGCGGCACCCGTGCCCCGGC	-0.1859685956717384	-0.06490362	0.1210649756717384
ENST00000229769	ENSG00000112039	FANCE	GOBP_PROTEIN_MODIFICATION_BY_SMALL_PROTEIN_CONJUGATION, GOBP_PROTEIN_MODIFICATION_BY_SMALL_PROTEIN_CONJUGATION_OR_REMOVAL, GOBP_PROTEIN_MONOUBIQUITINATION, GOCC_CHROMATIN, GOCC_CHROMOSOME, GOCC_FANCONI_ANAEMIA_NUCLEAR_COMPLEX, GOCC_NUCLEAR_PROTEIN_CONTAINING_COMPLEX, HP_ABNORMALITY_IRIS_MORPHOLOGY, HP_ABNORMALITY_OF_BONE_MARROW_CELL_MORPHOLOGY, HP_ABNORMALITY_OF_BONE_MINERAL_DENSITY, HP_ABNORMALI…	NC_000006.12:g.35452527G>C	Uncertain_significance	CCTTCCCTTTCCGACAGCGCGGGAACGGCTGCGGCTTCGGGCGGCCGGGTTTCTCCGGTCTCCCAACGCCGAGGAGAGCTTGTAACAGGCGCTGGAGCTGGCCCGCCACCGCCGCGTCAGGGACGGCGCTGGAGTCCTCCGTTCCCCTCAGCCTCTGAGCTGAGGCCCCACACCAGAGTAGGGGGCGGCGCGGCACCCGTGCCCCGGC	CCTTCCCTTTCCGACAGCGCGGGAACGGCTGCGGCTTCGGGCGGCCGGGTTTCTCCGGTCTCCCAACGCCGAGGAGAGCTTGTAACAGGCGCTGGAGCTGGCCCGCCACCGCCGCGTCAGGGACGGCGCTGGAGTCCTCCGTTCCCCTCAGCCTCTGAGCTGAGGCCCCACACCAGAGTAGGGGGCGGCCCGGCACCCGTGCCCCGGC	-0.1859685956717384	-0.04816088	0.13780771567173838
ENST00000229769	ENSG00000112039	FANCE	GOBP_PROTEIN_MODIFICATION_BY_SMALL_PROTEIN_CONJUGATION, GOBP_PROTEIN_MODIFICATION_BY_SMALL_PROTEIN_CONJUGATION_OR_REMOVAL, GOBP_PROTEIN_MONOUBIQUITINATION, GOCC_CHROMATIN, GOCC_CHROMOSOME, GOCC_FANCONI_ANAEMIA_NUCLEAR_COMPLEX, GOCC_NUCLEAR_PROTEIN_CONTAINING_COMPLEX, HP_ABNORMALITY_IRIS_MORPHOLOGY, HP_ABNORMALITY_OF_BONE_MARROW_CELL_MORPHOLOGY, HP_ABNORMALITY_OF_BONE_MINERAL_DENSITY, HP_ABNORMALI…	NC_000006.12:g.35452543G>C	Uncertain_significance	CCTTCCCTTTCCGACAGCGCGGGAACGGCTGCGGCTTCGGGCGGCCGGGTTTCTCCGGTCTCCCAACGCCGAGGAGAGCTTGTAACAGGCGCTGGAGCTGGCCCGCCACCGCCGCGTCAGGGACGGCGCTGGAGTCCTCCGTTCCCCTCAGCCTCTGAGCTGAGGCCCCACACCAGAGTAGGGGGCGGCGCGGCACCCGTGCCCCGGC	CCTTCCCTTTCCGACAGCGCGGGAACGGCTGCGGCTTCGGGCGGCCGGGTTTCTCCGGTCTCCCAACGCCGAGGAGAGCTTGTAACAGGCGCTGGAGCTGGCCCGCCACCGCCGCGTCAGGGACGGCGCTGGAGTCCTCCGTTCCCCTCAGCCTCTGAGCTGAGGCCCCACACCAGAGTAGGGGGCGGCGCGGCACCCGTGCCCCCGC	-0.1859685956717384	-0.09470578	0.0912628156717384
ENST00000230882	ENSG00000112964	GHR	GOBP_ACTIVATION_OF_JANUS_KINASE_ACTIVITY, GOBP_ACTIVATION_OF_PROTEIN_KINASE_ACTIVITY, GOBP_ALKANESULFONATE_METABOLIC_PROCESS, GOBP_ANIMAL_ORGAN_MORPHOGENESIS, GOBP_BONE_DEVELOPMENT, GOBP_BONE_MORPHOGENESIS, GOBP_CARTILAGE_DEVELOPMENT, GOBP_CARTILAGE_DEVELOPMENT_INVOLVED_IN_ENDOCHONDRAL_BONE_MORPHOGENESIS, GOBP_CELLULAR_RESPONSE_TO_ENDOGENOUS_STIMULUS, GOBP_CELLULAR_RESPONSE_TO_GROWTH_HORMONE_STIM…	NC_000005.10:g.42423791A>G	Uncertain_significance	AGTTGAGAGTGACACGCACCAACTCCAGCTCCTCGCCGGGAAGACTTCATCCCAGCAACTCGGAATGCTTGGCCCGGGCGGCACTCGGCCTCTCCGCAGCAGTTCTCGAACTGGCCTCCTTGAACGTCCGCTTCGCCTTCGCTTCTGCAACCTGGATCTGGGGGACTGCGGGCCAGGCGCGGCGTGACCCCTGGTGAACGGTGGCCGCCTTTTCCCACCCCTGCCCTCCCATCCTCCCTTCCCGTTTCACCCCGCCCCCTCTCTCCTCCCCAAGCCTGACAGCCCGCGAGCTGCCAAGCAGGGCGCAGCCATGGGAAGAGGAGGAGGGCTAGGGAGCGGCGGCGGCGGCGGCAGCGGCAGCAGCAGCTGCTACAGTGGCGGTGGCGGCGGCGGCTGCTG…	AGTTGAGAGTGACACGCACCAACTCCAGCTCCTCGCCGGGAAGACTTCATCCCAGCAACTCGGAATGCTTGGCCCGGGCGGCACTCGGCCTCTCCGCAGCAGTTCTCGAACTGGCCTCCTTGAACGTCCGCTTCGCCTTCGCTTCTGCAACCTGGATCTGGGGGACTGCGGGCCAGGCGCGGCGTGACCCCTGGTGAACGGTGGCCGCCTTTTCCCACCCCTGCCCTCCCATCCTCCCTTCCCGTTTCACCCCGCCCCCTCTCTCCTCCCCAAGCCTGACAGCCCGCGAGCTGCCAAGCAGGGCGCAGCCATGGGAAGAGGAGGAGGGCTAGGGAGCGGCGGCGGCGGCGGCGGCGGCAGCAGCAGCTGCTACAGTGGCGGTGGCGGCGGCGGCTGCTG…	-1.571651610271782	-0.80772275	0.7639288602717819
ENST00000230882	ENSG00000112964	GHR	GOBP_ACTIVATION_OF_JANUS_KINASE_ACTIVITY, GOBP_ACTIVATION_OF_PROTEIN_KINASE_ACTIVITY, GOBP_ALKANESULFONATE_METABOLIC_PROCESS, GOBP_ANIMAL_ORGAN_MORPHOGENESIS, GOBP_BONE_DEVELOPMENT, GOBP_BONE_MORPHOGENESIS, GOBP_CARTILAGE_DEVELOPMENT, GOBP_CARTILAGE_DEVELOPMENT_INVOLVED_IN_ENDOCHONDRAL_BONE_MORPHOGENESIS, GOBP_CELLULAR_RESPONSE_TO_ENDOGENOUS_STIMULUS, GOBP_CELLULAR_RESPONSE_TO_GROWTH_HORMONE_STIM…	NC_000005.10:g.42423803A>G	Benign	AGTTGAGAGTGACACGCACCAACTCCAGCTCCTCGCCGGGAAGACTTCATCCCAGCAACTCGGAATGCTTGGCCCGGGCGGCACTCGGCCTCTCCGCAGCAGTTCTCGAACTGGCCTCCTTGAACGTCCGCTTCGCCTTCGCTTCTGCAACCTGGATCTGGGGGACTGCGGGCCAGGCGCGGCGTGACCCCTGGTGAACGGTGGCCGCCTTTTCCCACCCCTGCCCTCCCATCCTCCCTTCCCGTTTCACCCCGCCCCCTCTCTCCTCCCCAAGCCTGACAGCCCGCGAGCTGCCAAGCAGGGCGCAGCCATGGGAAGAGGAGGAGGGCTAGGGAGCGGCGGCGGCGGCGGCAGCGGCAGCAGCAGCTGCTACAGTGGCGGTGGCGGCGGCGGCTGCTG…	AGTTGAGAGTGACACGCACCAACTCCAGCTCCTCGCCGGGAAGACTTCATCCCAGCAACTCGGAATGCTTGGCCCGGGCGGCACTCGGCCTCTCCGCAGCAGTTCTCGAACTGGCCTCCTTGAACGTCCGCTTCGCCTTCGCTTCTGCAACCTGGATCTGGGGGACTGCGGGCCAGGCGCGGCGTGACCCCTGGTGAACGGTGGCCGCCTTTTCCCACCCCTGCCCTCCCATCCTCCCTTCCCGTTTCACCCCGCCCCCTCTCTCCTCCCCAAGCCTGACAGCCCGCGAGCTGCCAAGCAGGGCGCAGCCATGGGAAGAGGAGGAGGGCTAGGGAGCGGCGGCGGCGGCGGCAGCGGCAGCAGCGGCTGCTACAGTGGCGGTGGCGGCGGCGGCTGCTG…	-1.571651610271782	-0.80991906	0.7617325502717819
ENST00000230882	ENSG00000112964	GHR	GOBP_ACTIVATION_OF_JANUS_KINASE_ACTIVITY, GOBP_ACTIVATION_OF_PROTEIN_KINASE_ACTIVITY, GOBP_ALKANESULFONATE_METABOLIC_PROCESS, GOBP_ANIMAL_ORGAN_MORPHOGENESIS, GOBP_BONE_DEVELOPMENT, GOBP_BONE_MORPHOGENESIS, GOBP_CARTILAGE_DEVELOPMENT, GOBP_CARTILAGE_DEVELOPMENT_INVOLVED_IN_ENDOCHONDRAL_BONE_MORPHOGENESIS, GOBP_CELLULAR_RESPONSE_TO_ENDOGENOUS_STIMULUS, GOBP_CELLULAR_RESPONSE_TO_GROWTH_HORMONE_STIM…	NC_000005.10:g.42423817C>A	Likely_benign	AGTTGAGAGTGACACGCACCAACTCCAGCTCCTCGCCGGGAAGACTTCATCCCAGCAACTCGGAATGCTTGGCCCGGGCGGCACTCGGCCTCTCCGCAGCAGTTCTCGAACTGGCCTCCTTGAACGTCCGCTTCGCCTTCGCTTCTGCAACCTGGATCTGGGGGACTGCGGGCCAGGCGCGGCGTGACCCCTGGTGAACGGTGGCCGCCTTTTCCCACCCCTGCCCTCCCATCCTCCCTTCCCGTTTCACCCCGCCCCCTCTCTCCTCCCCAAGCCTGACAGCCCGCGAGCTGCCAAGCAGGGCGCAGCCATGGGAAGAGGAGGAGGGCTAGGGAGCGGCGGCGGCGGCGGCAGCGGCAGCAGCAGCTGCTACAGTGGCGGTGGCGGCGGCGGCTGCTG…	AGTTGAGAGTGACACGCACCAACTCCAGCTCCTCGCCGGGAAGACTTCATCCCAGCAACTCGGAATGCTTGGCCCGGGCGGCACTCGGCCTCTCCGCAGCAGTTCTCGAACTGGCCTCCTTGAACGTCCGCTTCGCCTTCGCTTCTGCAACCTGGATCTGGGGGACTGCGGGCCAGGCGCGGCGTGACCCCTGGTGAACGGTGGCCGCCTTTTCCCACCCCTGCCCTCCCATCCTCCCTTCCCGTTTCACCCCGCCCCCTCTCTCCTCCCCAAGCCTGACAGCCCGCGAGCTGCCAAGCAGGGCGCAGCCATGGGAAGAGGAGGAGGGCTAGGGAGCGGCGGCGGCGGCGGCAGCGGCAGCAGCAGCTGCTACAGTGGAGGTGGCGGCGGCGGCTGCTG…	-1.571651610271782	-0.7696607	0.8019909102717819
ENST00000230882	ENSG00000112964	GHR	GOBP_ACTIVATION_OF_JANUS_KINASE_ACTIVITY, GOBP_ACTIVATION_OF_PROTEIN_KINASE_ACTIVITY, GOBP_ALKANESULFONATE_METABOLIC_PROCESS, GOBP_ANIMAL_ORGAN_MORPHOGENESIS, GOBP_BONE_DEVELOPMENT, GOBP_BONE_MORPHOGENESIS, GOBP_CARTILAGE_DEVELOPMENT, GOBP_CARTILAGE_DEVELOPMENT_INVOLVED_IN_ENDOCHONDRAL_BONE_MORPHOGENESIS, GOBP_CELLULAR_RESPONSE_TO_ENDOGENOUS_STIMULUS, GOBP_CELLULAR_RESPONSE_TO_GROWTH_HORMONE_STIM…	NC_000005.10:g.42423849C>T	Uncertain_significance	AGTTGAGAGTGACACGCACCAACTCCAGCTCCTCGCCGGGAAGACTTCATCCCAGCAACTCGGAATGCTTGGCCCGGGCGGCACTCGGCCTCTCCGCAGCAGTTCTCGAACTGGCCTCCTTGAACGTCCGCTTCGCCTTCGCTTCTGCAACCTGGATCTGGGGGACTGCGGGCCAGGCGCGGCGTGACCCCTGGTGAACGGTGGCCGCCTTTTCCCACCCCTGCCCTCCCATCCTCCCTTCCCGTTTCACCCCGCCCCCTCTCTCCTCCCCAAGCCTGACAGCCCGCGAGCTGCCAAGCAGGGCGCAGCCATGGGAAGAGGAGGAGGGCTAGGGAGCGGCGGCGGCGGCGGCAGCGGCAGCAGCAGCTGCTACAGTGGCGGTGGCGGCGGCGGCTGCTG…	AGTTGAGAGTGACACGCACCAACTCCAGCTCCTCGCCGGGAAGACTTCATCCCAGCAACTCGGAATGCTTGGCCCGGGCGGCACTCGGCCTCTCCGCAGCAGTTCTCGAACTGGCCTCCTTGAACGTCCGCTTCGCCTTCGCTTCTGCAACCTGGATCTGGGGGACTGCGGGCCAGGCGCGGCGTGACCCCTGGTGAACGGTGGCCGCCTTTTCCCACCCCTGCCCTCCCATCCTCCCTTCCCGTTTCACCCCGCCCCCTCTCTCCTCCCCAAGCCTGACAGCCCGCGAGCTGCCAAGCAGGGCGCAGCCATGGGAAGAGGAGGAGGGCTAGGGAGCGGCGGCGGCGGCGGCAGCGGCAGCAGCAGCTGCTACAGTGGCGGTGGCGGCGGCGGCTGCTG…	-1.571651610271782	-0.7858791	0.7857725102717819
ENST00000230882	ENSG00000112964	GHR	GOBP_ACTIVATION_OF_JANUS_KINASE_ACTIVITY, GOBP_ACTIVATION_OF_PROTEIN_KINASE_ACTIVITY, GOBP_ALKANESULFONATE_METABOLIC_PROCESS, GOBP_ANIMAL_ORGAN_MORPHOGENESIS, GOBP_BONE_DEVELOPMENT, GOBP_BONE_MORPHOGENESIS, GOBP_CARTILAGE_DEVELOPMENT, GOBP_CARTILAGE_DEVELOPMENT_INVOLVED_IN_ENDOCHONDRAL_BONE_MORPHOGENESIS, GOBP_CELLULAR_RESPONSE_TO_ENDOGENOUS_STIMULUS, GOBP_CELLULAR_RESPONSE_TO_GROWTH_HORMONE_STIM…	NC_000005.10:g.42423878G>T	Uncertain_significance	AGTTGAGAGTGACACGCACCAACTCCAGCTCCTCGCCGGGAAGACTTCATCCCAGCAACTCGGAATGCTTGGCCCGGGCGGCACTCGGCCTCTCCGCAGCAGTTCTCGAACTGGCCTCCTTGAACGTCCGCTTCGCCTTCGCTTCTGCAACCTGGATCTGGGGGACTGCGGGCCAGGCGCGGCGTGACCCCTGGTGAACGGTGGCCGCCTTTTCCCACCCCTGCCCTCCCATCCTCCCTTCCCGTTTCACCCCGCCCCCTCTCTCCTCCCCAAGCCTGACAGCCCGCGAGCTGCCAAGCAGGGCGCAGCCATGGGAAGAGGAGGAGGGCTAGGGAGCGGCGGCGGCGGCGGCAGCGGCAGCAGCAGCTGCTACAGTGGCGGTGGCGGCGGCGGCTGCTG…	AGTTGAGAGTGACACGCACCAACTCCAGCTCCTCGCCGGGAAGACTTCATCCCAGCAACTCGGAATGCTTGGCCCGGGCGGCACTCGGCCTCTCCGCAGCAGTTCTCGAACTGGCCTCCTTGAACGTCCGCTTCGCCTTCGCTTCTGCAACCTGGATCTGGGGGACTGCGGGCCAGGCGCGGCGTGACCCCTGGTGAACGGTGGCCGCCTTTTCCCACCCCTGCCCTCCCATCCTCCCTTCCCGTTTCACCCCGCCCCCTCTCTCCTCCCCAAGCCTGACAGCCCGCGAGCTGCCAAGCAGGGCGCAGCCATGGGAAGAGGAGGAGGGCTAGGGAGCGGCGGCGGCGGCGGCAGCGGCAGCAGCAGCTGCTACAGTGGCGGTGGCGGCGGCGGCTGCTG…	-1.571651610271782	-0.78408974	0.7875618702717819
ENST00000230882	ENSG00000112964	GHR	GOBP_ACTIVATION_OF_JANUS_KINASE_ACTIVITY, GOBP_ACTIVATION_OF_PROTEIN_KINASE_ACTIVITY, GOBP_ALKANESULFONATE_METABOLIC_PROCESS, GOBP_ANIMAL_ORGAN_MORPHOGENESIS, GOBP_BONE_DEVELOPMENT, GOBP_BONE_MORPHOGENESIS, GOBP_CARTILAGE_DEVELOPMENT, GOBP_CARTILAGE_DEVELOPMENT_INVOLVED_IN_ENDOCHONDRAL_BONE_MORPHOGENESIS, GOBP_CELLULAR_RESPONSE_TO_ENDOGENOUS_STIMULUS, GOBP_CELLULAR_RESPONSE_TO_GROWTH_HORMONE_STIM…	NC_000005.10:g.42423891C>T	Uncertain_significance	AGTTGAGAGTGACACGCACCAACTCCAGCTCCTCGCCGGGAAGACTTCATCCCAGCAACTCGGAATGCTTGGCCCGGGCGGCACTCGGCCTCTCCGCAGCAGTTCTCGAACTGGCCTCCTTGAACGTCCGCTTCGCCTTCGCTTCTGCAACCTGGATCTGGGGGACTGCGGGCCAGGCGCGGCGTGACCCCTGGTGAACGGTGGCCGCCTTTTCCCACCCCTGCCCTCCCATCCTCCCTTCCCGTTTCACCCCGCCCCCTCTCTCCTCCCCAAGCCTGACAGCCCGCGAGCTGCCAAGCAGGGCGCAGCCATGGGAAGAGGAGGAGGGCTAGGGAGCGGCGGCGGCGGCGGCAGCGGCAGCAGCAGCTGCTACAGTGGCGGTGGCGGCGGCGGCTGCTG…	AGTTGAGAGTGACACGCACCAACTCCAGCTCCTCGCCGGGAAGACTTCATCCCAGCAACTCGGAATGCTTGGCCCGGGCGGCACTCGGCCTCTCCGCAGCAGTTCTCGAACTGGCCTCCTTGAACGTCCGCTTCGCCTTCGCTTCTGCAACCTGGATCTGGGGGACTGCGGGCCAGGCGCGGCGTGACCCCTGGTGAACGGTGGCCGCCTTTTCCCACCCCTGCCCTCCCATCCTCCCTTCCCGTTTCACCCCGCCCCCTCTCTCCTCCCCAAGCCTGACAGCCCGCGAGCTGCCAAGCAGGGCGCAGCCATGGGAAGAGGAGGAGGGCTAGGGAGCGGCGGCGGCGGCGGCAGCGGCAGCAGCAGCTGCTACAGTGGCGGTGGCGGCGGCGGCTGCTG…	-1.571651610271782	-0.7803579	0.7912937102717819
ENST00000230882	ENSG00000112964	GHR	GOBP_ACTIVATION_OF_JANUS_KINASE_ACTIVITY, GOBP_ACTIVATION_OF_PROTEIN_KINASE_ACTIVITY, GOBP_ALKANESULFONATE_METABOLIC_PROCESS, GOBP_ANIMAL_ORGAN_MORPHOGENESIS, GOBP_BONE_DEVELOPMENT, GOBP_BONE_MORPHOGENESIS, GOBP_CARTILAGE_DEVELOPMENT, GOBP_CARTILAGE_DEVELOPMENT_INVOLVED_IN_ENDOCHONDRAL_BONE_MORPHOGENESIS, GOBP_CELLULAR_RESPONSE_TO_ENDOGENOUS_STIMULUS, GOBP_CELLULAR_RESPONSE_TO_GROWTH_HORMONE_STIM…	NC_000005.10:g.42423893C>T	Uncertain_significance	AGTTGAGAGTGACACGCACCAACTCCAGCTCCTCGCCGGGAAGACTTCATCCCAGCAACTCGGAATGCTTGGCCCGGGCGGCACTCGGCCTCTCCGCAGCAGTTCTCGAACTGGCCTCCTTGAACGTCCGCTTCGCCTTCGCTTCTGCAACCTGGATCTGGGGGACTGCGGGCCAGGCGCGGCGTGACCCCTGGTGAACGGTGGCCGCCTTTTCCCACCCCTGCCCTCCCATCCTCCCTTCCCGTTTCACCCCGCCCCCTCTCTCCTCCCCAAGCCTGACAGCCCGCGAGCTGCCAAGCAGGGCGCAGCCATGGGAAGAGGAGGAGGGCTAGGGAGCGGCGGCGGCGGCGGCAGCGGCAGCAGCAGCTGCTACAGTGGCGGTGGCGGCGGCGGCTGCTG…	AGTTGAGAGTGACACGCACCAACTCCAGCTCCTCGCCGGGAAGACTTCATCCCAGCAACTCGGAATGCTTGGCCCGGGCGGCACTCGGCCTCTCCGCAGCAGTTCTCGAACTGGCCTCCTTGAACGTCCGCTTCGCCTTCGCTTCTGCAACCTGGATCTGGGGGACTGCGGGCCAGGCGCGGCGTGACCCCTGGTGAACGGTGGCCGCCTTTTCCCACCCCTGCCCTCCCATCCTCCCTTCCCGTTTCACCCCGCCCCCTCTCTCCTCCCCAAGCCTGACAGCCCGCGAGCTGCCAAGCAGGGCGCAGCCATGGGAAGAGGAGGAGGGCTAGGGAGCGGCGGCGGCGGCGGCAGCGGCAGCAGCAGCTGCTACAGTGGCGGTGGCGGCGGCGGCTGCTG…	-1.571651610271782	-0.77749676	0.7941548502717819
ENST00000230882	ENSG00000112964	GHR	GOBP_ACTIVATION_OF_JANUS_KINASE_ACTIVITY, GOBP_ACTIVATION_OF_PROTEIN_KINASE_ACTIVITY, GOBP_ALKANESULFONATE_METABOLIC_PROCESS, GOBP_ANIMAL_ORGAN_MORPHOGENESIS, GOBP_BONE_DEVELOPMENT, GOBP_BONE_MORPHOGENESIS, GOBP_CARTILAGE_DEVELOPMENT, GOBP_CARTILAGE_DEVELOPMENT_INVOLVED_IN_ENDOCHONDRAL_BONE_MORPHOGENESIS, GOBP_CELLULAR_RESPONSE_TO_ENDOGENOUS_STIMULUS, GOBP_CELLULAR_RESPONSE_TO_GROWTH_HORMONE_STIM…	NC_000005.10:g.42423928G>C	Benign	AGTTGAGAGTGACACGCACCAACTCCAGCTCCTCGCCGGGAAGACTTCATCCCAGCAACTCGGAATGCTTGGCCCGGGCGGCACTCGGCCTCTCCGCAGCAGTTCTCGAACTGGCCTCCTTGAACGTCCGCTTCGCCTTCGCTTCTGCAACCTGGATCTGGGGGACTGCGGGCCAGGCGCGGCGTGACCCCTGGTGAACGGTGGCCGCCTTTTCCCACCCCTGCCCTCCCATCCTCCCTTCCCGTTTCACCCCGCCCCCTCTCTCCTCCCCAAGCCTGACAGCCCGCGAGCTGCCAAGCAGGGCGCAGCCATGGGAAGAGGAGGAGGGCTAGGGAGCGGCGGCGGCGGCGGCAGCGGCAGCAGCAGCTGCTACAGTGGCGGTGGCGGCGGCGGCTGCTG…	AGTTGAGAGTGACACGCACCAACTCCAGCTCCTCGCCGGGAAGACTTCATCCCAGCAACTCGGAATGCTTGGCCCGGGCGGCACTCGGCCTCTCCGCAGCAGTTCTCGAACTGGCCTCCTTGAACGTCCGCTTCGCCTTCGCTTCTGCAACCTGGATCTGGGGGACTGCGGGCCAGGCGCGGCGTGACCCCTGGTGAACGGTGGCCGCCTTTTCCCACCCCTGCCCTCCCATCCTCCCTTCCCGTTTCACCCCGCCCCCTCTCTCCTCCCCAAGCCTGACAGCCCGCGAGCTGCCAAGCAGGGCGCAGCCATGGGAAGAGGAGGAGGGCTAGGGAGCGGCGGCGGCGGCGGCAGCGGCAGCAGCAGCTGCTACAGTGGCGGTGGCGGCGGCGGCTGCTG…	-1.571651610271782	-0.8026242	0.7690274102717819
ENST00000230882	ENSG00000112964	GHR	GOBP_ACTIVATION_OF_JANUS_KINASE_ACTIVITY, GOBP_ACTIVATION_OF_PROTEIN_KINASE_ACTIVITY, GOBP_ALKANESULFONATE_METABOLIC_PROCESS, GOBP_ANIMAL_ORGAN_MORPHOGENESIS, GOBP_BONE_DEVELOPMENT, GOBP_BONE_MORPHOGENESIS, GOBP_CARTILAGE_DEVELOPMENT, GOBP_CARTILAGE_DEVELOPMENT_INVOLVED_IN_ENDOCHONDRAL_BONE_MORPHOGENESIS, GOBP_CELLULAR_RESPONSE_TO_ENDOGENOUS_STIMULUS, GOBP_CELLULAR_RESPONSE_TO_GROWTH_HORMONE_STIM…	NC_000005.10:g.42565865T>C	Uncertain_significance	AGTTGAGAGTGACACGCACCAACTCCAGCTCCTCGCCGGGAAGACTTCATCCCAGCAACTCGGAATGCTTGGCCCGGGCGGCACTCGGCCTCTCCGCAGCAGTTCTCGAACTGGCCTCCTTGAACGTCCGCTTCGCCTTCGCTTCTGCAACCTGGATCTGGGGGACTGCGGGCCAGGCGCGGCGTGACCCCTGGTGAACGGTGGCCGCCTTTTCCCACCCCTGCCCTCCCATCCTCCCTTCCCGTTTCACCCCGCCCCCTCTCTCCTCCCCAAGCCTGACAGCCCGCGAGCTGCCAAGCAGGGCGCAGCCATGGGAAGAGGAGGAGGGCTAGGGAGCGGCGGCGGCGGCGGCAGCGGCAGCAGCAGCTGCTACAGTGGCGGTGGCGGCGGCGGCTGCTG…	AGTTGAGAGTGACACGCACCAACTCCAGCTCCTCGCCGGGAAGACTTCATCCCAGCAACTCGGAATGCTTGGCCCGGGCGGCACTCGGCCTCTCCGCAGCAGTTCTCGAACTGGCCTCCTTGAACGTCCGCTTCGCCTTCGCTTCTGCAACCTGGATCTGGGGGACTGCGGGCCAGGCGCGGCGTGACCCCTGGTGAACGGTGGCCGCCTTTTCCCACCCCTGCCCTCCCATCCTCCCTTCCCGTTTCACCCCGCCCCCTCTCTCCTCCCCAAGCCTGACAGCCCGCGAGCTGCCAAGCAGGGCGCAGCCATGGGAAGAGGAGGAGGGCTAGGGAGCGGCGGCGGCGGCGGCAGCGGCAGCAGCAGCTGCTACAGTGGCGGTGGCGGCGGCGGCTGCTG…	-1.571651610271782	-0.8034817	0.7681699102717819
ENST00000230882	ENSG00000112964	GHR	GOBP_ACTIVATION_OF_JANUS_KINASE_ACTIVITY, GOBP_ACTIVATION_OF_PROTEIN_KINASE_ACTIVITY, GOBP_ALKANESULFONATE_METABOLIC_PROCESS, GOBP_ANIMAL_ORGAN_MORPHOGENESIS, GOBP_BONE_DEVELOPMENT, GOBP_BONE_MORPHOGENESIS, GOBP_CARTILAGE_DEVELOPMENT, GOBP_CARTILAGE_DEVELOPMENT_INVOLVED_IN_ENDOCHONDRAL_BONE_MORPHOGENESIS, GOBP_CELLULAR_RESPONSE_TO_ENDOGENOUS_STIMULUS, GOBP_CELLULAR_RESPONSE_TO_GROWTH_HORMONE_STIM…	NC_000005.10:g.42565869A>G	Uncertain_significance	AGTTGAGAGTGACACGCACCAACTCCAGCTCCTCGCCGGGAAGACTTCATCCCAGCAACTCGGAATGCTTGGCCCGGGCGGCACTCGGCCTCTCCGCAGCAGTTCTCGAACTGGCCTCCTTGAACGTCCGCTTCGCCTTCGCTTCTGCAACCTGGATCTGGGGGACTGCGGGCCAGGCGCGGCGTGACCCCTGGTGAACGGTGGCCGCCTTTTCCCACCCCTGCCCTCCCATCCTCCCTTCCCGTTTCACCCCGCCCCCTCTCTCCTCCCCAAGCCTGACAGCCCGCGAGCTGCCAAGCAGGGCGCAGCCATGGGAAGAGGAGGAGGGCTAGGGAGCGGCGGCGGCGGCGGCAGCGGCAGCAGCAGCTGCTACAGTGGCGGTGGCGGCGGCGGCTGCTG…	AGTTGAGAGTGACACGCACCAACTCCAGCTCCTCGCCGGGAAGACTTCATCCCAGCAACTCGGAATGCTTGGCCCGGGCGGCACTCGGCCTCTCCGCAGCAGTTCTCGAACTGGCCTCCTTGAACGTCCGCTTCGCCTTCGCTTCTGCAACCTGGATCTGGGGGACTGCGGGCCAGGCGCGGCGTGACCCCTGGTGAACGGTGGCCGCCTTTTCCCACCCCTGCCCTCCCATCCTCCCTTCCCGTTTCACCCCGCCCCCTCTCTCCTCCCCAAGCCTGACAGCCCGCGAGCTGCCAAGCAGGGCGCAGCCATGGGAAGAGGAGGAGGGCTAGGGAGCGGCGGCGGCGGCGGCAGCGGCAGCAGCAGCTGCTACAGTGGCGGTGGCGGCGGCGGCTGCTG…	-1.571651610271782	-0.7869757	0.784675910271782
ENST00000231572	ENSG00000113643	RARS1	GOBP_AMIDE_BIOSYNTHETIC_PROCESS, GOBP_AMINO_ACID_ACTIVATION, GOBP_CELLULAR_AMIDE_METABOLIC_PROCESS, GOBP_CELLULAR_AMINO_ACID_METABOLIC_PROCESS, GOBP_CELLULAR_MACROMOLECULE_BIOSYNTHETIC_PROCESS, GOBP_NCRNA_METABOLIC_PROCESS, GOBP_ORGANIC_ACID_METABOLIC_PROCESS, GOBP_ORGANONITROGEN_COMPOUND_BIOSYNTHETIC_PROCESS, GOBP_PEPTIDE_BIOSYNTHETIC_PROCESS, GOBP_PEPTIDE_METABOLIC_PROCESS, GOBP_SMALL_MOLECULE_…	NC_000005.10:g.168486494G>A	Uncertain_significance	ACTTGGCGAGTGAGACGCTGATGGGAGG	ACTTGGCGAGTGAGACGCTGATGAGAGG	-0.08493715242313378	-0.19670886	-0.11177170757686623
ENST00000232461	ENSG00000114349	GNAT1	GOBP_ADENYLATE_CYCLASE_INHIBITING_G_PROTEIN_COUPLED_RECEPTOR_SIGNALING_PATHWAY, GOBP_ADENYLATE_CYCLASE_MODULATING_G_PROTEIN_COUPLED_RECEPTOR_SIGNALING_PATHWAY, GOBP_ANIMAL_ORGAN_MORPHOGENESIS, GOBP_CAMERA_TYPE_EYE_DEVELOPMENT, GOBP_CELLULAR_RESPONSE_TO_ABIOTIC_STIMULUS, GOBP_CELLULAR_RESPONSE_TO_ELECTRICAL_STIMULUS, GOBP_CELLULAR_RESPONSE_TO_LIGHT_STIMULUS, GOBP_CELLULAR_RESPONSE_TO_RADIATION, GO…	NC_000003.12:g.50191724C>G	Benign	AGTTGATTGCAGGTCCTCCTGGGGCCAGAAGGGTGCCTGGGAGGCCAGGTTCTGGGGATCCCCTCCATCCAGAAGAACCACCTGCTCACTCTGTCCCTTCGCCTGCTGCTGGGACC	AGTTGATTGCAGGTCCTCCTGGGGCCAGAAGGGTGCCTGGGAGGCCAGGTTCTGGGGATCCCCTCCATCCAGAAGAACCACCTGCTCACTCTGTCCCTTCGCCTGCTGCTGGGAGC	0.9224717449125625	0.14341716	-0.7790545849125625
ENST00000232564	ENSG00000114450	GNB4	GOBP_CENTRAL_NERVOUS_SYSTEM_DEVELOPMENT, GOBP_G_PROTEIN_COUPLED_RECEPTOR_SIGNALING_PATHWAY, GOBP_HEAD_DEVELOPMENT, GOBP_MIDBRAIN_DEVELOPMENT, GOBP_NEURAL_NUCLEUS_DEVELOPMENT, GOBP_SUBSTANTIA_NIGRA_DEVELOPMENT, GOCC_CATALYTIC_COMPLEX, GOCC_CELL_BODY, GOCC_CYTOPLASMIC_SIDE_OF_MEMBRANE, GOCC_EXTRINSIC_COMPONENT_OF_CYTOPLASMIC_SIDE_OF_PLASMA_MEMBRANE, GOCC_EXTRINSIC_COMPONENT_OF_MEMBRANE, GOCC_EXTRIN…	NC_000003.12:g.179426233G>A	Benign	GTGGCCGGCGGCTCTGGTCTCGGCTGTGAGCTGCGCTCTCCACGCCGGCTCCGCGCTCCAGGGGCTGCTGAGCGCCCAGCGGACACCGGCAGCGCGCGGTCGACGCGGGCCTGAGCTCCCTCCAGCTGTTTTCACTCATTAGCTCCTGAGGTAAACAAATTGAAAAA	GTGGCCGGCGGCTCTGGTCTCGGCTGTGAGCTACGCTCTCCACGCCGGCTCCGCGCTCCAGGGGCTGCTGAGCGCCCAGCGGACACCGGCAGCGCGCGGTCGACGCGGGCCTGAGCTCCCTCCAGCTGTTTTCACTCATTAGCTCCTGAGGTAAACAAATTGAAAAA	0.3181200612731032	0.08233887	-0.2357811912731032
ENST00000232607	ENSG00000114491	UMPS	GOBP_BODY_FLUID_SECRETION, GOBP_CARBOHYDRATE_DERIVATIVE_BIOSYNTHETIC_PROCESS, GOBP_CARBOHYDRATE_DERIVATIVE_METABOLIC_PROCESS, GOBP_CELLULAR_RESPONSE_TO_XENOBIOTIC_STIMULUS, GOBP_DE_NOVO_PYRIMIDINE_NUCLEOBASE_BIOSYNTHETIC_PROCESS, GOBP_GLAND_DEVELOPMENT, GOBP_GLYCOSYL_COMPOUND_METABOLIC_PROCESS, GOBP_LACTATION, GOBP_MAMMARY_GLAND_DEVELOPMENT, GOBP_MULTI_MULTICELLULAR_ORGANISM_PROCESS, GOBP_MULTI_O…	NC_000003.12:g.124730453A>G	Uncertain_significance	CAAACAGGCAGCGCGCGACA	CGAACAGGCAGCGCGCGACA	0.14198252148476342	0.15594204	0.01395951851523658
ENST00000233146	ENSG00000095002	MSH2	GOBP_ADAPTIVE_IMMUNE_RESPONSE, GOBP_ADAPTIVE_IMMUNE_RESPONSE_BASED_ON_SOMATIC_RECOMBINATION_OF_IMMUNE_RECEPTORS_BUILT_FROM_IMMUNOGLOBULIN_SUPERFAMILY_DOMAINS, GOBP_AEROBIC_RESPIRATION, GOBP_AGING, GOBP_ATP_METABOLIC_PROCESS, GOBP_B_CELL_ACTIVATION, GOBP_B_CELL_ACTIVATION_INVOLVED_IN_IMMUNE_RESPONSE, GOBP_B_CELL_DIFFERENTIATION, GOBP_B_CELL_MEDIATED_IMMUNITY, GOBP_CELLULAR_MACROMOLECULE_LOCALIZATI…	NC_000002.12:g.47403156G>C	Uncertain_significance	GCATTTTCTTCAACCAGGAGGTGAGGAGGTTTCGAC	CCATTTTCTTCAACCAGGAGGTGAGGAGGTTTCGAC	0.11319751285645821	0.03075534	-0.08244217285645822
ENST00000233146	ENSG00000095002	MSH2	GOBP_ADAPTIVE_IMMUNE_RESPONSE, GOBP_ADAPTIVE_IMMUNE_RESPONSE_BASED_ON_SOMATIC_RECOMBINATION_OF_IMMUNE_RECEPTORS_BUILT_FROM_IMMUNOGLOBULIN_SUPERFAMILY_DOMAINS, GOBP_AEROBIC_RESPIRATION, GOBP_AGING, GOBP_ATP_METABOLIC_PROCESS, GOBP_B_CELL_ACTIVATION, GOBP_B_CELL_ACTIVATION_INVOLVED_IN_IMMUNE_RESPONSE, GOBP_B_CELL_DIFFERENTIATION, GOBP_B_CELL_MEDIATED_IMMUNITY, GOBP_CELLULAR_MACROMOLECULE_LOCALIZATI…	NC_000002.12:g.47403157C>T	Uncertain_significance	GCATTTTCTTCAACCAGGAGGTGAGGAGGTTTCGAC	GTATTTTCTTCAACCAGGAGGTGAGGAGGTTTCGAC	0.11319751285645821	0.037770018	-0.07542749485645821
ENST00000233146	ENSG00000095002	MSH2	GOBP_ADAPTIVE_IMMUNE_RESPONSE, GOBP_ADAPTIVE_IMMUNE_RESPONSE_BASED_ON_SOMATIC_RECOMBINATION_OF_IMMUNE_RECEPTORS_BUILT_FROM_IMMUNOGLOBULIN_SUPERFAMILY_DOMAINS, GOBP_AEROBIC_RESPIRATION, GOBP_AGING, GOBP_ATP_METABOLIC_PROCESS, GOBP_B_CELL_ACTIVATION, GOBP_B_CELL_ACTIVATION_INVOLVED_IN_IMMUNE_RESPONSE, GOBP_B_CELL_DIFFERENTIATION, GOBP_B_CELL_MEDIATED_IMMUNITY, GOBP_CELLULAR_MACROMOLECULE_LOCALIZATI…	NC_000002.12:g.47403158A>C	Likely_benign	GCATTTTCTTCAACCAGGAGGTGAGGAGGTTTCGAC	GCCTTTTCTTCAACCAGGAGGTGAGGAGGTTTCGAC	0.11319751285645821	-0.06047397	-0.17367148285645823
ENST00000233146	ENSG00000095002	MSH2	GOBP_ADAPTIVE_IMMUNE_RESPONSE, GOBP_ADAPTIVE_IMMUNE_RESPONSE_BASED_ON_SOMATIC_RECOMBINATION_OF_IMMUNE_RECEPTORS_BUILT_FROM_IMMUNOGLOBULIN_SUPERFAMILY_DOMAINS, GOBP_AEROBIC_RESPIRATION, GOBP_AGING, GOBP_ATP_METABOLIC_PROCESS, GOBP_B_CELL_ACTIVATION, GOBP_B_CELL_ACTIVATION_INVOLVED_IN_IMMUNE_RESPONSE, GOBP_B_CELL_DIFFERENTIATION, GOBP_B_CELL_MEDIATED_IMMUNITY, GOBP_CELLULAR_MACROMOLECULE_LOCALIZATI…	NC_000002.12:g.47403162del	Uncertain_significance	GCATTTTCTTCAACCAGGAGGTGAGGAGGTTTCGAC	GCATTTCTTCAACCAGGAGGTGAGGAGGTTTCGAC	0.11319751285645821	-0.051591918	-0.1647894308564582
ENST00000233146	ENSG00000095002	MSH2	GOBP_ADAPTIVE_IMMUNE_RESPONSE, GOBP_ADAPTIVE_IMMUNE_RESPONSE_BASED_ON_SOMATIC_RECOMBINATION_OF_IMMUNE_RECEPTORS_BUILT_FROM_IMMUNOGLOBULIN_SUPERFAMILY_DOMAINS, GOBP_AEROBIC_RESPIRATION, GOBP_AGING, GOBP_ATP_METABOLIC_PROCESS, GOBP_B_CELL_ACTIVATION, GOBP_B_CELL_ACTIVATION_INVOLVED_IN_IMMUNE_RESPONSE, GOBP_B_CELL_DIFFERENTIATION, GOBP_B_CELL_MEDIATED_IMMUNITY, GOBP_CELLULAR_MACROMOLECULE_LOCALIZATI…	NC_000002.12:g.47403162T>A	Uncertain_significance	GCATTTTCTTCAACCAGGAGGTGAGGAGGTTTCGAC	GCATTTACTTCAACCAGGAGGTGAGGAGGTTTCGAC	0.11319751285645821	0.02193424	-0.09126327285645822
ENST00000233146	ENSG00000095002	MSH2	GOBP_ADAPTIVE_IMMUNE_RESPONSE, GOBP_ADAPTIVE_IMMUNE_RESPONSE_BASED_ON_SOMATIC_RECOMBINATION_OF_IMMUNE_RECEPTORS_BUILT_FROM_IMMUNOGLOBULIN_SUPERFAMILY_DOMAINS, GOBP_AEROBIC_RESPIRATION, GOBP_AGING, GOBP_ATP_METABOLIC_PROCESS, GOBP_B_CELL_ACTIVATION, GOBP_B_CELL_ACTIVATION_INVOLVED_IN_IMMUNE_RESPONSE, GOBP_B_CELL_DIFFERENTIATION, GOBP_B_CELL_MEDIATED_IMMUNITY, GOBP_CELLULAR_MACROMOLECULE_LOCALIZATI…	NC_000002.12:g.47403163C>G	Uncertain_significance	GCATTTTCTTCAACCAGGAGGTGAGGAGGTTTCGAC	GCATTTTGTTCAACCAGGAGGTGAGGAGGTTTCGAC	0.11319751285645821	0.07916352	-0.03403399285645821
ENST00000233146	ENSG00000095002	MSH2	GOBP_ADAPTIVE_IMMUNE_RESPONSE, GOBP_ADAPTIVE_IMMUNE_RESPONSE_BASED_ON_SOMATIC_RECOMBINATION_OF_IMMUNE_RECEPTORS_BUILT_FROM_IMMUNOGLOBULIN_SUPERFAMILY_DOMAINS, GOBP_AEROBIC_RESPIRATION, GOBP_AGING, GOBP_ATP_METABOLIC_PROCESS, GOBP_B_CELL_ACTIVATION, GOBP_B_CELL_ACTIVATION_INVOLVED_IN_IMMUNE_RESPONSE, GOBP_B_CELL_DIFFERENTIATION, GOBP_B_CELL_MEDIATED_IMMUNITY, GOBP_CELLULAR_MACROMOLECULE_LOCALIZATI…	NC_000002.12:g.47403163C>T	Conflicting_interpretations_of_pathogenicity	GCATTTTCTTCAACCAGGAGGTGAGGAGGTTTCGAC	GCATTTTTTTCAACCAGGAGGTGAGGAGGTTTCGAC	0.11319751285645821	0.050155118	-0.06304239485645821
ENST00000233146	ENSG00000095002	MSH2	GOBP_ADAPTIVE_IMMUNE_RESPONSE, GOBP_ADAPTIVE_IMMUNE_RESPONSE_BASED_ON_SOMATIC_RECOMBINATION_OF_IMMUNE_RECEPTORS_BUILT_FROM_IMMUNOGLOBULIN_SUPERFAMILY_DOMAINS, GOBP_AEROBIC_RESPIRATION, GOBP_AGING, GOBP_ATP_METABOLIC_PROCESS, GOBP_B_CELL_ACTIVATION, GOBP_B_CELL_ACTIVATION_INVOLVED_IN_IMMUNE_RESPONSE, GOBP_B_CELL_DIFFERENTIATION, GOBP_B_CELL_MEDIATED_IMMUNITY, GOBP_CELLULAR_MACROMOLECULE_LOCALIZATI…	NC_000002.12:g.47403164T>C	Likely_benign	GCATTTTCTTCAACCAGGAGGTGAGGAGGTTTCGAC	GCATTTTCCTCAACCAGGAGGTGAGGAGGTTTCGAC	0.11319751285645821	-0.089817256	-0.2030147688564582
ENST00000233146	ENSG00000095002	MSH2	GOBP_ADAPTIVE_IMMUNE_RESPONSE, GOBP_ADAPTIVE_IMMUNE_RESPONSE_BASED_ON_SOMATIC_RECOMBINATION_OF_IMMUNE_RECEPTORS_BUILT_FROM_IMMUNOGLOBULIN_SUPERFAMILY_DOMAINS, GOBP_AEROBIC_RESPIRATION, GOBP_AGING, GOBP_ATP_METABOLIC_PROCESS, GOBP_B_CELL_ACTIVATION, GOBP_B_CELL_ACTIVATION_INVOLVED_IN_IMMUNE_RESPONSE, GOBP_B_CELL_DIFFERENTIATION, GOBP_B_CELL_MEDIATED_IMMUNITY, GOBP_CELLULAR_MACROMOLECULE_LOCALIZATI…	NC_000002.12:g.47403165T>C	Uncertain_significance	GCATTTTCTTCAACCAGGAGGTGAGGAGGTTTCGAC	GCATTTTCTCCAACCAGGAGGTGAGGAGGTTTCGAC	0.11319751285645821	-0.032041244	-0.1452387568564582
ENST00000233146	ENSG00000095002	MSH2	GOBP_ADAPTIVE_IMMUNE_RESPONSE, GOBP_ADAPTIVE_IMMUNE_RESPONSE_BASED_ON_SOMATIC_RECOMBINATION_OF_IMMUNE_RECEPTORS_BUILT_FROM_IMMUNOGLOBULIN_SUPERFAMILY_DOMAINS, GOBP_AEROBIC_RESPIRATION, GOBP_AGING, GOBP_ATP_METABOLIC_PROCESS, GOBP_B_CELL_ACTIVATION, GOBP_B_CELL_ACTIVATION_INVOLVED_IN_IMMUNE_RESPONSE, GOBP_B_CELL_DIFFERENTIATION, GOBP_B_CELL_MEDIATED_IMMUNITY, GOBP_CELLULAR_MACROMOLECULE_LOCALIZATI…	NC_000002.12:g.47403165T>G	Uncertain_significance	GCATTTTCTTCAACCAGGAGGTGAGGAGGTTTCGAC	GCATTTTCTGCAACCAGGAGGTGAGGAGGTTTCGAC	0.11319751285645821	0.0035762328	-0.10962128005645821
ENST00000233146	ENSG00000095002	MSH2	GOBP_ADAPTIVE_IMMUNE_RESPONSE, GOBP_ADAPTIVE_IMMUNE_RESPONSE_BASED_ON_SOMATIC_RECOMBINATION_OF_IMMUNE_RECEPTORS_BUILT_FROM_IMMUNOGLOBULIN_SUPERFAMILY_DOMAINS, GOBP_AEROBIC_RESPIRATION, GOBP_AGING, GOBP_ATP_METABOLIC_PROCESS, GOBP_B_CELL_ACTIVATION, GOBP_B_CELL_ACTIVATION_INVOLVED_IN_IMMUNE_RESPONSE, GOBP_B_CELL_DIFFERENTIATION, GOBP_B_CELL_MEDIATED_IMMUNITY, GOBP_CELLULAR_MACROMOLECULE_LOCALIZATI…	NC_000002.12:g.47403166C>A	Uncertain_significance	GCATTTTCTTCAACCAGGAGGTGAGGAGGTTTCGAC	GCATTTTCTTAAACCAGGAGGTGAGGAGGTTTCGAC	0.11319751285645821	0.0074258735	-0.10577163935645821
ENST00000233146	ENSG00000095002	MSH2	GOBP_ADAPTIVE_IMMUNE_RESPONSE, GOBP_ADAPTIVE_IMMUNE_RESPONSE_BASED_ON_SOMATIC_RECOMBINATION_OF_IMMUNE_RECEPTORS_BUILT_FROM_IMMUNOGLOBULIN_SUPERFAMILY_DOMAINS, GOBP_AEROBIC_RESPIRATION, GOBP_AGING, GOBP_ATP_METABOLIC_PROCESS, GOBP_B_CELL_ACTIVATION, GOBP_B_CELL_ACTIVATION_INVOLVED_IN_IMMUNE_RESPONSE, GOBP_B_CELL_DIFFERENTIATION, GOBP_B_CELL_MEDIATED_IMMUNITY, GOBP_CELLULAR_MACROMOLECULE_LOCALIZATI…	NC_000002.12:g.47403167A>C	Uncertain_significance	GCATTTTCTTCAACCAGGAGGTGAGGAGGTTTCGAC	GCATTTTCTTCCACCAGGAGGTGAGGAGGTTTCGAC	0.11319751285645821	-0.0446191	-0.1578166128564582
ENST00000233146	ENSG00000095002	MSH2	GOBP_ADAPTIVE_IMMUNE_RESPONSE, GOBP_ADAPTIVE_IMMUNE_RESPONSE_BASED_ON_SOMATIC_RECOMBINATION_OF_IMMUNE_RECEPTORS_BUILT_FROM_IMMUNOGLOBULIN_SUPERFAMILY_DOMAINS, GOBP_AEROBIC_RESPIRATION, GOBP_AGING, GOBP_ATP_METABOLIC_PROCESS, GOBP_B_CELL_ACTIVATION, GOBP_B_CELL_ACTIVATION_INVOLVED_IN_IMMUNE_RESPONSE, GOBP_B_CELL_DIFFERENTIATION, GOBP_B_CELL_MEDIATED_IMMUNITY, GOBP_CELLULAR_MACROMOLECULE_LOCALIZATI…	NC_000002.12:g.47403168A>G	Uncertain_significance	GCATTTTCTTCAACCAGGAGGTGAGGAGGTTTCGAC	GCATTTTCTTCAGCCAGGAGGTGAGGAGGTTTCGAC	0.11319751285645821	-0.01931447	-0.1325119828564582
ENST00000233146	ENSG00000095002	MSH2	GOBP_ADAPTIVE_IMMUNE_RESPONSE, GOBP_ADAPTIVE_IMMUNE_RESPONSE_BASED_ON_SOMATIC_RECOMBINATION_OF_IMMUNE_RECEPTORS_BUILT_FROM_IMMUNOGLOBULIN_SUPERFAMILY_DOMAINS, GOBP_AEROBIC_RESPIRATION, GOBP_AGING, GOBP_ATP_METABOLIC_PROCESS, GOBP_B_CELL_ACTIVATION, GOBP_B_CELL_ACTIVATION_INVOLVED_IN_IMMUNE_RESPONSE, GOBP_B_CELL_DIFFERENTIATION, GOBP_B_CELL_MEDIATED_IMMUNITY, GOBP_CELLULAR_MACROMOLECULE_LOCALIZATI…	NC_000002.12:g.47403169C>A	Uncertain_significance	GCATTTTCTTCAACCAGGAGGTGAGGAGGTTTCGAC	GCATTTTCTTCAAACAGGAGGTGAGGAGGTTTCGAC	0.11319751285645821	0.026331974	-0.0868655388564582
ENST00000233146	ENSG00000095002	MSH2	GOBP_ADAPTIVE_IMMUNE_RESPONSE, GOBP_ADAPTIVE_IMMUNE_RESPONSE_BASED_ON_SOMATIC_RECOMBINATION_OF_IMMUNE_RECEPTORS_BUILT_FROM_IMMUNOGLOBULIN_SUPERFAMILY_DOMAINS, GOBP_AEROBIC_RESPIRATION, GOBP_AGING, GOBP_ATP_METABOLIC_PROCESS, GOBP_B_CELL_ACTIVATION, GOBP_B_CELL_ACTIVATION_INVOLVED_IN_IMMUNE_RESPONSE, GOBP_B_CELL_DIFFERENTIATION, GOBP_B_CELL_MEDIATED_IMMUNITY, GOBP_CELLULAR_MACROMOLECULE_LOCALIZATI…	NC_000002.12:g.47403169C>G	Benign/Likely_benign	GCATTTTCTTCAACCAGGAGGTGAGGAGGTTTCGAC	GCATTTTCTTCAAGCAGGAGGTGAGGAGGTTTCGAC	0.11319751285645821	0.032397494	-0.08080001885645821
ENST00000233146	ENSG00000095002	MSH2	GOBP_ADAPTIVE_IMMUNE_RESPONSE, GOBP_ADAPTIVE_IMMUNE_RESPONSE_BASED_ON_SOMATIC_RECOMBINATION_OF_IMMUNE_RECEPTORS_BUILT_FROM_IMMUNOGLOBULIN_SUPERFAMILY_DOMAINS, GOBP_AEROBIC_RESPIRATION, GOBP_AGING, GOBP_ATP_METABOLIC_PROCESS, GOBP_B_CELL_ACTIVATION, GOBP_B_CELL_ACTIVATION_INVOLVED_IN_IMMUNE_RESPONSE, GOBP_B_CELL_DIFFERENTIATION, GOBP_B_CELL_MEDIATED_IMMUNITY, GOBP_CELLULAR_MACROMOLECULE_LOCALIZATI…	NC_000002.12:g.47403169C>T	Uncertain_significance	GCATTTTCTTCAACCAGGAGGTGAGGAGGTTTCGAC	GCATTTTCTTCAATCAGGAGGTGAGGAGGTTTCGAC	0.11319751285645821	0.025583623	-0.08761388985645821
ENST00000233146	ENSG00000095002	MSH2	GOBP_ADAPTIVE_IMMUNE_RESPONSE, GOBP_ADAPTIVE_IMMUNE_RESPONSE_BASED_ON_SOMATIC_RECOMBINATION_OF_IMMUNE_RECEPTORS_BUILT_FROM_IMMUNOGLOBULIN_SUPERFAMILY_DOMAINS, GOBP_AEROBIC_RESPIRATION, GOBP_AGING, GOBP_ATP_METABOLIC_PROCESS, GOBP_B_CELL_ACTIVATION, GOBP_B_CELL_ACTIVATION_INVOLVED_IN_IMMUNE_RESPONSE, GOBP_B_CELL_DIFFERENTIATION, GOBP_B_CELL_MEDIATED_IMMUNITY, GOBP_CELLULAR_MACROMOLECULE_LOCALIZATI…	NC_000002.12:g.47403170C>G	Uncertain_significance	GCATTTTCTTCAACCAGGAGGTGAGGAGGTTTCGAC	GCATTTTCTTCAACGAGGAGGTGAGGAGGTTTCGAC	0.11319751285645821	0.030212997	-0.08298451585645822
ENST00000233146	ENSG00000095002	MSH2	GOBP_ADAPTIVE_IMMUNE_RESPONSE, GOBP_ADAPTIVE_IMMUNE_RESPONSE_BASED_ON_SOMATIC_RECOMBINATION_OF_IMMUNE_RECEPTORS_BUILT_FROM_IMMUNOGLOBULIN_SUPERFAMILY_DOMAINS, GOBP_AEROBIC_RESPIRATION, GOBP_AGING, GOBP_ATP_METABOLIC_PROCESS, GOBP_B_CELL_ACTIVATION, GOBP_B_CELL_ACTIVATION_INVOLVED_IN_IMMUNE_RESPONSE, GOBP_B_CELL_DIFFERENTIATION, GOBP_B_CELL_MEDIATED_IMMUNITY, GOBP_CELLULAR_MACROMOLECULE_LOCALIZATI…	NC_000002.12:g.47403170C>T	Conflicting_interpretations_of_pathogenicity	GCATTTTCTTCAACCAGGAGGTGAGGAGGTTTCGAC	GCATTTTCTTCAACTAGGAGGTGAGGAGGTTTCGAC	0.11319751285645821	0.018150194	-0.0950473188564582
ENST00000233146	ENSG00000095002	MSH2	GOBP_ADAPTIVE_IMMUNE_RESPONSE, GOBP_ADAPTIVE_IMMUNE_RESPONSE_BASED_ON_SOMATIC_RECOMBINATION_OF_IMMUNE_RECEPTORS_BUILT_FROM_IMMUNOGLOBULIN_SUPERFAMILY_DOMAINS, GOBP_AEROBIC_RESPIRATION, GOBP_AGING, GOBP_ATP_METABOLIC_PROCESS, GOBP_B_CELL_ACTIVATION, GOBP_B_CELL_ACTIVATION_INVOLVED_IN_IMMUNE_RESPONSE, GOBP_B_CELL_DIFFERENTIATION, GOBP_B_CELL_MEDIATED_IMMUNITY, GOBP_CELLULAR_MACROMOLECULE_LOCALIZATI…	NC_000002.12:g.47403171A>G	Uncertain_significance	GCATTTTCTTCAACCAGGAGGTGAGGAGGTTTCGAC	GCATTTTCTTCAACCGGGAGGTGAGGAGGTTTCGAC	0.11319751285645821	-0.03728602	-0.1504835328564582
ENST00000233146	ENSG00000095002	MSH2	GOBP_ADAPTIVE_IMMUNE_RESPONSE, GOBP_ADAPTIVE_IMMUNE_RESPONSE_BASED_ON_SOMATIC_RECOMBINATION_OF_IMMUNE_RECEPTORS_BUILT_FROM_IMMUNOGLOBULIN_SUPERFAMILY_DOMAINS, GOBP_AEROBIC_RESPIRATION, GOBP_AGING, GOBP_ATP_METABOLIC_PROCESS, GOBP_B_CELL_ACTIVATION, GOBP_B_CELL_ACTIVATION_INVOLVED_IN_IMMUNE_RESPONSE, GOBP_B_CELL_DIFFERENTIATION, GOBP_B_CELL_MEDIATED_IMMUNITY, GOBP_CELLULAR_MACROMOLECULE_LOCALIZATI…	NC_000002.12:g.47403171A>T	Conflicting_interpretations_of_pathogenicity	GCATTTTCTTCAACCAGGAGGTGAGGAGGTTTCGAC	GCATTTTCTTCAACCTGGAGGTGAGGAGGTTTCGAC	0.11319751285645821	-0.0040059993	-0.11720351215645822
ENST00000233146	ENSG00000095002	MSH2	GOBP_ADAPTIVE_IMMUNE_RESPONSE, GOBP_ADAPTIVE_IMMUNE_RESPONSE_BASED_ON_SOMATIC_RECOMBINATION_OF_IMMUNE_RECEPTORS_BUILT_FROM_IMMUNOGLOBULIN_SUPERFAMILY_DOMAINS, GOBP_AEROBIC_RESPIRATION, GOBP_AGING, GOBP_ATP_METABOLIC_PROCESS, GOBP_B_CELL_ACTIVATION, GOBP_B_CELL_ACTIVATION_INVOLVED_IN_IMMUNE_RESPONSE, GOBP_B_CELL_DIFFERENTIATION, GOBP_B_CELL_MEDIATED_IMMUNITY, GOBP_CELLULAR_MACROMOLECULE_LOCALIZATI…	NC_000002.12:g.47403172G>C	Conflicting_interpretations_of_pathogenicity	GCATTTTCTTCAACCAGGAGGTGAGGAGGTTTCGAC	GCATTTTCTTCAACCACGAGGTGAGGAGGTTTCGAC	0.11319751285645821	-0.026609393	-0.13980690585645822
ENST00000233146	ENSG00000095002	MSH2	GOBP_ADAPTIVE_IMMUNE_RESPONSE, GOBP_ADAPTIVE_IMMUNE_RESPONSE_BASED_ON_SOMATIC_RECOMBINATION_OF_IMMUNE_RECEPTORS_BUILT_FROM_IMMUNOGLOBULIN_SUPERFAMILY_DOMAINS, GOBP_AEROBIC_RESPIRATION, GOBP_AGING, GOBP_ATP_METABOLIC_PROCESS, GOBP_B_CELL_ACTIVATION, GOBP_B_CELL_ACTIVATION_INVOLVED_IN_IMMUNE_RESPONSE, GOBP_B_CELL_DIFFERENTIATION, GOBP_B_CELL_MEDIATED_IMMUNITY, GOBP_CELLULAR_MACROMOLECULE_LOCALIZATI…	NC_000002.12:g.47403173G>A	Uncertain_significance	GCATTTTCTTCAACCAGGAGGTGAGGAGGTTTCGAC	GCATTTTCTTCAACCAGAAGGTGAGGAGGTTTCGAC	0.11319751285645821	-0.03581772	-0.1490152328564582
ENST00000233146	ENSG00000095002	MSH2	GOBP_ADAPTIVE_IMMUNE_RESPONSE, GOBP_ADAPTIVE_IMMUNE_RESPONSE_BASED_ON_SOMATIC_RECOMBINATION_OF_IMMUNE_RECEPTORS_BUILT_FROM_IMMUNOGLOBULIN_SUPERFAMILY_DOMAINS, GOBP_AEROBIC_RESPIRATION, GOBP_AGING, GOBP_ATP_METABOLIC_PROCESS, GOBP_B_CELL_ACTIVATION, GOBP_B_CELL_ACTIVATION_INVOLVED_IN_IMMUNE_RESPONSE, GOBP_B_CELL_DIFFERENTIATION, GOBP_B_CELL_MEDIATED_IMMUNITY, GOBP_CELLULAR_MACROMOLECULE_LOCALIZATI…	NC_000002.12:g.47403173G>T	Uncertain_significance	GCATTTTCTTCAACCAGGAGGTGAGGAGGTTTCGAC	GCATTTTCTTCAACCAGTAGGTGAGGAGGTTTCGAC	0.11319751285645821	-0.042816497	-0.15601400985645822
ENST00000233146	ENSG00000095002	MSH2	GOBP_ADAPTIVE_IMMUNE_RESPONSE, GOBP_ADAPTIVE_IMMUNE_RESPONSE_BASED_ON_SOMATIC_RECOMBINATION_OF_IMMUNE_RECEPTORS_BUILT_FROM_IMMUNOGLOBULIN_SUPERFAMILY_DOMAINS, GOBP_AEROBIC_RESPIRATION, GOBP_AGING, GOBP_ATP_METABOLIC_PROCESS, GOBP_B_CELL_ACTIVATION, GOBP_B_CELL_ACTIVATION_INVOLVED_IN_IMMUNE_RESPONSE, GOBP_B_CELL_DIFFERENTIATION, GOBP_B_CELL_MEDIATED_IMMUNITY, GOBP_CELLULAR_MACROMOLECULE_LOCALIZATI…	NC_000002.12:g.47403174A>C	Uncertain_significance	GCATTTTCTTCAACCAGGAGGTGAGGAGGTTTCGAC	GCATTTTCTTCAACCAGGCGGTGAGGAGGTTTCGAC	0.11319751285645821	-0.025545137	-0.1387426498564582
ENST00000233146	ENSG00000095002	MSH2	GOBP_ADAPTIVE_IMMUNE_RESPONSE, GOBP_ADAPTIVE_IMMUNE_RESPONSE_BASED_ON_SOMATIC_RECOMBINATION_OF_IMMUNE_RECEPTORS_BUILT_FROM_IMMUNOGLOBULIN_SUPERFAMILY_DOMAINS, GOBP_AEROBIC_RESPIRATION, GOBP_AGING, GOBP_ATP_METABOLIC_PROCESS, GOBP_B_CELL_ACTIVATION, GOBP_B_CELL_ACTIVATION_INVOLVED_IN_IMMUNE_RESPONSE, GOBP_B_CELL_DIFFERENTIATION, GOBP_B_CELL_MEDIATED_IMMUNITY, GOBP_CELLULAR_MACROMOLECULE_LOCALIZATI…	NC_000002.12:g.47403174A>G	Conflicting_interpretations_of_pathogenicity	GCATTTTCTTCAACCAGGAGGTGAGGAGGTTTCGAC	GCATTTTCTTCAACCAGGGGGTGAGGAGGTTTCGAC	0.11319751285645821	-0.027627246	-0.1408247588564582
ENST00000233146	ENSG00000095002	MSH2	GOBP_ADAPTIVE_IMMUNE_RESPONSE, GOBP_ADAPTIVE_IMMUNE_RESPONSE_BASED_ON_SOMATIC_RECOMBINATION_OF_IMMUNE_RECEPTORS_BUILT_FROM_IMMUNOGLOBULIN_SUPERFAMILY_DOMAINS, GOBP_AEROBIC_RESPIRATION, GOBP_AGING, GOBP_ATP_METABOLIC_PROCESS, GOBP_B_CELL_ACTIVATION, GOBP_B_CELL_ACTIVATION_INVOLVED_IN_IMMUNE_RESPONSE, GOBP_B_CELL_DIFFERENTIATION, GOBP_B_CELL_MEDIATED_IMMUNITY, GOBP_CELLULAR_MACROMOLECULE_LOCALIZATI…	NC_000002.12:g.47403174A>T	Uncertain_significance	GCATTTTCTTCAACCAGGAGGTGAGGAGGTTTCGAC	GCATTTTCTTCAACCAGGTGGTGAGGAGGTTTCGAC	0.11319751285645821	-0.008579702	-0.1217772148564582
ENST00000233146	ENSG00000095002	MSH2	GOBP_ADAPTIVE_IMMUNE_RESPONSE, GOBP_ADAPTIVE_IMMUNE_RESPONSE_BASED_ON_SOMATIC_RECOMBINATION_OF_IMMUNE_RECEPTORS_BUILT_FROM_IMMUNOGLOBULIN_SUPERFAMILY_DOMAINS, GOBP_AEROBIC_RESPIRATION, GOBP_AGING, GOBP_ATP_METABOLIC_PROCESS, GOBP_B_CELL_ACTIVATION, GOBP_B_CELL_ACTIVATION_INVOLVED_IN_IMMUNE_RESPONSE, GOBP_B_CELL_DIFFERENTIATION, GOBP_B_CELL_MEDIATED_IMMUNITY, GOBP_CELLULAR_MACROMOLECULE_LOCALIZATI…	NC_000002.12:g.47403175G>A	Uncertain_significance	GCATTTTCTTCAACCAGGAGGTGAGGAGGTTTCGAC	GCATTTTCTTCAACCAGGAAGTGAGGAGGTTTCGAC	0.11319751285645821	0.015112295	-0.09808521785645821
ENST00000233146	ENSG00000095002	MSH2	GOBP_ADAPTIVE_IMMUNE_RESPONSE, GOBP_ADAPTIVE_IMMUNE_RESPONSE_BASED_ON_SOMATIC_RECOMBINATION_OF_IMMUNE_RECEPTORS_BUILT_FROM_IMMUNOGLOBULIN_SUPERFAMILY_DOMAINS, GOBP_AEROBIC_RESPIRATION, GOBP_AGING, GOBP_ATP_METABOLIC_PROCESS, GOBP_B_CELL_ACTIVATION, GOBP_B_CELL_ACTIVATION_INVOLVED_IN_IMMUNE_RESPONSE, GOBP_B_CELL_DIFFERENTIATION, GOBP_B_CELL_MEDIATED_IMMUNITY, GOBP_CELLULAR_MACROMOLECULE_LOCALIZATI…	NC_000002.12:g.47403175G>C	Uncertain_significance	GCATTTTCTTCAACCAGGAGGTGAGGAGGTTTCGAC	GCATTTTCTTCAACCAGGACGTGAGGAGGTTTCGAC	0.11319751285645821	0.05896975	-0.05422776285645821
ENST00000233146	ENSG00000095002	MSH2	GOBP_ADAPTIVE_IMMUNE_RESPONSE, GOBP_ADAPTIVE_IMMUNE_RESPONSE_BASED_ON_SOMATIC_RECOMBINATION_OF_IMMUNE_RECEPTORS_BUILT_FROM_IMMUNOGLOBULIN_SUPERFAMILY_DOMAINS, GOBP_AEROBIC_RESPIRATION, GOBP_AGING, GOBP_ATP_METABOLIC_PROCESS, GOBP_B_CELL_ACTIVATION, GOBP_B_CELL_ACTIVATION_INVOLVED_IN_IMMUNE_RESPONSE, GOBP_B_CELL_DIFFERENTIATION, GOBP_B_CELL_MEDIATED_IMMUNITY, GOBP_CELLULAR_MACROMOLECULE_LOCALIZATI…	NC_000002.12:g.47403176G>C	Uncertain_significance	GCATTTTCTTCAACCAGGAGGTGAGGAGGTTTCGAC	GCATTTTCTTCAACCAGGAGCTGAGGAGGTTTCGAC	0.11319751285645821	0.05218953	-0.06100798285645821
ENST00000233146	ENSG00000095002	MSH2	GOBP_ADAPTIVE_IMMUNE_RESPONSE, GOBP_ADAPTIVE_IMMUNE_RESPONSE_BASED_ON_SOMATIC_RECOMBINATION_OF_IMMUNE_RECEPTORS_BUILT_FROM_IMMUNOGLOBULIN_SUPERFAMILY_DOMAINS, GOBP_AEROBIC_RESPIRATION, GOBP_AGING, GOBP_ATP_METABOLIC_PROCESS, GOBP_B_CELL_ACTIVATION, GOBP_B_CELL_ACTIVATION_INVOLVED_IN_IMMUNE_RESPONSE, GOBP_B_CELL_DIFFERENTIATION, GOBP_B_CELL_MEDIATED_IMMUNITY, GOBP_CELLULAR_MACROMOLECULE_LOCALIZATI…	NC_000002.12:g.47403176G>T	Uncertain_significance	GCATTTTCTTCAACCAGGAGGTGAGGAGGTTTCGAC	GCATTTTCTTCAACCAGGAGTTGAGGAGGTTTCGAC	0.11319751285645821	-0.071164206	-0.1843617188564582
ENST00000233146	ENSG00000095002	MSH2	GOBP_ADAPTIVE_IMMUNE_RESPONSE, GOBP_ADAPTIVE_IMMUNE_RESPONSE_BASED_ON_SOMATIC_RECOMBINATION_OF_IMMUNE_RECEPTORS_BUILT_FROM_IMMUNOGLOBULIN_SUPERFAMILY_DOMAINS, GOBP_AEROBIC_RESPIRATION, GOBP_AGING, GOBP_ATP_METABOLIC_PROCESS, GOBP_B_CELL_ACTIVATION, GOBP_B_CELL_ACTIVATION_INVOLVED_IN_IMMUNE_RESPONSE, GOBP_B_CELL_DIFFERENTIATION, GOBP_B_CELL_MEDIATED_IMMUNITY, GOBP_CELLULAR_MACROMOLECULE_LOCALIZATI…	NC_000002.12:g.47403177T>G	Likely_benign	GCATTTTCTTCAACCAGGAGGTGAGGAGGTTTCGAC	GCATTTTCTTCAACCAGGAGGGGAGGAGGTTTCGAC	0.11319751285645821	0.0061867824	-0.1070107304564582
ENST00000233146	ENSG00000095002	MSH2	GOBP_ADAPTIVE_IMMUNE_RESPONSE, GOBP_ADAPTIVE_IMMUNE_RESPONSE_BASED_ON_SOMATIC_RECOMBINATION_OF_IMMUNE_RECEPTORS_BUILT_FROM_IMMUNOGLOBULIN_SUPERFAMILY_DOMAINS, GOBP_AEROBIC_RESPIRATION, GOBP_AGING, GOBP_ATP_METABOLIC_PROCESS, GOBP_B_CELL_ACTIVATION, GOBP_B_CELL_ACTIVATION_INVOLVED_IN_IMMUNE_RESPONSE, GOBP_B_CELL_DIFFERENTIATION, GOBP_B_CELL_MEDIATED_IMMUNITY, GOBP_CELLULAR_MACROMOLECULE_LOCALIZATI…	NC_000002.12:g.47403179AGG[1]	Likely_benign	GCATTTTCTTCAACCAGGAGGTGAGGAGGTTTCGAC	GCATTTTCTTCAACCAGGAGGTGAGGTTTCGAC	0.11319751285645821	0.0004231472	-0.11277436565645821
ENST00000233146	ENSG00000095002	MSH2	GOBP_ADAPTIVE_IMMUNE_RESPONSE, GOBP_ADAPTIVE_IMMUNE_RESPONSE_BASED_ON_SOMATIC_RECOMBINATION_OF_IMMUNE_RECEPTORS_BUILT_FROM_IMMUNOGLOBULIN_SUPERFAMILY_DOMAINS, GOBP_AEROBIC_RESPIRATION, GOBP_AGING, GOBP_ATP_METABOLIC_PROCESS, GOBP_B_CELL_ACTIVATION, GOBP_B_CELL_ACTIVATION_INVOLVED_IN_IMMUNE_RESPONSE, GOBP_B_CELL_DIFFERENTIATION, GOBP_B_CELL_MEDIATED_IMMUNITY, GOBP_CELLULAR_MACROMOLECULE_LOCALIZATI…	NC_000002.12:g.47403178G>A	Uncertain_significance	GCATTTTCTTCAACCAGGAGGTGAGGAGGTTTCGAC	GCATTTTCTTCAACCAGGAGGTAAGGAGGTTTCGAC	0.11319751285645821	0.0017564286	-0.11144108425645821
ENST00000233146	ENSG00000095002	MSH2	GOBP_ADAPTIVE_IMMUNE_RESPONSE, GOBP_ADAPTIVE_IMMUNE_RESPONSE_BASED_ON_SOMATIC_RECOMBINATION_OF_IMMUNE_RECEPTORS_BUILT_FROM_IMMUNOGLOBULIN_SUPERFAMILY_DOMAINS, GOBP_AEROBIC_RESPIRATION, GOBP_AGING, GOBP_ATP_METABOLIC_PROCESS, GOBP_B_CELL_ACTIVATION, GOBP_B_CELL_ACTIVATION_INVOLVED_IN_IMMUNE_RESPONSE, GOBP_B_CELL_DIFFERENTIATION, GOBP_B_CELL_MEDIATED_IMMUNITY, GOBP_CELLULAR_MACROMOLECULE_LOCALIZATI…	NC_000002.12:g.47403178G>C	Uncertain_significance	GCATTTTCTTCAACCAGGAGGTGAGGAGGTTTCGAC	GCATTTTCTTCAACCAGGAGGTCAGGAGGTTTCGAC	0.11319751285645821	0.03428887	-0.07890864285645821
ENST00000233146	ENSG00000095002	MSH2	GOBP_ADAPTIVE_IMMUNE_RESPONSE, GOBP_ADAPTIVE_IMMUNE_RESPONSE_BASED_ON_SOMATIC_RECOMBINATION_OF_IMMUNE_RECEPTORS_BUILT_FROM_IMMUNOGLOBULIN_SUPERFAMILY_DOMAINS, GOBP_AEROBIC_RESPIRATION, GOBP_AGING, GOBP_ATP_METABOLIC_PROCESS, GOBP_B_CELL_ACTIVATION, GOBP_B_CELL_ACTIVATION_INVOLVED_IN_IMMUNE_RESPONSE, GOBP_B_CELL_DIFFERENTIATION, GOBP_B_CELL_MEDIATED_IMMUNITY, GOBP_CELLULAR_MACROMOLECULE_LOCALIZATI…	NC_000002.12:g.47403179A>T	Conflicting_interpretations_of_pathogenicity	GCATTTTCTTCAACCAGGAGGTGAGGAGGTTTCGAC	GCATTTTCTTCAACCAGGAGGTGTGGAGGTTTCGAC	0.11319751285645821	0.03462583	-0.07857168285645821
ENST00000233146	ENSG00000095002	MSH2	GOBP_ADAPTIVE_IMMUNE_RESPONSE, GOBP_ADAPTIVE_IMMUNE_RESPONSE_BASED_ON_SOMATIC_RECOMBINATION_OF_IMMUNE_RECEPTORS_BUILT_FROM_IMMUNOGLOBULIN_SUPERFAMILY_DOMAINS, GOBP_AEROBIC_RESPIRATION, GOBP_AGING, GOBP_ATP_METABOLIC_PROCESS, GOBP_B_CELL_ACTIVATION, GOBP_B_CELL_ACTIVATION_INVOLVED_IN_IMMUNE_RESPONSE, GOBP_B_CELL_DIFFERENTIATION, GOBP_B_CELL_MEDIATED_IMMUNITY, GOBP_CELLULAR_MACROMOLECULE_LOCALIZATI…	NC_000002.12:g.47403180G>A	Uncertain_significance	GCATTTTCTTCAACCAGGAGGTGAGGAGGTTTCGAC	GCATTTTCTTCAACCAGGAGGTGAAGAGGTTTCGAC	0.11319751285645821	-0.03414707	-0.1473445828564582
ENST00000233146	ENSG00000095002	MSH2	GOBP_ADAPTIVE_IMMUNE_RESPONSE, GOBP_ADAPTIVE_IMMUNE_RESPONSE_BASED_ON_SOMATIC_RECOMBINATION_OF_IMMUNE_RECEPTORS_BUILT_FROM_IMMUNOGLOBULIN_SUPERFAMILY_DOMAINS, GOBP_AEROBIC_RESPIRATION, GOBP_AGING, GOBP_ATP_METABOLIC_PROCESS, GOBP_B_CELL_ACTIVATION, GOBP_B_CELL_ACTIVATION_INVOLVED_IN_IMMUNE_RESPONSE, GOBP_B_CELL_DIFFERENTIATION, GOBP_B_CELL_MEDIATED_IMMUNITY, GOBP_CELLULAR_MACROMOLECULE_LOCALIZATI…	NC_000002.12:g.47403181G>A	Conflicting_interpretations_of_pathogenicity	GCATTTTCTTCAACCAGGAGGTGAGGAGGTTTCGAC	GCATTTTCTTCAACCAGGAGGTGAGAAGGTTTCGAC	0.11319751285645821	0.0042039296	-0.1089935832564582
ENST00000233146	ENSG00000095002	MSH2	GOBP_ADAPTIVE_IMMUNE_RESPONSE, GOBP_ADAPTIVE_IMMUNE_RESPONSE_BASED_ON_SOMATIC_RECOMBINATION_OF_IMMUNE_RECEPTORS_BUILT_FROM_IMMUNOGLOBULIN_SUPERFAMILY_DOMAINS, GOBP_AEROBIC_RESPIRATION, GOBP_AGING, GOBP_ATP_METABOLIC_PROCESS, GOBP_B_CELL_ACTIVATION, GOBP_B_CELL_ACTIVATION_INVOLVED_IN_IMMUNE_RESPONSE, GOBP_B_CELL_DIFFERENTIATION, GOBP_B_CELL_MEDIATED_IMMUNITY, GOBP_CELLULAR_MACROMOLECULE_LOCALIZATI…	NC_000002.12:g.47403181G>C	Uncertain_significance	GCATTTTCTTCAACCAGGAGGTGAGGAGGTTTCGAC	GCATTTTCTTCAACCAGGAGGTGAGCAGGTTTCGAC	0.11319751285645821	0.0328269	-0.08037061285645822
ENST00000233146	ENSG00000095002	MSH2	GOBP_ADAPTIVE_IMMUNE_RESPONSE, GOBP_ADAPTIVE_IMMUNE_RESPONSE_BASED_ON_SOMATIC_RECOMBINATION_OF_IMMUNE_RECEPTORS_BUILT_FROM_IMMUNOGLOBULIN_SUPERFAMILY_DOMAINS, GOBP_AEROBIC_RESPIRATION, GOBP_AGING, GOBP_ATP_METABOLIC_PROCESS, GOBP_B_CELL_ACTIVATION, GOBP_B_CELL_ACTIVATION_INVOLVED_IN_IMMUNE_RESPONSE, GOBP_B_CELL_DIFFERENTIATION, GOBP_B_CELL_MEDIATED_IMMUNITY, GOBP_CELLULAR_MACROMOLECULE_LOCALIZATI…	NC_000002.12:g.47403182A>C	Conflicting_interpretations_of_pathogenicity	GCATTTTCTTCAACCAGGAGGTGAGGAGGTTTCGAC	GCATTTTCTTCAACCAGGAGGTGAGGCGGTTTCGAC	0.11319751285645821	0.04084152	-0.07235599285645822
ENST00000233146	ENSG00000095002	MSH2	GOBP_ADAPTIVE_IMMUNE_RESPONSE, GOBP_ADAPTIVE_IMMUNE_RESPONSE_BASED_ON_SOMATIC_RECOMBINATION_OF_IMMUNE_RECEPTORS_BUILT_FROM_IMMUNOGLOBULIN_SUPERFAMILY_DOMAINS, GOBP_AEROBIC_RESPIRATION, GOBP_AGING, GOBP_ATP_METABOLIC_PROCESS, GOBP_B_CELL_ACTIVATION, GOBP_B_CELL_ACTIVATION_INVOLVED_IN_IMMUNE_RESPONSE, GOBP_B_CELL_DIFFERENTIATION, GOBP_B_CELL_MEDIATED_IMMUNITY, GOBP_CELLULAR_MACROMOLECULE_LOCALIZATI…	NC_000002.12:g.47403182A>G	Conflicting_interpretations_of_pathogenicity	GCATTTTCTTCAACCAGGAGGTGAGGAGGTTTCGAC	GCATTTTCTTCAACCAGGAGGTGAGGGGGTTTCGAC	0.11319751285645821	-0.021093579	-0.1342910918564582
ENST00000233146	ENSG00000095002	MSH2	GOBP_ADAPTIVE_IMMUNE_RESPONSE, GOBP_ADAPTIVE_IMMUNE_RESPONSE_BASED_ON_SOMATIC_RECOMBINATION_OF_IMMUNE_RECEPTORS_BUILT_FROM_IMMUNOGLOBULIN_SUPERFAMILY_DOMAINS, GOBP_AEROBIC_RESPIRATION, GOBP_AGING, GOBP_ATP_METABOLIC_PROCESS, GOBP_B_CELL_ACTIVATION, GOBP_B_CELL_ACTIVATION_INVOLVED_IN_IMMUNE_RESPONSE, GOBP_B_CELL_DIFFERENTIATION, GOBP_B_CELL_MEDIATED_IMMUNITY, GOBP_CELLULAR_MACROMOLECULE_LOCALIZATI…	NC_000002.12:g.47403183G>A	Conflicting_interpretations_of_pathogenicity	GCATTTTCTTCAACCAGGAGGTGAGGAGGTTTCGAC	GCATTTTCTTCAACCAGGAGGTGAGGAAGTTTCGAC	0.11319751285645821	-0.0531092	-0.1663067128564582
ENST00000233146	ENSG00000095002	MSH2	GOBP_ADAPTIVE_IMMUNE_RESPONSE, GOBP_ADAPTIVE_IMMUNE_RESPONSE_BASED_ON_SOMATIC_RECOMBINATION_OF_IMMUNE_RECEPTORS_BUILT_FROM_IMMUNOGLOBULIN_SUPERFAMILY_DOMAINS, GOBP_AEROBIC_RESPIRATION, GOBP_AGING, GOBP_ATP_METABOLIC_PROCESS, GOBP_B_CELL_ACTIVATION, GOBP_B_CELL_ACTIVATION_INVOLVED_IN_IMMUNE_RESPONSE, GOBP_B_CELL_DIFFERENTIATION, GOBP_B_CELL_MEDIATED_IMMUNITY, GOBP_CELLULAR_MACROMOLECULE_LOCALIZATI…	NC_000002.12:g.47403183G>C	Conflicting_interpretations_of_pathogenicity	GCATTTTCTTCAACCAGGAGGTGAGGAGGTTTCGAC	GCATTTTCTTCAACCAGGAGGTGAGGACGTTTCGAC	0.11319751285645821	0.0046887537	-0.1085087591564582
ENST00000233146	ENSG00000095002	MSH2	GOBP_ADAPTIVE_IMMUNE_RESPONSE, GOBP_ADAPTIVE_IMMUNE_RESPONSE_BASED_ON_SOMATIC_RECOMBINATION_OF_IMMUNE_RECEPTORS_BUILT_FROM_IMMUNOGLOBULIN_SUPERFAMILY_DOMAINS, GOBP_AEROBIC_RESPIRATION, GOBP_AGING, GOBP_ATP_METABOLIC_PROCESS, GOBP_B_CELL_ACTIVATION, GOBP_B_CELL_ACTIVATION_INVOLVED_IN_IMMUNE_RESPONSE, GOBP_B_CELL_DIFFERENTIATION, GOBP_B_CELL_MEDIATED_IMMUNITY, GOBP_CELLULAR_MACROMOLECULE_LOCALIZATI…	NC_000002.12:g.47403184G>A	Conflicting_interpretations_of_pathogenicity	GCATTTTCTTCAACCAGGAGGTGAGGAGGTTTCGAC	GCATTTTCTTCAACCAGGAGGTGAGGAGATTTCGAC	0.11319751285645821	-0.036400504	-0.1495980168564582
ENST00000233146	ENSG00000095002	MSH2	GOBP_ADAPTIVE_IMMUNE_RESPONSE, GOBP_ADAPTIVE_IMMUNE_RESPONSE_BASED_ON_SOMATIC_RECOMBINATION_OF_IMMUNE_RECEPTORS_BUILT_FROM_IMMUNOGLOBULIN_SUPERFAMILY_DOMAINS, GOBP_AEROBIC_RESPIRATION, GOBP_AGING, GOBP_ATP_METABOLIC_PROCESS, GOBP_B_CELL_ACTIVATION, GOBP_B_CELL_ACTIVATION_INVOLVED_IN_IMMUNE_RESPONSE, GOBP_B_CELL_DIFFERENTIATION, GOBP_B_CELL_MEDIATED_IMMUNITY, GOBP_CELLULAR_MACROMOLECULE_LOCALIZATI…	NC_000002.12:g.47403184G>T	Conflicting_interpretations_of_pathogenicity	GCATTTTCTTCAACCAGGAGGTGAGGAGGTTTCGAC	GCATTTTCTTCAACCAGGAGGTGAGGAGTTTTCGAC	0.11319751285645821	-0.02716759	-0.1403651028564582
ENST00000233146	ENSG00000095002	MSH2	GOBP_ADAPTIVE_IMMUNE_RESPONSE, GOBP_ADAPTIVE_IMMUNE_RESPONSE_BASED_ON_SOMATIC_RECOMBINATION_OF_IMMUNE_RECEPTORS_BUILT_FROM_IMMUNOGLOBULIN_SUPERFAMILY_DOMAINS, GOBP_AEROBIC_RESPIRATION, GOBP_AGING, GOBP_ATP_METABOLIC_PROCESS, GOBP_B_CELL_ACTIVATION, GOBP_B_CELL_ACTIVATION_INVOLVED_IN_IMMUNE_RESPONSE, GOBP_B_CELL_DIFFERENTIATION, GOBP_B_CELL_MEDIATED_IMMUNITY, GOBP_CELLULAR_MACROMOLECULE_LOCALIZATI…	NC_000002.12:g.47403185T>A	Uncertain_significance	GCATTTTCTTCAACCAGGAGGTGAGGAGGTTTCGAC	GCATTTTCTTCAACCAGGAGGTGAGGAGGATTCGAC	0.11319751285645821	-0.101893954	-0.2150914668564582
ENST00000233146	ENSG00000095002	MSH2	GOBP_ADAPTIVE_IMMUNE_RESPONSE, GOBP_ADAPTIVE_IMMUNE_RESPONSE_BASED_ON_SOMATIC_RECOMBINATION_OF_IMMUNE_RECEPTORS_BUILT_FROM_IMMUNOGLOBULIN_SUPERFAMILY_DOMAINS, GOBP_AEROBIC_RESPIRATION, GOBP_AGING, GOBP_ATP_METABOLIC_PROCESS, GOBP_B_CELL_ACTIVATION, GOBP_B_CELL_ACTIVATION_INVOLVED_IN_IMMUNE_RESPONSE, GOBP_B_CELL_DIFFERENTIATION, GOBP_B_CELL_MEDIATED_IMMUNITY, GOBP_CELLULAR_MACROMOLECULE_LOCALIZATI…	NC_000002.12:g.47403186T>A	Uncertain_significance	GCATTTTCTTCAACCAGGAGGTGAGGAGGTTTCGAC	GCATTTTCTTCAACCAGGAGGTGAGGAGGTATCGAC	0.11319751285645821	-0.00898184	-0.12217935285645821
ENST00000233146	ENSG00000095002	MSH2	GOBP_ADAPTIVE_IMMUNE_RESPONSE, GOBP_ADAPTIVE_IMMUNE_RESPONSE_BASED_ON_SOMATIC_RECOMBINATION_OF_IMMUNE_RECEPTORS_BUILT_FROM_IMMUNOGLOBULIN_SUPERFAMILY_DOMAINS, GOBP_AEROBIC_RESPIRATION, GOBP_AGING, GOBP_ATP_METABOLIC_PROCESS, GOBP_B_CELL_ACTIVATION, GOBP_B_CELL_ACTIVATION_INVOLVED_IN_IMMUNE_RESPONSE, GOBP_B_CELL_DIFFERENTIATION, GOBP_B_CELL_MEDIATED_IMMUNITY, GOBP_CELLULAR_MACROMOLECULE_LOCALIZATI…	NC_000002.12:g.47403186T>G	Uncertain_significance	GCATTTTCTTCAACCAGGAGGTGAGGAGGTTTCGAC	GCATTTTCTTCAACCAGGAGGTGAGGAGGTGTCGAC	0.11319751285645821	-0.039809644	-0.15300715685645822
ENST00000233146	ENSG00000095002	MSH2	GOBP_ADAPTIVE_IMMUNE_RESPONSE, GOBP_ADAPTIVE_IMMUNE_RESPONSE_BASED_ON_SOMATIC_RECOMBINATION_OF_IMMUNE_RECEPTORS_BUILT_FROM_IMMUNOGLOBULIN_SUPERFAMILY_DOMAINS, GOBP_AEROBIC_RESPIRATION, GOBP_AGING, GOBP_ATP_METABOLIC_PROCESS, GOBP_B_CELL_ACTIVATION, GOBP_B_CELL_ACTIVATION_INVOLVED_IN_IMMUNE_RESPONSE, GOBP_B_CELL_DIFFERENTIATION, GOBP_B_CELL_MEDIATED_IMMUNITY, GOBP_CELLULAR_MACROMOLECULE_LOCALIZATI…	NC_000002.12:g.47403187T>G	Likely_benign	GCATTTTCTTCAACCAGGAGGTGAGGAGGTTTCGAC	GCATTTTCTTCAACCAGGAGGTGAGGAGGTTGCGAC	0.11319751285645821	-0.12421364	-0.2374111528564582
ENST00000233146	ENSG00000095002	MSH2	GOBP_ADAPTIVE_IMMUNE_RESPONSE, GOBP_ADAPTIVE_IMMUNE_RESPONSE_BASED_ON_SOMATIC_RECOMBINATION_OF_IMMUNE_RECEPTORS_BUILT_FROM_IMMUNOGLOBULIN_SUPERFAMILY_DOMAINS, GOBP_AEROBIC_RESPIRATION, GOBP_AGING, GOBP_ATP_METABOLIC_PROCESS, GOBP_B_CELL_ACTIVATION, GOBP_B_CELL_ACTIVATION_INVOLVED_IN_IMMUNE_RESPONSE, GOBP_B_CELL_DIFFERENTIATION, GOBP_B_CELL_MEDIATED_IMMUNITY, GOBP_CELLULAR_MACROMOLECULE_LOCALIZATI…	NC_000002.12:g.47403188C>A	Uncertain_significance	GCATTTTCTTCAACCAGGAGGTGAGGAGGTTTCGAC	GCATTTTCTTCAACCAGGAGGTGAGGAGGTTTAGAC	0.11319751285645821	-0.06807357	-0.1812710828564582
ENST00000233146	ENSG00000095002	MSH2	GOBP_ADAPTIVE_IMMUNE_RESPONSE, GOBP_ADAPTIVE_IMMUNE_RESPONSE_BASED_ON_SOMATIC_RECOMBINATION_OF_IMMUNE_RECEPTORS_BUILT_FROM_IMMUNOGLOBULIN_SUPERFAMILY_DOMAINS, GOBP_AEROBIC_RESPIRATION, GOBP_AGING, GOBP_ATP_METABOLIC_PROCESS, GOBP_B_CELL_ACTIVATION, GOBP_B_CELL_ACTIVATION_INVOLVED_IN_IMMUNE_RESPONSE, GOBP_B_CELL_DIFFERENTIATION, GOBP_B_CELL_MEDIATED_IMMUNITY, GOBP_CELLULAR_MACROMOLECULE_LOCALIZATI…	NC_000002.12:g.47403188C>G	Uncertain_significance	GCATTTTCTTCAACCAGGAGGTGAGGAGGTTTCGAC	GCATTTTCTTCAACCAGGAGGTGAGGAGGTTTGGAC	0.11319751285645821	-0.038556643	-0.1517541558564582
ENST00000233146	ENSG00000095002	MSH2	GOBP_ADAPTIVE_IMMUNE_RESPONSE, GOBP_ADAPTIVE_IMMUNE_RESPONSE_BASED_ON_SOMATIC_RECOMBINATION_OF_IMMUNE_RECEPTORS_BUILT_FROM_IMMUNOGLOBULIN_SUPERFAMILY_DOMAINS, GOBP_AEROBIC_RESPIRATION, GOBP_AGING, GOBP_ATP_METABOLIC_PROCESS, GOBP_B_CELL_ACTIVATION, GOBP_B_CELL_ACTIVATION_INVOLVED_IN_IMMUNE_RESPONSE, GOBP_B_CELL_DIFFERENTIATION, GOBP_B_CELL_MEDIATED_IMMUNITY, GOBP_CELLULAR_MACROMOLECULE_LOCALIZATI…	NC_000002.12:g.47403188C>T	Uncertain_significance	GCATTTTCTTCAACCAGGAGGTGAGGAGGTTTCGAC	GCATTTTCTTCAACCAGGAGGTGAGGAGGTTTTGAC	0.11319751285645821	-0.077158056	-0.1903555688564582
ENST00000233146	ENSG00000095002	MSH2	GOBP_ADAPTIVE_IMMUNE_RESPONSE, GOBP_ADAPTIVE_IMMUNE_RESPONSE_BASED_ON_SOMATIC_RECOMBINATION_OF_IMMUNE_RECEPTORS_BUILT_FROM_IMMUNOGLOBULIN_SUPERFAMILY_DOMAINS, GOBP_AEROBIC_RESPIRATION, GOBP_AGING, GOBP_ATP_METABOLIC_PROCESS, GOBP_B_CELL_ACTIVATION, GOBP_B_CELL_ACTIVATION_INVOLVED_IN_IMMUNE_RESPONSE, GOBP_B_CELL_DIFFERENTIATION, GOBP_B_CELL_MEDIATED_IMMUNITY, GOBP_CELLULAR_MACROMOLECULE_LOCALIZATI…	NC_000002.12:g.47403189G>C	Conflicting_interpretations_of_pathogenicity	GCATTTTCTTCAACCAGGAGGTGAGGAGGTTTCGAC	GCATTTTCTTCAACCAGGAGGTGAGGAGGTTTCCAC	0.11319751285645821	0.00049990305	-0.11269760980645821
ENST00000233146	ENSG00000095002	MSH2	GOBP_ADAPTIVE_IMMUNE_RESPONSE, GOBP_ADAPTIVE_IMMUNE_RESPONSE_BASED_ON_SOMATIC_RECOMBINATION_OF_IMMUNE_RECEPTORS_BUILT_FROM_IMMUNOGLOBULIN_SUPERFAMILY_DOMAINS, GOBP_AEROBIC_RESPIRATION, GOBP_AGING, GOBP_ATP_METABOLIC_PROCESS, GOBP_B_CELL_ACTIVATION, GOBP_B_CELL_ACTIVATION_INVOLVED_IN_IMMUNE_RESPONSE, GOBP_B_CELL_DIFFERENTIATION, GOBP_B_CELL_MEDIATED_IMMUNITY, GOBP_CELLULAR_MACROMOLECULE_LOCALIZATI…	NC_000002.12:g.47403190A>C	Uncertain_significance	GCATTTTCTTCAACCAGGAGGTGAGGAGGTTTCGAC	GCATTTTCTTCAACCAGGAGGTGAGGAGGTTTCGCC	0.11319751285645821	-0.003254817	-0.1164523298564582
ENST00000233146	ENSG00000095002	MSH2	GOBP_ADAPTIVE_IMMUNE_RESPONSE, GOBP_ADAPTIVE_IMMUNE_RESPONSE_BASED_ON_SOMATIC_RECOMBINATION_OF_IMMUNE_RECEPTORS_BUILT_FROM_IMMUNOGLOBULIN_SUPERFAMILY_DOMAINS, GOBP_AEROBIC_RESPIRATION, GOBP_AGING, GOBP_ATP_METABOLIC_PROCESS, GOBP_B_CELL_ACTIVATION, GOBP_B_CELL_ACTIVATION_INVOLVED_IN_IMMUNE_RESPONSE, GOBP_B_CELL_DIFFERENTIATION, GOBP_B_CELL_MEDIATED_IMMUNITY, GOBP_CELLULAR_MACROMOLECULE_LOCALIZATI…	NC_000002.12:g.47403190A>G	Uncertain_significance	GCATTTTCTTCAACCAGGAGGTGAGGAGGTTTCGAC	GCATTTTCTTCAACCAGGAGGTGAGGAGGTTTCGGC	0.11319751285645821	-0.06136384	-0.1745613528564582
ENST00000233146	ENSG00000095002	MSH2	GOBP_ADAPTIVE_IMMUNE_RESPONSE, GOBP_ADAPTIVE_IMMUNE_RESPONSE_BASED_ON_SOMATIC_RECOMBINATION_OF_IMMUNE_RECEPTORS_BUILT_FROM_IMMUNOGLOBULIN_SUPERFAMILY_DOMAINS, GOBP_AEROBIC_RESPIRATION, GOBP_AGING, GOBP_ATP_METABOLIC_PROCESS, GOBP_B_CELL_ACTIVATION, GOBP_B_CELL_ACTIVATION_INVOLVED_IN_IMMUNE_RESPONSE, GOBP_B_CELL_DIFFERENTIATION, GOBP_B_CELL_MEDIATED_IMMUNITY, GOBP_CELLULAR_MACROMOLECULE_LOCALIZATI…	NC_000002.12:g.47403190A>T	Uncertain_significance	GCATTTTCTTCAACCAGGAGGTGAGGAGGTTTCGAC	GCATTTTCTTCAACCAGGAGGTGAGGAGGTTTCGTC	0.11319751285645821	-0.037699267	-0.15089677985645822
ENST00000233146	ENSG00000095002	MSH2	GOBP_ADAPTIVE_IMMUNE_RESPONSE, GOBP_ADAPTIVE_IMMUNE_RESPONSE_BASED_ON_SOMATIC_RECOMBINATION_OF_IMMUNE_RECEPTORS_BUILT_FROM_IMMUNOGLOBULIN_SUPERFAMILY_DOMAINS, GOBP_AEROBIC_RESPIRATION, GOBP_AGING, GOBP_ATP_METABOLIC_PROCESS, GOBP_B_CELL_ACTIVATION, GOBP_B_CELL_ACTIVATION_INVOLVED_IN_IMMUNE_RESPONSE, GOBP_B_CELL_DIFFERENTIATION, GOBP_B_CELL_MEDIATED_IMMUNITY, GOBP_CELLULAR_MACROMOLECULE_LOCALIZATI…	NC_000002.12:g.47403191C>G	Uncertain_significance	GCATTTTCTTCAACCAGGAGGTGAGGAGGTTTCGAC	GCATTTTCTTCAACCAGGAGGTGAGGAGGTTTCGAG	0.11319751285645821	0.029894931	-0.08330258185645821
ENST00000233146	ENSG00000095002	MSH2	GOBP_ADAPTIVE_IMMUNE_RESPONSE, GOBP_ADAPTIVE_IMMUNE_RESPONSE_BASED_ON_SOMATIC_RECOMBINATION_OF_IMMUNE_RECEPTORS_BUILT_FROM_IMMUNOGLOBULIN_SUPERFAMILY_DOMAINS, GOBP_AEROBIC_RESPIRATION, GOBP_AGING, GOBP_ATP_METABOLIC_PROCESS, GOBP_B_CELL_ACTIVATION, GOBP_B_CELL_ACTIVATION_INVOLVED_IN_IMMUNE_RESPONSE, GOBP_B_CELL_DIFFERENTIATION, GOBP_B_CELL_MEDIATED_IMMUNITY, GOBP_CELLULAR_MACROMOLECULE_LOCALIZATI…	NC_000002.12:g.47403191C>T	Uncertain_significance	GCATTTTCTTCAACCAGGAGGTGAGGAGGTTTCGAC	GCATTTTCTTCAACCAGGAGGTGAGGAGGTTTCGAT	0.11319751285645821	-0.09303979	-0.2062373028564582
ENST00000234170	ENSG00000115816	CEBPZ	GOBP_POSITIVE_REGULATION_OF_CELLULAR_BIOSYNTHETIC_PROCESS, GOBP_POSITIVE_REGULATION_OF_NUCLEOBASE_CONTAINING_COMPOUND_METABOLIC_PROCESS, GOBP_POSITIVE_REGULATION_OF_RNA_METABOLIC_PROCESS, GOBP_POSITIVE_REGULATION_OF_TRANSCRIPTION_BY_RNA_POLYMERASE_II, GOCC_CCAAT_BINDING_FACTOR_COMPLEX, GOCC_NUCLEAR_PROTEIN_CONTAINING_COMPLEX, GOCC_RNA_POLYMERASE_II_TRANSCRIPTION_REGULATOR_COMPLEX, GOCC_TRANSCRIPT…	NC_000002.12:g.37231568G>A	Benign	GAGTTTCACGCGCGTATGCTTTGCCCGCC	AAGTTTCACGCGCGTATGCTTTGCCCGCC	-0.8672279617829909	-0.1685278	0.6987001617829909
ENST00000234256	ENSG00000115902	SLC1A4	GOBP_ACIDIC_AMINO_ACID_TRANSPORT, GOBP_ALANINE_TRANSPORT, GOBP_AMINO_ACID_IMPORT, GOBP_AMINO_ACID_IMPORT_ACROSS_PLASMA_MEMBRANE, GOBP_AMINO_ACID_TRANSMEMBRANE_TRANSPORT, GOBP_AMINO_ACID_TRANSPORT, GOBP_ANION_TRANSMEMBRANE_TRANSPORT, GOBP_ANION_TRANSPORT, GOBP_C4_DICARBOXYLATE_TRANSPORT, GOBP_CARBOXYLIC_ACID_TRANSPORT, GOBP_CATION_TRANSMEMBRANE_TRANSPORT, GOBP_CATION_TRANSPORT, GOBP_CELL_CELL_SIGN…	NC_000002.12:g.64989513C>G	Benign	ATCTCCAGCCGGCGGCTGCTCCAGGGAGGCTGGGCGCGATCCTCTCCGCCCGCGGCTCCAACCCGCACTCTGCGCCTCTCCTCGCCTTTCTCGCACCTGCTCCTGCGCCAGGCCCGGAGACCCCCGGGGCGGCTTCCCAGAACCTGCGGAGCACAACTGGCCGACCGACCCATTCATTGGGAACCCCGTCTTTTGCCAGAGCCCACGTCCCCTGCCACCTCTAGCTCGGAGCGGCGTGTAGCGCC	ATCTCCAGCCGGCGGCTGCTCCAGGGAGGCTGGGCGCGATCCTCTCCGCCCGCGGCTCCAACCCGCACTCTGCGCCTCTCCTCGCCTTTCTCGCACCTGCTCCTGCGCCAGGCCGGGAGACCCCCGGGGCGGCTTCCCAGAACCTGCGGAGCACAACTGGCCGACCGACCCATTCATTGGGAACCCCGTCTTTTGCCAGAGCCCACGTCCCCTGCCACCTCTAGCTCGGAGCGGCGTGTAGCGCC	0.9655312744198791	0.11934589	-0.8461853844198791
ENST00000234256	ENSG00000115902	SLC1A4	GOBP_ACIDIC_AMINO_ACID_TRANSPORT, GOBP_ALANINE_TRANSPORT, GOBP_AMINO_ACID_IMPORT, GOBP_AMINO_ACID_IMPORT_ACROSS_PLASMA_MEMBRANE, GOBP_AMINO_ACID_TRANSMEMBRANE_TRANSPORT, GOBP_AMINO_ACID_TRANSPORT, GOBP_ANION_TRANSMEMBRANE_TRANSPORT, GOBP_ANION_TRANSPORT, GOBP_C4_DICARBOXYLATE_TRANSPORT, GOBP_CARBOXYLIC_ACID_TRANSPORT, GOBP_CATION_TRANSMEMBRANE_TRANSPORT, GOBP_CATION_TRANSPORT, GOBP_CELL_CELL_SIGN…	NC_000002.12:g.64989514G>C	Benign	ATCTCCAGCCGGCGGCTGCTCCAGGGAGGCTGGGCGCGATCCTCTCCGCCCGCGGCTCCAACCCGCACTCTGCGCCTCTCCTCGCCTTTCTCGCACCTGCTCCTGCGCCAGGCCCGGAGACCCCCGGGGCGGCTTCCCAGAACCTGCGGAGCACAACTGGCCGACCGACCCATTCATTGGGAACCCCGTCTTTTGCCAGAGCCCACGTCCCCTGCCACCTCTAGCTCGGAGCGGCGTGTAGCGCC	ATCTCCAGCCGGCGGCTGCTCCAGGGAGGCTGGGCGCGATCCTCTCCGCCCGCGGCTCCAACCCGCACTCTGCGCCTCTCCTCGCCTTTCTCGCACCTGCTCCTGCGCCAGGCCCCGAGACCCCCGGGGCGGCTTCCCAGAACCTGCGGAGCACAACTGGCCGACCGACCCATTCATTGGGAACCCCGTCTTTTGCCAGAGCCCACGTCCCCTGCCACCTCTAGCTCGGAGCGGCGTGTAGCGCC	0.9655312744198791	0.13909607	-0.826435204419879
ENST00000234256	ENSG00000115902	SLC1A4	GOBP_ACIDIC_AMINO_ACID_TRANSPORT, GOBP_ALANINE_TRANSPORT, GOBP_AMINO_ACID_IMPORT, GOBP_AMINO_ACID_IMPORT_ACROSS_PLASMA_MEMBRANE, GOBP_AMINO_ACID_TRANSMEMBRANE_TRANSPORT, GOBP_AMINO_ACID_TRANSPORT, GOBP_ANION_TRANSMEMBRANE_TRANSPORT, GOBP_ANION_TRANSPORT, GOBP_C4_DICARBOXYLATE_TRANSPORT, GOBP_CARBOXYLIC_ACID_TRANSPORT, GOBP_CATION_TRANSMEMBRANE_TRANSPORT, GOBP_CATION_TRANSPORT, GOBP_CELL_CELL_SIGN…	NC_000002.12:g.64989609C>T	Benign	ATCTCCAGCCGGCGGCTGCTCCAGGGAGGCTGGGCGCGATCCTCTCCGCCCGCGGCTCCAACCCGCACTCTGCGCCTCTCCTCGCCTTTCTCGCACCTGCTCCTGCGCCAGGCCCGGAGACCCCCGGGGCGGCTTCCCAGAACCTGCGGAGCACAACTGGCCGACCGACCCATTCATTGGGAACCCCGTCTTTTGCCAGAGCCCACGTCCCCTGCCACCTCTAGCTCGGAGCGGCGTGTAGCGCC	ATCTCCAGCCGGCGGCTGCTCCAGGGAGGCTGGGCGCGATCCTCTCCGCCCGCGGCTCCAACCCGCACTCTGCGCCTCTCCTCGCCTTTCTCGCACCTGCTCCTGCGCCAGGCCCGGAGACCCCCGGGGCGGCTTCCCAGAACCTGCGGAGCACAACTGGCCGACCGACCCATTCATTGGGAACCCCGTCTTTTGCCAGAGCCCACGTCCTCTGCCACCTCTAGCTCGGAGCGGCGTGTAGCGCC	0.9655312744198791	0.13048403	-0.8350472444198791
ENST00000234256	ENSG00000115902	SLC1A4	GOBP_ACIDIC_AMINO_ACID_TRANSPORT, GOBP_ALANINE_TRANSPORT, GOBP_AMINO_ACID_IMPORT, GOBP_AMINO_ACID_IMPORT_ACROSS_PLASMA_MEMBRANE, GOBP_AMINO_ACID_TRANSMEMBRANE_TRANSPORT, GOBP_AMINO_ACID_TRANSPORT, GOBP_ANION_TRANSMEMBRANE_TRANSPORT, GOBP_ANION_TRANSPORT, GOBP_C4_DICARBOXYLATE_TRANSPORT, GOBP_CARBOXYLIC_ACID_TRANSPORT, GOBP_CATION_TRANSMEMBRANE_TRANSPORT, GOBP_CATION_TRANSPORT, GOBP_CELL_CELL_SIGN…	NC_000002.12:g.64989643C>T	Uncertain_significance	ATCTCCAGCCGGCGGCTGCTCCAGGGAGGCTGGGCGCGATCCTCTCCGCCCGCGGCTCCAACCCGCACTCTGCGCCTCTCCTCGCCTTTCTCGCACCTGCTCCTGCGCCAGGCCCGGAGACCCCCGGGGCGGCTTCCCAGAACCTGCGGAGCACAACTGGCCGACCGACCCATTCATTGGGAACCCCGTCTTTTGCCAGAGCCCACGTCCCCTGCCACCTCTAGCTCGGAGCGGCGTGTAGCGCC	ATCTCCAGCCGGCGGCTGCTCCAGGGAGGCTGGGCGCGATCCTCTCCGCCCGCGGCTCCAACCCGCACTCTGCGCCTCTCCTCGCCTTTCTCGCACCTGCTCCTGCGCCAGGCCCGGAGACCCCCGGGGCGGCTTCCCAGAACCTGCGGAGCACAACTGGCCGACCGACCCATTCATTGGGAACCCCGTCTTTTGCCAGAGCCCACGTCCCCTGCCACCTCTAGCTCGGAGCGGCGTGTAGCGCT	0.9655312744198791	0.07467274	-0.8908585344198791
ENST00000234420	ENSG00000116062	MSH6	GOBP_ADAPTIVE_IMMUNE_RESPONSE, GOBP_ADAPTIVE_IMMUNE_RESPONSE_BASED_ON_SOMATIC_RECOMBINATION_OF_IMMUNE_RECEPTORS_BUILT_FROM_IMMUNOGLOBULIN_SUPERFAMILY_DOMAINS, GOBP_AGING, GOBP_APOPTOTIC_SIGNALING_PATHWAY, GOBP_B_CELL_ACTIVATION, GOBP_B_CELL_ACTIVATION_INVOLVED_IN_IMMUNE_RESPONSE, GOBP_B_CELL_MEDIATED_IMMUNITY, GOBP_CELLULAR_RESPONSE_TO_DNA_DAMAGE_STIMULUS, GOBP_CELLULAR_RESPONSE_TO_STRESS, GOBP_C…	NC_000002.12:g.47783178G>T	Uncertain_significance	AGATTTCCCGCCAGCAGGAGCCGCGCGGTAGATGCGGTGCTTTTAGGAGCTCCGTCCGACAGAACGGTTGGGCCTTGCCGGCTGTCGGT	AGATTTCCCGCCAGCAGGAGCCGCGCGGTAGATTCGGTGCTTTTAGGAGCTCCGTCCGACAGAACGGTTGGGCCTTGCCGGCTGTCGGT	-0.18681371945952696	-0.43062836	-0.24381464054047303
ENST00000234420	ENSG00000116062	MSH6	GOBP_ADAPTIVE_IMMUNE_RESPONSE, GOBP_ADAPTIVE_IMMUNE_RESPONSE_BASED_ON_SOMATIC_RECOMBINATION_OF_IMMUNE_RECEPTORS_BUILT_FROM_IMMUNOGLOBULIN_SUPERFAMILY_DOMAINS, GOBP_AGING, GOBP_APOPTOTIC_SIGNALING_PATHWAY, GOBP_B_CELL_ACTIVATION, GOBP_B_CELL_ACTIVATION_INVOLVED_IN_IMMUNE_RESPONSE, GOBP_B_CELL_MEDIATED_IMMUNITY, GOBP_CELLULAR_RESPONSE_TO_DNA_DAMAGE_STIMULUS, GOBP_CELLULAR_RESPONSE_TO_STRESS, GOBP_C…	NC_000002.12:g.47783183G>T	Uncertain_significance	AGATTTCCCGCCAGCAGGAGCCGCGCGGTAGATGCGGTGCTTTTAGGAGCTCCGTCCGACAGAACGGTTGGGCCTTGCCGGCTGTCGGT	AGATTTCCCGCCAGCAGGAGCCGCGCGGTAGATGCGGTTCTTTTAGGAGCTCCGTCCGACAGAACGGTTGGGCCTTGCCGGCTGTCGGT	-0.18681371945952696	-0.53905445	-0.352240730540473
ENST00000234420	ENSG00000116062	MSH6	GOBP_ADAPTIVE_IMMUNE_RESPONSE, GOBP_ADAPTIVE_IMMUNE_RESPONSE_BASED_ON_SOMATIC_RECOMBINATION_OF_IMMUNE_RECEPTORS_BUILT_FROM_IMMUNOGLOBULIN_SUPERFAMILY_DOMAINS, GOBP_AGING, GOBP_APOPTOTIC_SIGNALING_PATHWAY, GOBP_B_CELL_ACTIVATION, GOBP_B_CELL_ACTIVATION_INVOLVED_IN_IMMUNE_RESPONSE, GOBP_B_CELL_MEDIATED_IMMUNITY, GOBP_CELLULAR_RESPONSE_TO_DNA_DAMAGE_STIMULUS, GOBP_CELLULAR_RESPONSE_TO_STRESS, GOBP_C…	NC_000002.12:g.47783184C>G	Likely_benign	AGATTTCCCGCCAGCAGGAGCCGCGCGGTAGATGCGGTGCTTTTAGGAGCTCCGTCCGACAGAACGGTTGGGCCTTGCCGGCTGTCGGT	AGATTTCCCGCCAGCAGGAGCCGCGCGGTAGATGCGGTGGTTTTAGGAGCTCCGTCCGACAGAACGGTTGGGCCTTGCCGGCTGTCGGT	-0.18681371945952696	-0.52904797	-0.3422342505404731
ENST00000234420	ENSG00000116062	MSH6	GOBP_ADAPTIVE_IMMUNE_RESPONSE, GOBP_ADAPTIVE_IMMUNE_RESPONSE_BASED_ON_SOMATIC_RECOMBINATION_OF_IMMUNE_RECEPTORS_BUILT_FROM_IMMUNOGLOBULIN_SUPERFAMILY_DOMAINS, GOBP_AGING, GOBP_APOPTOTIC_SIGNALING_PATHWAY, GOBP_B_CELL_ACTIVATION, GOBP_B_CELL_ACTIVATION_INVOLVED_IN_IMMUNE_RESPONSE, GOBP_B_CELL_MEDIATED_IMMUNITY, GOBP_CELLULAR_RESPONSE_TO_DNA_DAMAGE_STIMULUS, GOBP_CELLULAR_RESPONSE_TO_STRESS, GOBP_C…	NC_000002.12:g.47783185T>G	Likely_benign	AGATTTCCCGCCAGCAGGAGCCGCGCGGTAGATGCGGTGCTTTTAGGAGCTCCGTCCGACAGAACGGTTGGGCCTTGCCGGCTGTCGGT	AGATTTCCCGCCAGCAGGAGCCGCGCGGTAGATGCGGTGCGTTTAGGAGCTCCGTCCGACAGAACGGTTGGGCCTTGCCGGCTGTCGGT	-0.18681371945952696	-0.54951245	-0.3626987305404731
ENST00000234420	ENSG00000116062	MSH6	GOBP_ADAPTIVE_IMMUNE_RESPONSE, GOBP_ADAPTIVE_IMMUNE_RESPONSE_BASED_ON_SOMATIC_RECOMBINATION_OF_IMMUNE_RECEPTORS_BUILT_FROM_IMMUNOGLOBULIN_SUPERFAMILY_DOMAINS, GOBP_AGING, GOBP_APOPTOTIC_SIGNALING_PATHWAY, GOBP_B_CELL_ACTIVATION, GOBP_B_CELL_ACTIVATION_INVOLVED_IN_IMMUNE_RESPONSE, GOBP_B_CELL_MEDIATED_IMMUNITY, GOBP_CELLULAR_RESPONSE_TO_DNA_DAMAGE_STIMULUS, GOBP_CELLULAR_RESPONSE_TO_STRESS, GOBP_C…	NC_000002.12:g.47783186T>A	Likely_benign	AGATTTCCCGCCAGCAGGAGCCGCGCGGTAGATGCGGTGCTTTTAGGAGCTCCGTCCGACAGAACGGTTGGGCCTTGCCGGCTGTCGGT	AGATTTCCCGCCAGCAGGAGCCGCGCGGTAGATGCGGTGCTATTAGGAGCTCCGTCCGACAGAACGGTTGGGCCTTGCCGGCTGTCGGT	-0.18681371945952696	-0.5562411	-0.3694273805404731
ENST00000234420	ENSG00000116062	MSH6	GOBP_ADAPTIVE_IMMUNE_RESPONSE, GOBP_ADAPTIVE_IMMUNE_RESPONSE_BASED_ON_SOMATIC_RECOMBINATION_OF_IMMUNE_RECEPTORS_BUILT_FROM_IMMUNOGLOBULIN_SUPERFAMILY_DOMAINS, GOBP_AGING, GOBP_APOPTOTIC_SIGNALING_PATHWAY, GOBP_B_CELL_ACTIVATION, GOBP_B_CELL_ACTIVATION_INVOLVED_IN_IMMUNE_RESPONSE, GOBP_B_CELL_MEDIATED_IMMUNITY, GOBP_CELLULAR_RESPONSE_TO_DNA_DAMAGE_STIMULUS, GOBP_CELLULAR_RESPONSE_TO_STRESS, GOBP_C…	NC_000002.12:g.47783187T>C	Likely_benign	AGATTTCCCGCCAGCAGGAGCCGCGCGGTAGATGCGGTGCTTTTAGGAGCTCCGTCCGACAGAACGGTTGGGCCTTGCCGGCTGTCGGT	AGATTTCCCGCCAGCAGGAGCCGCGCGGTAGATGCGGTGCTTCTAGGAGCTCCGTCCGACAGAACGGTTGGGCCTTGCCGGCTGTCGGT	-0.18681371945952696	-0.5628171	-0.376003380540473
ENST00000234420	ENSG00000116062	MSH6	GOBP_ADAPTIVE_IMMUNE_RESPONSE, GOBP_ADAPTIVE_IMMUNE_RESPONSE_BASED_ON_SOMATIC_RECOMBINATION_OF_IMMUNE_RECEPTORS_BUILT_FROM_IMMUNOGLOBULIN_SUPERFAMILY_DOMAINS, GOBP_AGING, GOBP_APOPTOTIC_SIGNALING_PATHWAY, GOBP_B_CELL_ACTIVATION, GOBP_B_CELL_ACTIVATION_INVOLVED_IN_IMMUNE_RESPONSE, GOBP_B_CELL_MEDIATED_IMMUNITY, GOBP_CELLULAR_RESPONSE_TO_DNA_DAMAGE_STIMULUS, GOBP_CELLULAR_RESPONSE_TO_STRESS, GOBP_C…	NC_000002.12:g.47783188T>G	Likely_benign	AGATTTCCCGCCAGCAGGAGCCGCGCGGTAGATGCGGTGCTTTTAGGAGCTCCGTCCGACAGAACGGTTGGGCCTTGCCGGCTGTCGGT	AGATTTCCCGCCAGCAGGAGCCGCGCGGTAGATGCGGTGCTTTGAGGAGCTCCGTCCGACAGAACGGTTGGGCCTTGCCGGCTGTCGGT	-0.18681371945952696	-0.5779471	-0.3911333805404731
ENST00000234420	ENSG00000116062	MSH6	GOBP_ADAPTIVE_IMMUNE_RESPONSE, GOBP_ADAPTIVE_IMMUNE_RESPONSE_BASED_ON_SOMATIC_RECOMBINATION_OF_IMMUNE_RECEPTORS_BUILT_FROM_IMMUNOGLOBULIN_SUPERFAMILY_DOMAINS, GOBP_AGING, GOBP_APOPTOTIC_SIGNALING_PATHWAY, GOBP_B_CELL_ACTIVATION, GOBP_B_CELL_ACTIVATION_INVOLVED_IN_IMMUNE_RESPONSE, GOBP_B_CELL_MEDIATED_IMMUNITY, GOBP_CELLULAR_RESPONSE_TO_DNA_DAMAGE_STIMULUS, GOBP_CELLULAR_RESPONSE_TO_STRESS, GOBP_C…	NC_000002.12:g.47783189A>G	Likely_benign	AGATTTCCCGCCAGCAGGAGCCGCGCGGTAGATGCGGTGCTTTTAGGAGCTCCGTCCGACAGAACGGTTGGGCCTTGCCGGCTGTCGGT	AGATTTCCCGCCAGCAGGAGCCGCGCGGTAGATGCGGTGCTTTTGGGAGCTCCGTCCGACAGAACGGTTGGGCCTTGCCGGCTGTCGGT	-0.18681371945952696	-0.58028305	-0.39346933054047306
ENST00000234420	ENSG00000116062	MSH6	GOBP_ADAPTIVE_IMMUNE_RESPONSE, GOBP_ADAPTIVE_IMMUNE_RESPONSE_BASED_ON_SOMATIC_RECOMBINATION_OF_IMMUNE_RECEPTORS_BUILT_FROM_IMMUNOGLOBULIN_SUPERFAMILY_DOMAINS, GOBP_AGING, GOBP_APOPTOTIC_SIGNALING_PATHWAY, GOBP_B_CELL_ACTIVATION, GOBP_B_CELL_ACTIVATION_INVOLVED_IN_IMMUNE_RESPONSE, GOBP_B_CELL_MEDIATED_IMMUNITY, GOBP_CELLULAR_RESPONSE_TO_DNA_DAMAGE_STIMULUS, GOBP_CELLULAR_RESPONSE_TO_STRESS, GOBP_C…	NC_000002.12:g.47783189A>T	Likely_benign	AGATTTCCCGCCAGCAGGAGCCGCGCGGTAGATGCGGTGCTTTTAGGAGCTCCGTCCGACAGAACGGTTGGGCCTTGCCGGCTGTCGGT	AGATTTCCCGCCAGCAGGAGCCGCGCGGTAGATGCGGTGCTTTTTGGAGCTCCGTCCGACAGAACGGTTGGGCCTTGCCGGCTGTCGGT	-0.18681371945952696	-0.58415747	-0.397343750540473
ENST00000234420	ENSG00000116062	MSH6	GOBP_ADAPTIVE_IMMUNE_RESPONSE, GOBP_ADAPTIVE_IMMUNE_RESPONSE_BASED_ON_SOMATIC_RECOMBINATION_OF_IMMUNE_RECEPTORS_BUILT_FROM_IMMUNOGLOBULIN_SUPERFAMILY_DOMAINS, GOBP_AGING, GOBP_APOPTOTIC_SIGNALING_PATHWAY, GOBP_B_CELL_ACTIVATION, GOBP_B_CELL_ACTIVATION_INVOLVED_IN_IMMUNE_RESPONSE, GOBP_B_CELL_MEDIATED_IMMUNITY, GOBP_CELLULAR_RESPONSE_TO_DNA_DAMAGE_STIMULUS, GOBP_CELLULAR_RESPONSE_TO_STRESS, GOBP_C…	NC_000002.12:g.47783190G>T	Uncertain_significance	AGATTTCCCGCCAGCAGGAGCCGCGCGGTAGATGCGGTGCTTTTAGGAGCTCCGTCCGACAGAACGGTTGGGCCTTGCCGGCTGTCGGT	AGATTTCCCGCCAGCAGGAGCCGCGCGGTAGATGCGGTGCTTTTATGAGCTCCGTCCGACAGAACGGTTGGGCCTTGCCGGCTGTCGGT	-0.18681371945952696	-0.6730521	-0.4862383805404731
ENST00000234420	ENSG00000116062	MSH6	GOBP_ADAPTIVE_IMMUNE_RESPONSE, GOBP_ADAPTIVE_IMMUNE_RESPONSE_BASED_ON_SOMATIC_RECOMBINATION_OF_IMMUNE_RECEPTORS_BUILT_FROM_IMMUNOGLOBULIN_SUPERFAMILY_DOMAINS, GOBP_AGING, GOBP_APOPTOTIC_SIGNALING_PATHWAY, GOBP_B_CELL_ACTIVATION, GOBP_B_CELL_ACTIVATION_INVOLVED_IN_IMMUNE_RESPONSE, GOBP_B_CELL_MEDIATED_IMMUNITY, GOBP_CELLULAR_RESPONSE_TO_DNA_DAMAGE_STIMULUS, GOBP_CELLULAR_RESPONSE_TO_STRESS, GOBP_C…	NC_000002.12:g.47783193G>T	Uncertain_significance	AGATTTCCCGCCAGCAGGAGCCGCGCGGTAGATGCGGTGCTTTTAGGAGCTCCGTCCGACAGAACGGTTGGGCCTTGCCGGCTGTCGGT	AGATTTCCCGCCAGCAGGAGCCGCGCGGTAGATGCGGTGCTTTTAGGATCTCCGTCCGACAGAACGGTTGGGCCTTGCCGGCTGTCGGT	-0.18681371945952696	-0.51766825	-0.3308545305404731
ENST00000234420	ENSG00000116062	MSH6	GOBP_ADAPTIVE_IMMUNE_RESPONSE, GOBP_ADAPTIVE_IMMUNE_RESPONSE_BASED_ON_SOMATIC_RECOMBINATION_OF_IMMUNE_RECEPTORS_BUILT_FROM_IMMUNOGLOBULIN_SUPERFAMILY_DOMAINS, GOBP_AGING, GOBP_APOPTOTIC_SIGNALING_PATHWAY, GOBP_B_CELL_ACTIVATION, GOBP_B_CELL_ACTIVATION_INVOLVED_IN_IMMUNE_RESPONSE, GOBP_B_CELL_MEDIATED_IMMUNITY, GOBP_CELLULAR_RESPONSE_TO_DNA_DAMAGE_STIMULUS, GOBP_CELLULAR_RESPONSE_TO_STRESS, GOBP_C…	NC_000002.12:g.47783195T>C	Benign	AGATTTCCCGCCAGCAGGAGCCGCGCGGTAGATGCGGTGCTTTTAGGAGCTCCGTCCGACAGAACGGTTGGGCCTTGCCGGCTGTCGGT	AGATTTCCCGCCAGCAGGAGCCGCGCGGTAGATGCGGTGCTTTTAGGAGCCCCGTCCGACAGAACGGTTGGGCCTTGCCGGCTGTCGGT	-0.18681371945952696	-0.5625339	-0.37572018054047307
ENST00000234420	ENSG00000116062	MSH6	GOBP_ADAPTIVE_IMMUNE_RESPONSE, GOBP_ADAPTIVE_IMMUNE_RESPONSE_BASED_ON_SOMATIC_RECOMBINATION_OF_IMMUNE_RECEPTORS_BUILT_FROM_IMMUNOGLOBULIN_SUPERFAMILY_DOMAINS, GOBP_AGING, GOBP_APOPTOTIC_SIGNALING_PATHWAY, GOBP_B_CELL_ACTIVATION, GOBP_B_CELL_ACTIVATION_INVOLVED_IN_IMMUNE_RESPONSE, GOBP_B_CELL_MEDIATED_IMMUNITY, GOBP_CELLULAR_RESPONSE_TO_DNA_DAMAGE_STIMULUS, GOBP_CELLULAR_RESPONSE_TO_STRESS, GOBP_C…	NC_000002.12:g.47783196C>G	Likely_benign	AGATTTCCCGCCAGCAGGAGCCGCGCGGTAGATGCGGTGCTTTTAGGAGCTCCGTCCGACAGAACGGTTGGGCCTTGCCGGCTGTCGGT	AGATTTCCCGCCAGCAGGAGCCGCGCGGTAGATGCGGTGCTTTTAGGAGCTGCGTCCGACAGAACGGTTGGGCCTTGCCGGCTGTCGGT	-0.18681371945952696	-0.53281814	-0.3460044205404731
ENST00000234420	ENSG00000116062	MSH6	GOBP_ADAPTIVE_IMMUNE_RESPONSE, GOBP_ADAPTIVE_IMMUNE_RESPONSE_BASED_ON_SOMATIC_RECOMBINATION_OF_IMMUNE_RECEPTORS_BUILT_FROM_IMMUNOGLOBULIN_SUPERFAMILY_DOMAINS, GOBP_AGING, GOBP_APOPTOTIC_SIGNALING_PATHWAY, GOBP_B_CELL_ACTIVATION, GOBP_B_CELL_ACTIVATION_INVOLVED_IN_IMMUNE_RESPONSE, GOBP_B_CELL_MEDIATED_IMMUNITY, GOBP_CELLULAR_RESPONSE_TO_DNA_DAMAGE_STIMULUS, GOBP_CELLULAR_RESPONSE_TO_STRESS, GOBP_C…	NC_000002.12:g.47783197C>A	Likely_benign	AGATTTCCCGCCAGCAGGAGCCGCGCGGTAGATGCGGTGCTTTTAGGAGCTCCGTCCGACAGAACGGTTGGGCCTTGCCGGCTGTCGGT	AGATTTCCCGCCAGCAGGAGCCGCGCGGTAGATGCGGTGCTTTTAGGAGCTCAGTCCGACAGAACGGTTGGGCCTTGCCGGCTGTCGGT	-0.18681371945952696	-0.51265854	-0.32584482054047303
ENST00000234420	ENSG00000116062	MSH6	GOBP_ADAPTIVE_IMMUNE_RESPONSE, GOBP_ADAPTIVE_IMMUNE_RESPONSE_BASED_ON_SOMATIC_RECOMBINATION_OF_IMMUNE_RECEPTORS_BUILT_FROM_IMMUNOGLOBULIN_SUPERFAMILY_DOMAINS, GOBP_AGING, GOBP_APOPTOTIC_SIGNALING_PATHWAY, GOBP_B_CELL_ACTIVATION, GOBP_B_CELL_ACTIVATION_INVOLVED_IN_IMMUNE_RESPONSE, GOBP_B_CELL_MEDIATED_IMMUNITY, GOBP_CELLULAR_RESPONSE_TO_DNA_DAMAGE_STIMULUS, GOBP_CELLULAR_RESPONSE_TO_STRESS, GOBP_C…	NC_000002.12:g.47783197C>T	Benign	AGATTTCCCGCCAGCAGGAGCCGCGCGGTAGATGCGGTGCTTTTAGGAGCTCCGTCCGACAGAACGGTTGGGCCTTGCCGGCTGTCGGT	AGATTTCCCGCCAGCAGGAGCCGCGCGGTAGATGCGGTGCTTTTAGGAGCTCTGTCCGACAGAACGGTTGGGCCTTGCCGGCTGTCGGT	-0.18681371945952696	-0.53090465	-0.344090930540473
ENST00000234420	ENSG00000116062	MSH6	GOBP_ADAPTIVE_IMMUNE_RESPONSE, GOBP_ADAPTIVE_IMMUNE_RESPONSE_BASED_ON_SOMATIC_RECOMBINATION_OF_IMMUNE_RECEPTORS_BUILT_FROM_IMMUNOGLOBULIN_SUPERFAMILY_DOMAINS, GOBP_AGING, GOBP_APOPTOTIC_SIGNALING_PATHWAY, GOBP_B_CELL_ACTIVATION, GOBP_B_CELL_ACTIVATION_INVOLVED_IN_IMMUNE_RESPONSE, GOBP_B_CELL_MEDIATED_IMMUNITY, GOBP_CELLULAR_RESPONSE_TO_DNA_DAMAGE_STIMULUS, GOBP_CELLULAR_RESPONSE_TO_STRESS, GOBP_C…	NC_000002.12:g.47783200C>G	Likely_benign	AGATTTCCCGCCAGCAGGAGCCGCGCGGTAGATGCGGTGCTTTTAGGAGCTCCGTCCGACAGAACGGTTGGGCCTTGCCGGCTGTCGGT	AGATTTCCCGCCAGCAGGAGCCGCGCGGTAGATGCGGTGCTTTTAGGAGCTCCGTGCGACAGAACGGTTGGGCCTTGCCGGCTGTCGGT	-0.18681371945952696	-0.53186136	-0.345047640540473
ENST00000234420	ENSG00000116062	MSH6	GOBP_ADAPTIVE_IMMUNE_RESPONSE, GOBP_ADAPTIVE_IMMUNE_RESPONSE_BASED_ON_SOMATIC_RECOMBINATION_OF_IMMUNE_RECEPTORS_BUILT_FROM_IMMUNOGLOBULIN_SUPERFAMILY_DOMAINS, GOBP_AGING, GOBP_APOPTOTIC_SIGNALING_PATHWAY, GOBP_B_CELL_ACTIVATION, GOBP_B_CELL_ACTIVATION_INVOLVED_IN_IMMUNE_RESPONSE, GOBP_B_CELL_MEDIATED_IMMUNITY, GOBP_CELLULAR_RESPONSE_TO_DNA_DAMAGE_STIMULUS, GOBP_CELLULAR_RESPONSE_TO_STRESS, GOBP_C…	NC_000002.12:g.47783200C>T	Likely_benign	AGATTTCCCGCCAGCAGGAGCCGCGCGGTAGATGCGGTGCTTTTAGGAGCTCCGTCCGACAGAACGGTTGGGCCTTGCCGGCTGTCGGT	AGATTTCCCGCCAGCAGGAGCCGCGCGGTAGATGCGGTGCTTTTAGGAGCTCCGTTCGACAGAACGGTTGGGCCTTGCCGGCTGTCGGT	-0.18681371945952696	-0.53477126	-0.347957540540473
ENST00000234420	ENSG00000116062	MSH6	GOBP_ADAPTIVE_IMMUNE_RESPONSE, GOBP_ADAPTIVE_IMMUNE_RESPONSE_BASED_ON_SOMATIC_RECOMBINATION_OF_IMMUNE_RECEPTORS_BUILT_FROM_IMMUNOGLOBULIN_SUPERFAMILY_DOMAINS, GOBP_AGING, GOBP_APOPTOTIC_SIGNALING_PATHWAY, GOBP_B_CELL_ACTIVATION, GOBP_B_CELL_ACTIVATION_INVOLVED_IN_IMMUNE_RESPONSE, GOBP_B_CELL_MEDIATED_IMMUNITY, GOBP_CELLULAR_RESPONSE_TO_DNA_DAMAGE_STIMULUS, GOBP_CELLULAR_RESPONSE_TO_STRESS, GOBP_C…	NC_000002.12:g.47783206G>C	Likely_benign	AGATTTCCCGCCAGCAGGAGCCGCGCGGTAGATGCGGTGCTTTTAGGAGCTCCGTCCGACAGAACGGTTGGGCCTTGCCGGCTGTCGGT	AGATTTCCCGCCAGCAGGAGCCGCGCGGTAGATGCGGTGCTTTTAGGAGCTCCGTCCGACACAACGGTTGGGCCTTGCCGGCTGTCGGT	-0.18681371945952696	-0.5363779	-0.349564180540473
ENST00000234420	ENSG00000116062	MSH6	GOBP_ADAPTIVE_IMMUNE_RESPONSE, GOBP_ADAPTIVE_IMMUNE_RESPONSE_BASED_ON_SOMATIC_RECOMBINATION_OF_IMMUNE_RECEPTORS_BUILT_FROM_IMMUNOGLOBULIN_SUPERFAMILY_DOMAINS, GOBP_AGING, GOBP_APOPTOTIC_SIGNALING_PATHWAY, GOBP_B_CELL_ACTIVATION, GOBP_B_CELL_ACTIVATION_INVOLVED_IN_IMMUNE_RESPONSE, GOBP_B_CELL_MEDIATED_IMMUNITY, GOBP_CELLULAR_RESPONSE_TO_DNA_DAMAGE_STIMULUS, GOBP_CELLULAR_RESPONSE_TO_STRESS, GOBP_C…	NC_000002.12:g.47783208A>G	Likely_benign	AGATTTCCCGCCAGCAGGAGCCGCGCGGTAGATGCGGTGCTTTTAGGAGCTCCGTCCGACAGAACGGTTGGGCCTTGCCGGCTGTCGGT	AGATTTCCCGCCAGCAGGAGCCGCGCGGTAGATGCGGTGCTTTTAGGAGCTCCGTCCGACAGAGCGGTTGGGCCTTGCCGGCTGTCGGT	-0.18681371945952696	-0.5724759	-0.3856621805404731
ENST00000234420	ENSG00000116062	MSH6	GOBP_ADAPTIVE_IMMUNE_RESPONSE, GOBP_ADAPTIVE_IMMUNE_RESPONSE_BASED_ON_SOMATIC_RECOMBINATION_OF_IMMUNE_RECEPTORS_BUILT_FROM_IMMUNOGLOBULIN_SUPERFAMILY_DOMAINS, GOBP_AGING, GOBP_APOPTOTIC_SIGNALING_PATHWAY, GOBP_B_CELL_ACTIVATION, GOBP_B_CELL_ACTIVATION_INVOLVED_IN_IMMUNE_RESPONSE, GOBP_B_CELL_MEDIATED_IMMUNITY, GOBP_CELLULAR_RESPONSE_TO_DNA_DAMAGE_STIMULUS, GOBP_CELLULAR_RESPONSE_TO_STRESS, GOBP_C…	NC_000002.12:g.47783209C>T	Uncertain_significance	AGATTTCCCGCCAGCAGGAGCCGCGCGGTAGATGCGGTGCTTTTAGGAGCTCCGTCCGACAGAACGGTTGGGCCTTGCCGGCTGTCGGT	AGATTTCCCGCCAGCAGGAGCCGCGCGGTAGATGCGGTGCTTTTAGGAGCTCCGTCCGACAGAATGGTTGGGCCTTGCCGGCTGTCGGT	-0.18681371945952696	-0.67372614	-0.486912420540473
ENST00000234420	ENSG00000116062	MSH6	GOBP_ADAPTIVE_IMMUNE_RESPONSE, GOBP_ADAPTIVE_IMMUNE_RESPONSE_BASED_ON_SOMATIC_RECOMBINATION_OF_IMMUNE_RECEPTORS_BUILT_FROM_IMMUNOGLOBULIN_SUPERFAMILY_DOMAINS, GOBP_AGING, GOBP_APOPTOTIC_SIGNALING_PATHWAY, GOBP_B_CELL_ACTIVATION, GOBP_B_CELL_ACTIVATION_INVOLVED_IN_IMMUNE_RESPONSE, GOBP_B_CELL_MEDIATED_IMMUNITY, GOBP_CELLULAR_RESPONSE_TO_DNA_DAMAGE_STIMULUS, GOBP_CELLULAR_RESPONSE_TO_STRESS, GOBP_C…	NC_000002.12:g.47783210G>A	Uncertain_significance	AGATTTCCCGCCAGCAGGAGCCGCGCGGTAGATGCGGTGCTTTTAGGAGCTCCGTCCGACAGAACGGTTGGGCCTTGCCGGCTGTCGGT	AGATTTCCCGCCAGCAGGAGCCGCGCGGTAGATGCGGTGCTTTTAGGAGCTCCGTCCGACAGAACAGTTGGGCCTTGCCGGCTGTCGGT	-0.18681371945952696	-0.52767277	-0.34085905054047305
ENST00000234420	ENSG00000116062	MSH6	GOBP_ADAPTIVE_IMMUNE_RESPONSE, GOBP_ADAPTIVE_IMMUNE_RESPONSE_BASED_ON_SOMATIC_RECOMBINATION_OF_IMMUNE_RECEPTORS_BUILT_FROM_IMMUNOGLOBULIN_SUPERFAMILY_DOMAINS, GOBP_AGING, GOBP_APOPTOTIC_SIGNALING_PATHWAY, GOBP_B_CELL_ACTIVATION, GOBP_B_CELL_ACTIVATION_INVOLVED_IN_IMMUNE_RESPONSE, GOBP_B_CELL_MEDIATED_IMMUNITY, GOBP_CELLULAR_RESPONSE_TO_DNA_DAMAGE_STIMULUS, GOBP_CELLULAR_RESPONSE_TO_STRESS, GOBP_C…	NC_000002.12:g.47783214G>C	Uncertain_significance	AGATTTCCCGCCAGCAGGAGCCGCGCGGTAGATGCGGTGCTTTTAGGAGCTCCGTCCGACAGAACGGTTGGGCCTTGCCGGCTGTCGGT	AGATTTCCCGCCAGCAGGAGCCGCGCGGTAGATGCGGTGCTTTTAGGAGCTCCGTCCGACAGAACGGTTCGGCCTTGCCGGCTGTCGGT	-0.18681371945952696	-0.5634207	-0.37660698054047304
ENST00000234420	ENSG00000116062	MSH6	GOBP_ADAPTIVE_IMMUNE_RESPONSE, GOBP_ADAPTIVE_IMMUNE_RESPONSE_BASED_ON_SOMATIC_RECOMBINATION_OF_IMMUNE_RECEPTORS_BUILT_FROM_IMMUNOGLOBULIN_SUPERFAMILY_DOMAINS, GOBP_AGING, GOBP_APOPTOTIC_SIGNALING_PATHWAY, GOBP_B_CELL_ACTIVATION, GOBP_B_CELL_ACTIVATION_INVOLVED_IN_IMMUNE_RESPONSE, GOBP_B_CELL_MEDIATED_IMMUNITY, GOBP_CELLULAR_RESPONSE_TO_DNA_DAMAGE_STIMULUS, GOBP_CELLULAR_RESPONSE_TO_STRESS, GOBP_C…	NC_000002.12:g.47783214G>T	Likely_benign	AGATTTCCCGCCAGCAGGAGCCGCGCGGTAGATGCGGTGCTTTTAGGAGCTCCGTCCGACAGAACGGTTGGGCCTTGCCGGCTGTCGGT	AGATTTCCCGCCAGCAGGAGCCGCGCGGTAGATGCGGTGCTTTTAGGAGCTCCGTCCGACAGAACGGTTTGGCCTTGCCGGCTGTCGGT	-0.18681371945952696	-0.5552434	-0.3684296805404731
ENST00000234420	ENSG00000116062	MSH6	GOBP_ADAPTIVE_IMMUNE_RESPONSE, GOBP_ADAPTIVE_IMMUNE_RESPONSE_BASED_ON_SOMATIC_RECOMBINATION_OF_IMMUNE_RECEPTORS_BUILT_FROM_IMMUNOGLOBULIN_SUPERFAMILY_DOMAINS, GOBP_AGING, GOBP_APOPTOTIC_SIGNALING_PATHWAY, GOBP_B_CELL_ACTIVATION, GOBP_B_CELL_ACTIVATION_INVOLVED_IN_IMMUNE_RESPONSE, GOBP_B_CELL_MEDIATED_IMMUNITY, GOBP_CELLULAR_RESPONSE_TO_DNA_DAMAGE_STIMULUS, GOBP_CELLULAR_RESPONSE_TO_STRESS, GOBP_C…	NC_000002.12:g.47783215G>C	Likely_benign	AGATTTCCCGCCAGCAGGAGCCGCGCGGTAGATGCGGTGCTTTTAGGAGCTCCGTCCGACAGAACGGTTGGGCCTTGCCGGCTGTCGGT	AGATTTCCCGCCAGCAGGAGCCGCGCGGTAGATGCGGTGCTTTTAGGAGCTCCGTCCGACAGAACGGTTGCGCCTTGCCGGCTGTCGGT	-0.18681371945952696	-0.5664987	-0.37968498054047306
ENST00000234420	ENSG00000116062	MSH6	GOBP_ADAPTIVE_IMMUNE_RESPONSE, GOBP_ADAPTIVE_IMMUNE_RESPONSE_BASED_ON_SOMATIC_RECOMBINATION_OF_IMMUNE_RECEPTORS_BUILT_FROM_IMMUNOGLOBULIN_SUPERFAMILY_DOMAINS, GOBP_AGING, GOBP_APOPTOTIC_SIGNALING_PATHWAY, GOBP_B_CELL_ACTIVATION, GOBP_B_CELL_ACTIVATION_INVOLVED_IN_IMMUNE_RESPONSE, GOBP_B_CELL_MEDIATED_IMMUNITY, GOBP_CELLULAR_RESPONSE_TO_DNA_DAMAGE_STIMULUS, GOBP_CELLULAR_RESPONSE_TO_STRESS, GOBP_C…	NC_000002.12:g.47783216G>T	Conflicting_interpretations_of_pathogenicity	AGATTTCCCGCCAGCAGGAGCCGCGCGGTAGATGCGGTGCTTTTAGGAGCTCCGTCCGACAGAACGGTTGGGCCTTGCCGGCTGTCGGT	AGATTTCCCGCCAGCAGGAGCCGCGCGGTAGATGCGGTGCTTTTAGGAGCTCCGTCCGACAGAACGGTTGGTCCTTGCCGGCTGTCGGT	-0.18681371945952696	-0.56252456	-0.375710840540473
ENST00000234420	ENSG00000116062	MSH6	GOBP_ADAPTIVE_IMMUNE_RESPONSE, GOBP_ADAPTIVE_IMMUNE_RESPONSE_BASED_ON_SOMATIC_RECOMBINATION_OF_IMMUNE_RECEPTORS_BUILT_FROM_IMMUNOGLOBULIN_SUPERFAMILY_DOMAINS, GOBP_AGING, GOBP_APOPTOTIC_SIGNALING_PATHWAY, GOBP_B_CELL_ACTIVATION, GOBP_B_CELL_ACTIVATION_INVOLVED_IN_IMMUNE_RESPONSE, GOBP_B_CELL_MEDIATED_IMMUNITY, GOBP_CELLULAR_RESPONSE_TO_DNA_DAMAGE_STIMULUS, GOBP_CELLULAR_RESPONSE_TO_STRESS, GOBP_C…	NC_000002.12:g.47783217C>G	Conflicting_interpretations_of_pathogenicity	AGATTTCCCGCCAGCAGGAGCCGCGCGGTAGATGCGGTGCTTTTAGGAGCTCCGTCCGACAGAACGGTTGGGCCTTGCCGGCTGTCGGT	AGATTTCCCGCCAGCAGGAGCCGCGCGGTAGATGCGGTGCTTTTAGGAGCTCCGTCCGACAGAACGGTTGGGGCTTGCCGGCTGTCGGT	-0.18681371945952696	-0.5637472	-0.37693348054047304
ENST00000234420	ENSG00000116062	MSH6	GOBP_ADAPTIVE_IMMUNE_RESPONSE, GOBP_ADAPTIVE_IMMUNE_RESPONSE_BASED_ON_SOMATIC_RECOMBINATION_OF_IMMUNE_RECEPTORS_BUILT_FROM_IMMUNOGLOBULIN_SUPERFAMILY_DOMAINS, GOBP_AGING, GOBP_APOPTOTIC_SIGNALING_PATHWAY, GOBP_B_CELL_ACTIVATION, GOBP_B_CELL_ACTIVATION_INVOLVED_IN_IMMUNE_RESPONSE, GOBP_B_CELL_MEDIATED_IMMUNITY, GOBP_CELLULAR_RESPONSE_TO_DNA_DAMAGE_STIMULUS, GOBP_CELLULAR_RESPONSE_TO_STRESS, GOBP_C…	NC_000002.12:g.47783217C>T	Likely_benign	AGATTTCCCGCCAGCAGGAGCCGCGCGGTAGATGCGGTGCTTTTAGGAGCTCCGTCCGACAGAACGGTTGGGCCTTGCCGGCTGTCGGT	AGATTTCCCGCCAGCAGGAGCCGCGCGGTAGATGCGGTGCTTTTAGGAGCTCCGTCCGACAGAACGGTTGGGTCTTGCCGGCTGTCGGT	-0.18681371945952696	-0.5534467	-0.366632980540473
ENST00000234420	ENSG00000116062	MSH6	GOBP_ADAPTIVE_IMMUNE_RESPONSE, GOBP_ADAPTIVE_IMMUNE_RESPONSE_BASED_ON_SOMATIC_RECOMBINATION_OF_IMMUNE_RECEPTORS_BUILT_FROM_IMMUNOGLOBULIN_SUPERFAMILY_DOMAINS, GOBP_AGING, GOBP_APOPTOTIC_SIGNALING_PATHWAY, GOBP_B_CELL_ACTIVATION, GOBP_B_CELL_ACTIVATION_INVOLVED_IN_IMMUNE_RESPONSE, GOBP_B_CELL_MEDIATED_IMMUNITY, GOBP_CELLULAR_RESPONSE_TO_DNA_DAMAGE_STIMULUS, GOBP_CELLULAR_RESPONSE_TO_STRESS, GOBP_C…	NC_000002.12:g.47783218C>A	Conflicting_interpretations_of_pathogenicity	AGATTTCCCGCCAGCAGGAGCCGCGCGGTAGATGCGGTGCTTTTAGGAGCTCCGTCCGACAGAACGGTTGGGCCTTGCCGGCTGTCGGT	AGATTTCCCGCCAGCAGGAGCCGCGCGGTAGATGCGGTGCTTTTAGGAGCTCCGTCCGACAGAACGGTTGGGCATTGCCGGCTGTCGGT	-0.18681371945952696	-0.5506149	-0.36380118054047306
ENST00000234420	ENSG00000116062	MSH6	GOBP_ADAPTIVE_IMMUNE_RESPONSE, GOBP_ADAPTIVE_IMMUNE_RESPONSE_BASED_ON_SOMATIC_RECOMBINATION_OF_IMMUNE_RECEPTORS_BUILT_FROM_IMMUNOGLOBULIN_SUPERFAMILY_DOMAINS, GOBP_AGING, GOBP_APOPTOTIC_SIGNALING_PATHWAY, GOBP_B_CELL_ACTIVATION, GOBP_B_CELL_ACTIVATION_INVOLVED_IN_IMMUNE_RESPONSE, GOBP_B_CELL_MEDIATED_IMMUNITY, GOBP_CELLULAR_RESPONSE_TO_DNA_DAMAGE_STIMULUS, GOBP_CELLULAR_RESPONSE_TO_STRESS, GOBP_C…	NC_000002.12:g.47783218C>T	Likely_benign	AGATTTCCCGCCAGCAGGAGCCGCGCGGTAGATGCGGTGCTTTTAGGAGCTCCGTCCGACAGAACGGTTGGGCCTTGCCGGCTGTCGGT	AGATTTCCCGCCAGCAGGAGCCGCGCGGTAGATGCGGTGCTTTTAGGAGCTCCGTCCGACAGAACGGTTGGGCTTTGCCGGCTGTCGGT	-0.18681371945952696	-0.5578173	-0.371003580540473
ENST00000234420	ENSG00000116062	MSH6	GOBP_ADAPTIVE_IMMUNE_RESPONSE, GOBP_ADAPTIVE_IMMUNE_RESPONSE_BASED_ON_SOMATIC_RECOMBINATION_OF_IMMUNE_RECEPTORS_BUILT_FROM_IMMUNOGLOBULIN_SUPERFAMILY_DOMAINS, GOBP_AGING, GOBP_APOPTOTIC_SIGNALING_PATHWAY, GOBP_B_CELL_ACTIVATION, GOBP_B_CELL_ACTIVATION_INVOLVED_IN_IMMUNE_RESPONSE, GOBP_B_CELL_MEDIATED_IMMUNITY, GOBP_CELLULAR_RESPONSE_TO_DNA_DAMAGE_STIMULUS, GOBP_CELLULAR_RESPONSE_TO_STRESS, GOBP_C…	NC_000002.12:g.47783220T>C	Likely_benign	AGATTTCCCGCCAGCAGGAGCCGCGCGGTAGATGCGGTGCTTTTAGGAGCTCCGTCCGACAGAACGGTTGGGCCTTGCCGGCTGTCGGT	AGATTTCCCGCCAGCAGGAGCCGCGCGGTAGATGCGGTGCTTTTAGGAGCTCCGTCCGACAGAACGGTTGGGCCTCGCCGGCTGTCGGT	-0.18681371945952696	-0.55797833	-0.371164610540473
ENST00000234420	ENSG00000116062	MSH6	GOBP_ADAPTIVE_IMMUNE_RESPONSE, GOBP_ADAPTIVE_IMMUNE_RESPONSE_BASED_ON_SOMATIC_RECOMBINATION_OF_IMMUNE_RECEPTORS_BUILT_FROM_IMMUNOGLOBULIN_SUPERFAMILY_DOMAINS, GOBP_AGING, GOBP_APOPTOTIC_SIGNALING_PATHWAY, GOBP_B_CELL_ACTIVATION, GOBP_B_CELL_ACTIVATION_INVOLVED_IN_IMMUNE_RESPONSE, GOBP_B_CELL_MEDIATED_IMMUNITY, GOBP_CELLULAR_RESPONSE_TO_DNA_DAMAGE_STIMULUS, GOBP_CELLULAR_RESPONSE_TO_STRESS, GOBP_C…	NC_000002.12:g.47783221G>A	Uncertain_significance	AGATTTCCCGCCAGCAGGAGCCGCGCGGTAGATGCGGTGCTTTTAGGAGCTCCGTCCGACAGAACGGTTGGGCCTTGCCGGCTGTCGGT	AGATTTCCCGCCAGCAGGAGCCGCGCGGTAGATGCGGTGCTTTTAGGAGCTCCGTCCGACAGAACGGTTGGGCCTTACCGGCTGTCGGT	-0.18681371945952696	-0.56448424	-0.377670520540473
ENST00000234420	ENSG00000116062	MSH6	GOBP_ADAPTIVE_IMMUNE_RESPONSE, GOBP_ADAPTIVE_IMMUNE_RESPONSE_BASED_ON_SOMATIC_RECOMBINATION_OF_IMMUNE_RECEPTORS_BUILT_FROM_IMMUNOGLOBULIN_SUPERFAMILY_DOMAINS, GOBP_AGING, GOBP_APOPTOTIC_SIGNALING_PATHWAY, GOBP_B_CELL_ACTIVATION, GOBP_B_CELL_ACTIVATION_INVOLVED_IN_IMMUNE_RESPONSE, GOBP_B_CELL_MEDIATED_IMMUNITY, GOBP_CELLULAR_RESPONSE_TO_DNA_DAMAGE_STIMULUS, GOBP_CELLULAR_RESPONSE_TO_STRESS, GOBP_C…	NC_000002.12:g.47783221G>C	Uncertain_significance	AGATTTCCCGCCAGCAGGAGCCGCGCGGTAGATGCGGTGCTTTTAGGAGCTCCGTCCGACAGAACGGTTGGGCCTTGCCGGCTGTCGGT	AGATTTCCCGCCAGCAGGAGCCGCGCGGTAGATGCGGTGCTTTTAGGAGCTCCGTCCGACAGAACGGTTGGGCCTTCCCGGCTGTCGGT	-0.18681371945952696	-0.5358804	-0.3490666805404731
ENST00000234420	ENSG00000116062	MSH6	GOBP_ADAPTIVE_IMMUNE_RESPONSE, GOBP_ADAPTIVE_IMMUNE_RESPONSE_BASED_ON_SOMATIC_RECOMBINATION_OF_IMMUNE_RECEPTORS_BUILT_FROM_IMMUNOGLOBULIN_SUPERFAMILY_DOMAINS, GOBP_AGING, GOBP_APOPTOTIC_SIGNALING_PATHWAY, GOBP_B_CELL_ACTIVATION, GOBP_B_CELL_ACTIVATION_INVOLVED_IN_IMMUNE_RESPONSE, GOBP_B_CELL_MEDIATED_IMMUNITY, GOBP_CELLULAR_RESPONSE_TO_DNA_DAMAGE_STIMULUS, GOBP_CELLULAR_RESPONSE_TO_STRESS, GOBP_C…	NC_000002.12:g.47783222C>G	Conflicting_interpretations_of_pathogenicity	AGATTTCCCGCCAGCAGGAGCCGCGCGGTAGATGCGGTGCTTTTAGGAGCTCCGTCCGACAGAACGGTTGGGCCTTGCCGGCTGTCGGT	AGATTTCCCGCCAGCAGGAGCCGCGCGGTAGATGCGGTGCTTTTAGGAGCTCCGTCCGACAGAACGGTTGGGCCTTGGCGGCTGTCGGT	-0.18681371945952696	-0.5133859	-0.326572180540473
ENST00000234420	ENSG00000116062	MSH6	GOBP_ADAPTIVE_IMMUNE_RESPONSE, GOBP_ADAPTIVE_IMMUNE_RESPONSE_BASED_ON_SOMATIC_RECOMBINATION_OF_IMMUNE_RECEPTORS_BUILT_FROM_IMMUNOGLOBULIN_SUPERFAMILY_DOMAINS, GOBP_AGING, GOBP_APOPTOTIC_SIGNALING_PATHWAY, GOBP_B_CELL_ACTIVATION, GOBP_B_CELL_ACTIVATION_INVOLVED_IN_IMMUNE_RESPONSE, GOBP_B_CELL_MEDIATED_IMMUNITY, GOBP_CELLULAR_RESPONSE_TO_DNA_DAMAGE_STIMULUS, GOBP_CELLULAR_RESPONSE_TO_STRESS, GOBP_C…	NC_000002.12:g.47783222C>T	Uncertain_significance	AGATTTCCCGCCAGCAGGAGCCGCGCGGTAGATGCGGTGCTTTTAGGAGCTCCGTCCGACAGAACGGTTGGGCCTTGCCGGCTGTCGGT	AGATTTCCCGCCAGCAGGAGCCGCGCGGTAGATGCGGTGCTTTTAGGAGCTCCGTCCGACAGAACGGTTGGGCCTTGTCGGCTGTCGGT	-0.18681371945952696	-0.5034046	-0.316590880540473
ENST00000234420	ENSG00000116062	MSH6	GOBP_ADAPTIVE_IMMUNE_RESPONSE, GOBP_ADAPTIVE_IMMUNE_RESPONSE_BASED_ON_SOMATIC_RECOMBINATION_OF_IMMUNE_RECEPTORS_BUILT_FROM_IMMUNOGLOBULIN_SUPERFAMILY_DOMAINS, GOBP_AGING, GOBP_APOPTOTIC_SIGNALING_PATHWAY, GOBP_B_CELL_ACTIVATION, GOBP_B_CELL_ACTIVATION_INVOLVED_IN_IMMUNE_RESPONSE, GOBP_B_CELL_MEDIATED_IMMUNITY, GOBP_CELLULAR_RESPONSE_TO_DNA_DAMAGE_STIMULUS, GOBP_CELLULAR_RESPONSE_TO_STRESS, GOBP_C…	NC_000002.12:g.47783223C>A	Uncertain_significance	AGATTTCCCGCCAGCAGGAGCCGCGCGGTAGATGCGGTGCTTTTAGGAGCTCCGTCCGACAGAACGGTTGGGCCTTGCCGGCTGTCGGT	AGATTTCCCGCCAGCAGGAGCCGCGCGGTAGATGCGGTGCTTTTAGGAGCTCCGTCCGACAGAACGGTTGGGCCTTGCAGGCTGTCGGT	-0.18681371945952696	-0.4939163	-0.307102580540473
ENST00000234420	ENSG00000116062	MSH6	GOBP_ADAPTIVE_IMMUNE_RESPONSE, GOBP_ADAPTIVE_IMMUNE_RESPONSE_BASED_ON_SOMATIC_RECOMBINATION_OF_IMMUNE_RECEPTORS_BUILT_FROM_IMMUNOGLOBULIN_SUPERFAMILY_DOMAINS, GOBP_AGING, GOBP_APOPTOTIC_SIGNALING_PATHWAY, GOBP_B_CELL_ACTIVATION, GOBP_B_CELL_ACTIVATION_INVOLVED_IN_IMMUNE_RESPONSE, GOBP_B_CELL_MEDIATED_IMMUNITY, GOBP_CELLULAR_RESPONSE_TO_DNA_DAMAGE_STIMULUS, GOBP_CELLULAR_RESPONSE_TO_STRESS, GOBP_C…	NC_000002.12:g.47783225_47783232dup	Likely_benign	AGATTTCCCGCCAGCAGGAGCCGCGCGGTAGATGCGGTGCTTTTAGGAGCTCCGTCCGACAGAACGGTTGGGCCTTGCCGGCTGTCGGT	AGATTTCCCGCCAGCAGGAGCCGCGCGGTAGATGCGGTGCTTTTAGGAGCTCCGTCCGACAGAACGGTTGGGCCTTGCCGGCTGTCGGGCTGTCGGT	-0.18681371945952696	-0.54978013	-0.3629664105404731
ENST00000234420	ENSG00000116062	MSH6	GOBP_ADAPTIVE_IMMUNE_RESPONSE, GOBP_ADAPTIVE_IMMUNE_RESPONSE_BASED_ON_SOMATIC_RECOMBINATION_OF_IMMUNE_RECEPTORS_BUILT_FROM_IMMUNOGLOBULIN_SUPERFAMILY_DOMAINS, GOBP_AGING, GOBP_APOPTOTIC_SIGNALING_PATHWAY, GOBP_B_CELL_ACTIVATION, GOBP_B_CELL_ACTIVATION_INVOLVED_IN_IMMUNE_RESPONSE, GOBP_B_CELL_MEDIATED_IMMUNITY, GOBP_CELLULAR_RESPONSE_TO_DNA_DAMAGE_STIMULUS, GOBP_CELLULAR_RESPONSE_TO_STRESS, GOBP_C…	NC_000002.12:g.47783223C>T	Likely_benign	AGATTTCCCGCCAGCAGGAGCCGCGCGGTAGATGCGGTGCTTTTAGGAGCTCCGTCCGACAGAACGGTTGGGCCTTGCCGGCTGTCGGT	AGATTTCCCGCCAGCAGGAGCCGCGCGGTAGATGCGGTGCTTTTAGGAGCTCCGTCCGACAGAACGGTTGGGCCTTGCTGGCTGTCGGT	-0.18681371945952696	-0.5442667	-0.35745298054047303
ENST00000234420	ENSG00000116062	MSH6	GOBP_ADAPTIVE_IMMUNE_RESPONSE, GOBP_ADAPTIVE_IMMUNE_RESPONSE_BASED_ON_SOMATIC_RECOMBINATION_OF_IMMUNE_RECEPTORS_BUILT_FROM_IMMUNOGLOBULIN_SUPERFAMILY_DOMAINS, GOBP_AGING, GOBP_APOPTOTIC_SIGNALING_PATHWAY, GOBP_B_CELL_ACTIVATION, GOBP_B_CELL_ACTIVATION_INVOLVED_IN_IMMUNE_RESPONSE, GOBP_B_CELL_MEDIATED_IMMUNITY, GOBP_CELLULAR_RESPONSE_TO_DNA_DAMAGE_STIMULUS, GOBP_CELLULAR_RESPONSE_TO_STRESS, GOBP_C…	NC_000002.12:g.47783225G>A	Uncertain_significance	AGATTTCCCGCCAGCAGGAGCCGCGCGGTAGATGCGGTGCTTTTAGGAGCTCCGTCCGACAGAACGGTTGGGCCTTGCCGGCTGTCGGT	AGATTTCCCGCCAGCAGGAGCCGCGCGGTAGATGCGGTGCTTTTAGGAGCTCCGTCCGACAGAACGGTTGGGCCTTGCCGACTGTCGGT	-0.18681371945952696	-0.55832654	-0.3715128205404731
ENST00000234420	ENSG00000116062	MSH6	GOBP_ADAPTIVE_IMMUNE_RESPONSE, GOBP_ADAPTIVE_IMMUNE_RESPONSE_BASED_ON_SOMATIC_RECOMBINATION_OF_IMMUNE_RECEPTORS_BUILT_FROM_IMMUNOGLOBULIN_SUPERFAMILY_DOMAINS, GOBP_AGING, GOBP_APOPTOTIC_SIGNALING_PATHWAY, GOBP_B_CELL_ACTIVATION, GOBP_B_CELL_ACTIVATION_INVOLVED_IN_IMMUNE_RESPONSE, GOBP_B_CELL_MEDIATED_IMMUNITY, GOBP_CELLULAR_RESPONSE_TO_DNA_DAMAGE_STIMULUS, GOBP_CELLULAR_RESPONSE_TO_STRESS, GOBP_C…	NC_000002.12:g.47783226C>T	Conflicting_interpretations_of_pathogenicity	AGATTTCCCGCCAGCAGGAGCCGCGCGGTAGATGCGGTGCTTTTAGGAGCTCCGTCCGACAGAACGGTTGGGCCTTGCCGGCTGTCGGT	AGATTTCCCGCCAGCAGGAGCCGCGCGGTAGATGCGGTGCTTTTAGGAGCTCCGTCCGACAGAACGGTTGGGCCTTGCCGGTTGTCGGT	-0.18681371945952696	-0.5350928	-0.3482790805404731
ENST00000234420	ENSG00000116062	MSH6	GOBP_ADAPTIVE_IMMUNE_RESPONSE, GOBP_ADAPTIVE_IMMUNE_RESPONSE_BASED_ON_SOMATIC_RECOMBINATION_OF_IMMUNE_RECEPTORS_BUILT_FROM_IMMUNOGLOBULIN_SUPERFAMILY_DOMAINS, GOBP_AGING, GOBP_APOPTOTIC_SIGNALING_PATHWAY, GOBP_B_CELL_ACTIVATION, GOBP_B_CELL_ACTIVATION_INVOLVED_IN_IMMUNE_RESPONSE, GOBP_B_CELL_MEDIATED_IMMUNITY, GOBP_CELLULAR_RESPONSE_TO_DNA_DAMAGE_STIMULUS, GOBP_CELLULAR_RESPONSE_TO_STRESS, GOBP_C…	NC_000002.12:g.47783227T>A	Conflicting_interpretations_of_pathogenicity	AGATTTCCCGCCAGCAGGAGCCGCGCGGTAGATGCGGTGCTTTTAGGAGCTCCGTCCGACAGAACGGTTGGGCCTTGCCGGCTGTCGGT	AGATTTCCCGCCAGCAGGAGCCGCGCGGTAGATGCGGTGCTTTTAGGAGCTCCGTCCGACAGAACGGTTGGGCCTTGCCGGCAGTCGGT	-0.18681371945952696	-0.5429521	-0.3561383805404731
ENST00000234420	ENSG00000116062	MSH6	GOBP_ADAPTIVE_IMMUNE_RESPONSE, GOBP_ADAPTIVE_IMMUNE_RESPONSE_BASED_ON_SOMATIC_RECOMBINATION_OF_IMMUNE_RECEPTORS_BUILT_FROM_IMMUNOGLOBULIN_SUPERFAMILY_DOMAINS, GOBP_AGING, GOBP_APOPTOTIC_SIGNALING_PATHWAY, GOBP_B_CELL_ACTIVATION, GOBP_B_CELL_ACTIVATION_INVOLVED_IN_IMMUNE_RESPONSE, GOBP_B_CELL_MEDIATED_IMMUNITY, GOBP_CELLULAR_RESPONSE_TO_DNA_DAMAGE_STIMULUS, GOBP_CELLULAR_RESPONSE_TO_STRESS, GOBP_C…	NC_000002.12:g.47783228G>A	Uncertain_significance	AGATTTCCCGCCAGCAGGAGCCGCGCGGTAGATGCGGTGCTTTTAGGAGCTCCGTCCGACAGAACGGTTGGGCCTTGCCGGCTGTCGGT	AGATTTCCCGCCAGCAGGAGCCGCGCGGTAGATGCGGTGCTTTTAGGAGCTCCGTCCGACAGAACGGTTGGGCCTTGCCGGCTATCGGT	-0.18681371945952696	-0.52033055	-0.333516830540473
ENST00000234420	ENSG00000116062	MSH6	GOBP_ADAPTIVE_IMMUNE_RESPONSE, GOBP_ADAPTIVE_IMMUNE_RESPONSE_BASED_ON_SOMATIC_RECOMBINATION_OF_IMMUNE_RECEPTORS_BUILT_FROM_IMMUNOGLOBULIN_SUPERFAMILY_DOMAINS, GOBP_AGING, GOBP_APOPTOTIC_SIGNALING_PATHWAY, GOBP_B_CELL_ACTIVATION, GOBP_B_CELL_ACTIVATION_INVOLVED_IN_IMMUNE_RESPONSE, GOBP_B_CELL_MEDIATED_IMMUNITY, GOBP_CELLULAR_RESPONSE_TO_DNA_DAMAGE_STIMULUS, GOBP_CELLULAR_RESPONSE_TO_STRESS, GOBP_C…	NC_000002.12:g.47783228G>C	Conflicting_interpretations_of_pathogenicity	AGATTTCCCGCCAGCAGGAGCCGCGCGGTAGATGCGGTGCTTTTAGGAGCTCCGTCCGACAGAACGGTTGGGCCTTGCCGGCTGTCGGT	AGATTTCCCGCCAGCAGGAGCCGCGCGGTAGATGCGGTGCTTTTAGGAGCTCCGTCCGACAGAACGGTTGGGCCTTGCCGGCTCTCGGT	-0.18681371945952696	-0.53511626	-0.34830254054047305
ENST00000234420	ENSG00000116062	MSH6	GOBP_ADAPTIVE_IMMUNE_RESPONSE, GOBP_ADAPTIVE_IMMUNE_RESPONSE_BASED_ON_SOMATIC_RECOMBINATION_OF_IMMUNE_RECEPTORS_BUILT_FROM_IMMUNOGLOBULIN_SUPERFAMILY_DOMAINS, GOBP_AGING, GOBP_APOPTOTIC_SIGNALING_PATHWAY, GOBP_B_CELL_ACTIVATION, GOBP_B_CELL_ACTIVATION_INVOLVED_IN_IMMUNE_RESPONSE, GOBP_B_CELL_MEDIATED_IMMUNITY, GOBP_CELLULAR_RESPONSE_TO_DNA_DAMAGE_STIMULUS, GOBP_CELLULAR_RESPONSE_TO_STRESS, GOBP_C…	NC_000002.12:g.47783228G>T	Benign/Likely_benign	AGATTTCCCGCCAGCAGGAGCCGCGCGGTAGATGCGGTGCTTTTAGGAGCTCCGTCCGACAGAACGGTTGGGCCTTGCCGGCTGTCGGT	AGATTTCCCGCCAGCAGGAGCCGCGCGGTAGATGCGGTGCTTTTAGGAGCTCCGTCCGACAGAACGGTTGGGCCTTGCCGGCTTTCGGT	-0.18681371945952696	-0.5188988	-0.33208508054047303
ENST00000234420	ENSG00000116062	MSH6	GOBP_ADAPTIVE_IMMUNE_RESPONSE, GOBP_ADAPTIVE_IMMUNE_RESPONSE_BASED_ON_SOMATIC_RECOMBINATION_OF_IMMUNE_RECEPTORS_BUILT_FROM_IMMUNOGLOBULIN_SUPERFAMILY_DOMAINS, GOBP_AGING, GOBP_APOPTOTIC_SIGNALING_PATHWAY, GOBP_B_CELL_ACTIVATION, GOBP_B_CELL_ACTIVATION_INVOLVED_IN_IMMUNE_RESPONSE, GOBP_B_CELL_MEDIATED_IMMUNITY, GOBP_CELLULAR_RESPONSE_TO_DNA_DAMAGE_STIMULUS, GOBP_CELLULAR_RESPONSE_TO_STRESS, GOBP_C…	NC_000002.12:g.47783229T>C	Uncertain_significance	AGATTTCCCGCCAGCAGGAGCCGCGCGGTAGATGCGGTGCTTTTAGGAGCTCCGTCCGACAGAACGGTTGGGCCTTGCCGGCTGTCGGT	AGATTTCCCGCCAGCAGGAGCCGCGCGGTAGATGCGGTGCTTTTAGGAGCTCCGTCCGACAGAACGGTTGGGCCTTGCCGGCTGCCGGT	-0.18681371945952696	-0.52300656	-0.33619284054047305
ENST00000234420	ENSG00000116062	MSH6	GOBP_ADAPTIVE_IMMUNE_RESPONSE, GOBP_ADAPTIVE_IMMUNE_RESPONSE_BASED_ON_SOMATIC_RECOMBINATION_OF_IMMUNE_RECEPTORS_BUILT_FROM_IMMUNOGLOBULIN_SUPERFAMILY_DOMAINS, GOBP_AGING, GOBP_APOPTOTIC_SIGNALING_PATHWAY, GOBP_B_CELL_ACTIVATION, GOBP_B_CELL_ACTIVATION_INVOLVED_IN_IMMUNE_RESPONSE, GOBP_B_CELL_MEDIATED_IMMUNITY, GOBP_CELLULAR_RESPONSE_TO_DNA_DAMAGE_STIMULUS, GOBP_CELLULAR_RESPONSE_TO_STRESS, GOBP_C…	NC_000002.12:g.47783230C>A	Uncertain_significance	AGATTTCCCGCCAGCAGGAGCCGCGCGGTAGATGCGGTGCTTTTAGGAGCTCCGTCCGACAGAACGGTTGGGCCTTGCCGGCTGTCGGT	AGATTTCCCGCCAGCAGGAGCCGCGCGGTAGATGCGGTGCTTTTAGGAGCTCCGTCCGACAGAACGGTTGGGCCTTGCCGGCTGTAGGT	-0.18681371945952696	-0.53599757	-0.3491838505404731
ENST00000234420	ENSG00000116062	MSH6	GOBP_ADAPTIVE_IMMUNE_RESPONSE, GOBP_ADAPTIVE_IMMUNE_RESPONSE_BASED_ON_SOMATIC_RECOMBINATION_OF_IMMUNE_RECEPTORS_BUILT_FROM_IMMUNOGLOBULIN_SUPERFAMILY_DOMAINS, GOBP_AGING, GOBP_APOPTOTIC_SIGNALING_PATHWAY, GOBP_B_CELL_ACTIVATION, GOBP_B_CELL_ACTIVATION_INVOLVED_IN_IMMUNE_RESPONSE, GOBP_B_CELL_MEDIATED_IMMUNITY, GOBP_CELLULAR_RESPONSE_TO_DNA_DAMAGE_STIMULUS, GOBP_CELLULAR_RESPONSE_TO_STRESS, GOBP_C…	NC_000002.12:g.47783230C>G	Uncertain_significance	AGATTTCCCGCCAGCAGGAGCCGCGCGGTAGATGCGGTGCTTTTAGGAGCTCCGTCCGACAGAACGGTTGGGCCTTGCCGGCTGTCGGT	AGATTTCCCGCCAGCAGGAGCCGCGCGGTAGATGCGGTGCTTTTAGGAGCTCCGTCCGACAGAACGGTTGGGCCTTGCCGGCTGTGGGT	-0.18681371945952696	-0.52889967	-0.3420859505404731
ENST00000234420	ENSG00000116062	MSH6	GOBP_ADAPTIVE_IMMUNE_RESPONSE, GOBP_ADAPTIVE_IMMUNE_RESPONSE_BASED_ON_SOMATIC_RECOMBINATION_OF_IMMUNE_RECEPTORS_BUILT_FROM_IMMUNOGLOBULIN_SUPERFAMILY_DOMAINS, GOBP_AGING, GOBP_APOPTOTIC_SIGNALING_PATHWAY, GOBP_B_CELL_ACTIVATION, GOBP_B_CELL_ACTIVATION_INVOLVED_IN_IMMUNE_RESPONSE, GOBP_B_CELL_MEDIATED_IMMUNITY, GOBP_CELLULAR_RESPONSE_TO_DNA_DAMAGE_STIMULUS, GOBP_CELLULAR_RESPONSE_TO_STRESS, GOBP_C…	NC_000002.12:g.47783230C>T	Conflicting_interpretations_of_pathogenicity	AGATTTCCCGCCAGCAGGAGCCGCGCGGTAGATGCGGTGCTTTTAGGAGCTCCGTCCGACAGAACGGTTGGGCCTTGCCGGCTGTCGGT	AGATTTCCCGCCAGCAGGAGCCGCGCGGTAGATGCGGTGCTTTTAGGAGCTCCGTCCGACAGAACGGTTGGGCCTTGCCGGCTGTTGGT	-0.18681371945952696	-0.54624283	-0.359429110540473
ENST00000234420	ENSG00000116062	MSH6	GOBP_ADAPTIVE_IMMUNE_RESPONSE, GOBP_ADAPTIVE_IMMUNE_RESPONSE_BASED_ON_SOMATIC_RECOMBINATION_OF_IMMUNE_RECEPTORS_BUILT_FROM_IMMUNOGLOBULIN_SUPERFAMILY_DOMAINS, GOBP_AGING, GOBP_APOPTOTIC_SIGNALING_PATHWAY, GOBP_B_CELL_ACTIVATION, GOBP_B_CELL_ACTIVATION_INVOLVED_IN_IMMUNE_RESPONSE, GOBP_B_CELL_MEDIATED_IMMUNITY, GOBP_CELLULAR_RESPONSE_TO_DNA_DAMAGE_STIMULUS, GOBP_CELLULAR_RESPONSE_TO_STRESS, GOBP_C…	NC_000002.12:g.47783231G>A	Uncertain_significance	AGATTTCCCGCCAGCAGGAGCCGCGCGGTAGATGCGGTGCTTTTAGGAGCTCCGTCCGACAGAACGGTTGGGCCTTGCCGGCTGTCGGT	AGATTTCCCGCCAGCAGGAGCCGCGCGGTAGATGCGGTGCTTTTAGGAGCTCCGTCCGACAGAACGGTTGGGCCTTGCCGGCTGTCAGT	-0.18681371945952696	-0.51160306	-0.32478934054047304
ENST00000234420	ENSG00000116062	MSH6	GOBP_ADAPTIVE_IMMUNE_RESPONSE, GOBP_ADAPTIVE_IMMUNE_RESPONSE_BASED_ON_SOMATIC_RECOMBINATION_OF_IMMUNE_RECEPTORS_BUILT_FROM_IMMUNOGLOBULIN_SUPERFAMILY_DOMAINS, GOBP_AGING, GOBP_APOPTOTIC_SIGNALING_PATHWAY, GOBP_B_CELL_ACTIVATION, GOBP_B_CELL_ACTIVATION_INVOLVED_IN_IMMUNE_RESPONSE, GOBP_B_CELL_MEDIATED_IMMUNITY, GOBP_CELLULAR_RESPONSE_TO_DNA_DAMAGE_STIMULUS, GOBP_CELLULAR_RESPONSE_TO_STRESS, GOBP_C…	NC_000002.12:g.47783231G>T	Uncertain_significance	AGATTTCCCGCCAGCAGGAGCCGCGCGGTAGATGCGGTGCTTTTAGGAGCTCCGTCCGACAGAACGGTTGGGCCTTGCCGGCTGTCGGT	AGATTTCCCGCCAGCAGGAGCCGCGCGGTAGATGCGGTGCTTTTAGGAGCTCCGTCCGACAGAACGGTTGGGCCTTGCCGGCTGTCTGT	-0.18681371945952696	-0.53403634	-0.34722262054047304
ENST00000234420	ENSG00000116062	MSH6	GOBP_ADAPTIVE_IMMUNE_RESPONSE, GOBP_ADAPTIVE_IMMUNE_RESPONSE_BASED_ON_SOMATIC_RECOMBINATION_OF_IMMUNE_RECEPTORS_BUILT_FROM_IMMUNOGLOBULIN_SUPERFAMILY_DOMAINS, GOBP_AGING, GOBP_APOPTOTIC_SIGNALING_PATHWAY, GOBP_B_CELL_ACTIVATION, GOBP_B_CELL_ACTIVATION_INVOLVED_IN_IMMUNE_RESPONSE, GOBP_B_CELL_MEDIATED_IMMUNITY, GOBP_CELLULAR_RESPONSE_TO_DNA_DAMAGE_STIMULUS, GOBP_CELLULAR_RESPONSE_TO_STRESS, GOBP_C…	NC_000002.12:g.47783232G>T	Conflicting_interpretations_of_pathogenicity	AGATTTCCCGCCAGCAGGAGCCGCGCGGTAGATGCGGTGCTTTTAGGAGCTCCGTCCGACAGAACGGTTGGGCCTTGCCGGCTGTCGGT	AGATTTCCCGCCAGCAGGAGCCGCGCGGTAGATGCGGTGCTTTTAGGAGCTCCGTCCGACAGAACGGTTGGGCCTTGCCGGCTGTCGTT	-0.18681371945952696	-0.5107176	-0.32390388054047303
ENST00000234420	ENSG00000116062	MSH6	GOBP_ADAPTIVE_IMMUNE_RESPONSE, GOBP_ADAPTIVE_IMMUNE_RESPONSE_BASED_ON_SOMATIC_RECOMBINATION_OF_IMMUNE_RECEPTORS_BUILT_FROM_IMMUNOGLOBULIN_SUPERFAMILY_DOMAINS, GOBP_AGING, GOBP_APOPTOTIC_SIGNALING_PATHWAY, GOBP_B_CELL_ACTIVATION, GOBP_B_CELL_ACTIVATION_INVOLVED_IN_IMMUNE_RESPONSE, GOBP_B_CELL_MEDIATED_IMMUNITY, GOBP_CELLULAR_RESPONSE_TO_DNA_DAMAGE_STIMULUS, GOBP_CELLULAR_RESPONSE_TO_STRESS, GOBP_C…	NC_000002.12:g.47783233T>C	Conflicting_interpretations_of_pathogenicity	AGATTTCCCGCCAGCAGGAGCCGCGCGGTAGATGCGGTGCTTTTAGGAGCTCCGTCCGACAGAACGGTTGGGCCTTGCCGGCTGTCGGT	AGATTTCCCGCCAGCAGGAGCCGCGCGGTAGATGCGGTGCTTTTAGGAGCTCCGTCCGACAGAACGGTTGGGCCTTGCCGGCTGTCGGC	-0.18681371945952696	-0.56657535	-0.37976163054047307
ENST00000234454	ENSG00000116096	SPR	GOBP_ALCOHOL_BIOSYNTHETIC_PROCESS, GOBP_ALCOHOL_METABOLIC_PROCESS, GOBP_DIOL_BIOSYNTHETIC_PROCESS, GOBP_DIOL_METABOLIC_PROCESS, GOBP_ORGANIC_HYDROXY_COMPOUND_BIOSYNTHETIC_PROCESS, GOBP_ORGANIC_HYDROXY_COMPOUND_METABOLIC_PROCESS, GOBP_ORGANONITROGEN_COMPOUND_BIOSYNTHETIC_PROCESS, GOBP_POLYOL_BIOSYNTHETIC_PROCESS, GOBP_POLYOL_METABOLIC_PROCESS, GOBP_PTERIDINE_CONTAINING_COMPOUND_BIOSYNTHETIC_PROCES…	NC_000002.12:g.72887421_72887423del	Uncertain_significance	AGCGCCGCCGGCGGAGAACAGGAGC	AGCGCCGCCGGCGAACAGGAGC	0.2293245643526171	0.1979857	-0.031338864352617124
ENST00000234454	ENSG00000116096	SPR	GOBP_ALCOHOL_BIOSYNTHETIC_PROCESS, GOBP_ALCOHOL_METABOLIC_PROCESS, GOBP_DIOL_BIOSYNTHETIC_PROCESS, GOBP_DIOL_METABOLIC_PROCESS, GOBP_ORGANIC_HYDROXY_COMPOUND_BIOSYNTHETIC_PROCESS, GOBP_ORGANIC_HYDROXY_COMPOUND_METABOLIC_PROCESS, GOBP_ORGANONITROGEN_COMPOUND_BIOSYNTHETIC_PROCESS, GOBP_POLYOL_BIOSYNTHETIC_PROCESS, GOBP_POLYOL_METABOLIC_PROCESS, GOBP_PTERIDINE_CONTAINING_COMPOUND_BIOSYNTHETIC_PROCES…	NC_000002.12:g.72887420G>A	Pathogenic	AGCGCCGCCGGCGGAGAACAGGAGC	AGCGCCGCCGGCAGAGAACAGGAGC	0.2293245643526171	0.28968605	0.06036148564738286
ENST00000234454	ENSG00000116096	SPR	GOBP_ALCOHOL_BIOSYNTHETIC_PROCESS, GOBP_ALCOHOL_METABOLIC_PROCESS, GOBP_DIOL_BIOSYNTHETIC_PROCESS, GOBP_DIOL_METABOLIC_PROCESS, GOBP_ORGANIC_HYDROXY_COMPOUND_BIOSYNTHETIC_PROCESS, GOBP_ORGANIC_HYDROXY_COMPOUND_METABOLIC_PROCESS, GOBP_ORGANONITROGEN_COMPOUND_BIOSYNTHETIC_PROCESS, GOBP_POLYOL_BIOSYNTHETIC_PROCESS, GOBP_POLYOL_METABOLIC_PROCESS, GOBP_PTERIDINE_CONTAINING_COMPOUND_BIOSYNTHETIC_PROCES…	NC_000002.12:g.72887426C>G	Benign/Likely_benign	AGCGCCGCCGGCGGAGAACAGGAGC	AGCGCCGCCGGCGGAGAAGAGGAGC	0.2293245643526171	0.24089219	0.011567625647382895
ENST00000234454	ENSG00000116096	SPR	GOBP_ALCOHOL_BIOSYNTHETIC_PROCESS, GOBP_ALCOHOL_METABOLIC_PROCESS, GOBP_DIOL_BIOSYNTHETIC_PROCESS, GOBP_DIOL_METABOLIC_PROCESS, GOBP_ORGANIC_HYDROXY_COMPOUND_BIOSYNTHETIC_PROCESS, GOBP_ORGANIC_HYDROXY_COMPOUND_METABOLIC_PROCESS, GOBP_ORGANONITROGEN_COMPOUND_BIOSYNTHETIC_PROCESS, GOBP_POLYOL_BIOSYNTHETIC_PROCESS, GOBP_POLYOL_METABOLIC_PROCESS, GOBP_PTERIDINE_CONTAINING_COMPOUND_BIOSYNTHETIC_PROCES…	NC_000002.12:g.72887429G>C	Uncertain_significance	AGCGCCGCCGGCGGAGAACAGGAGC	AGCGCCGCCGGCGGAGAACAGCAGC	0.2293245643526171	0.2681987	0.0388741356473829
ENST00000234626	ENSG00000097046	CDC7	GOBP_CELLULAR_MACROMOLECULE_BIOSYNTHETIC_PROCESS, GOBP_CELLULAR_RESPONSE_TO_DNA_DAMAGE_STIMULUS, GOBP_CELLULAR_RESPONSE_TO_STRESS, GOBP_CELL_CYCLE, GOBP_CELL_CYCLE_DNA_REPLICATION, GOBP_CELL_CYCLE_G1_S_PHASE_TRANSITION, GOBP_CELL_CYCLE_G2_M_PHASE_TRANSITION, GOBP_CELL_CYCLE_PHASE_TRANSITION, GOBP_CELL_CYCLE_PROCESS, GOBP_CELL_DIVISION, GOBP_DNA_DEPENDENT_DNA_REPLICATION, GOBP_DNA_METABOLIC_PROCES…	NC_000001.11:g.91500888A>G	Benign	GTTGCGCAGGCGCATCCGATCGACTCGGTAGGTGGGGATCTCTTGGAGACGGCGACCCAGGCATCTGGGGAGCCACAGAAGTCGTACTCCCTTAAACCCTGCTTTGCTCCCCCTGTGGATGTAACCCCTTAGCTGGCATTTTGCATCTCAATTGGCTTGTG	GTTGCGCAGGCGCATCCGATCGACTCGGTAGGTGGGGGTCTCTTGGAGACGGCGACCCAGGCATCTGGGGAGCCACAGAAGTCGTACTCCCTTAAACCCTGCTTTGCTCCCCCTGTGGATGTAACCCCTTAGCTGGCATTTTGCATCTCAATTGGCTTGTG	-0.18868773326494306	-0.16587897	0.022808763264943077
ENST00000235329	ENSG00000116688	MFN2	GOBP_ADAPTIVE_THERMOGENESIS, GOBP_ANATOMICAL_STRUCTURE_FORMATION_INVOLVED_IN_MORPHOGENESIS, GOBP_ANIMAL_ORGAN_MORPHOGENESIS, GOBP_AUTOPHAGOSOME_ORGANIZATION, GOBP_AUTOPHAGY_OF_MITOCHONDRION, GOBP_BLASTOCYST_DEVELOPMENT, GOBP_BLASTOCYST_FORMATION, GOBP_CAMERA_TYPE_EYE_DEVELOPMENT, GOBP_CAMERA_TYPE_EYE_MORPHOGENESIS, GOBP_CELLULAR_COMPONENT_DISASSEMBLY, GOBP_CELLULAR_MACROMOLECULE_LOCALIZATION, GOB…	NC_000001.11:g.11980473G>A	Benign/Likely_benign	GTAGTGAGTGTGATGGCCGCCGCGAGGCCGGGAAGGTGAAGTCAGGACTGGTGGAGTCAACACAGTCAATCAATAGCCAACCTCAACCTGAGACAGGACAGAAGAGAACTCAGAATCTTTTTGTCTTTTGGACTTCAGCCATGTCCATGATGCCTACCCTGTGAAGATCTCTCACCATCCAAAAAACGCA	GTAGTGAGTGTGATGGCCGCCGCGAGGCCAGGAAGGTGAAGTCAGGACTGGTGGAGTCAACACAGTCAATCAATAGCCAACCTCAACCTGAGACAGGACAGAAGAGAACTCAGAATCTTTTTGTCTTTTGGACTTCAGCCATGTCCATGATGCCTACCCTGTGAAGATCTCTCACCATCCAAAAAACGCA	-0.07897679471982287	-0.35109642	-0.27211962528017714
ENST00000235329	ENSG00000116688	MFN2	GOBP_ADAPTIVE_THERMOGENESIS, GOBP_ANATOMICAL_STRUCTURE_FORMATION_INVOLVED_IN_MORPHOGENESIS, GOBP_ANIMAL_ORGAN_MORPHOGENESIS, GOBP_AUTOPHAGOSOME_ORGANIZATION, GOBP_AUTOPHAGY_OF_MITOCHONDRION, GOBP_BLASTOCYST_DEVELOPMENT, GOBP_BLASTOCYST_FORMATION, GOBP_CAMERA_TYPE_EYE_DEVELOPMENT, GOBP_CAMERA_TYPE_EYE_MORPHOGENESIS, GOBP_CELLULAR_COMPONENT_DISASSEMBLY, GOBP_CELLULAR_MACROMOLECULE_LOCALIZATION, GOB…	NC_000001.11:g.11982039C>T	Benign	GTAGTGAGTGTGATGGCCGCCGCGAGGCCGGGAAGGTGAAGTCAGGACTGGTGGAGTCAACACAGTCAATCAATAGCCAACCTCAACCTGAGACAGGACAGAAGAGAACTCAGAATCTTTTTGTCTTTTGGACTTCAGCCATGTCCATGATGCCTACCCTGTGAAGATCTCTCACCATCCAAAAAACGCA	GTAGTGAGTGTGATGGCCGCCGCGAGGCCGGGAAGGTGAAGTCAGGACTGGTGGAGTCAACACAGTCAATCAATAGCCAACCTCAACCTGAGACAGGACAGAAGAGAACTTAGAATCTTTTTGTCTTTTGGACTTCAGCCATGTCCATGATGCCTACCCTGTGAAGATCTCTCACCATCCAAAAAACGCA	-0.07897679471982287	-0.37311965	-0.29414285528017714
ENST00000235329	ENSG00000116688	MFN2	GOBP_ADAPTIVE_THERMOGENESIS, GOBP_ANATOMICAL_STRUCTURE_FORMATION_INVOLVED_IN_MORPHOGENESIS, GOBP_ANIMAL_ORGAN_MORPHOGENESIS, GOBP_AUTOPHAGOSOME_ORGANIZATION, GOBP_AUTOPHAGY_OF_MITOCHONDRION, GOBP_BLASTOCYST_DEVELOPMENT, GOBP_BLASTOCYST_FORMATION, GOBP_CAMERA_TYPE_EYE_DEVELOPMENT, GOBP_CAMERA_TYPE_EYE_MORPHOGENESIS, GOBP_CELLULAR_COMPONENT_DISASSEMBLY, GOBP_CELLULAR_MACROMOLECULE_LOCALIZATION, GOB…	NC_000001.11:g.11982109A>G	Likely_benign	GTAGTGAGTGTGATGGCCGCCGCGAGGCCGGGAAGGTGAAGTCAGGACTGGTGGAGTCAACACAGTCAATCAATAGCCAACCTCAACCTGAGACAGGACAGAAGAGAACTCAGAATCTTTTTGTCTTTTGGACTTCAGCCATGTCCATGATGCCTACCCTGTGAAGATCTCTCACCATCCAAAAAACGCA	GTAGTGAGTGTGATGGCCGCCGCGAGGCCGGGAAGGTGAAGTCAGGACTGGTGGAGTCAACACAGTCAATCAATAGCCAACCTCAACCTGAGACAGGACAGAAGAGAACTCAGAATCTTTTTGTCTTTTGGACTTCAGCCATGTCCATGATGCCTACCCTGTGAAGATCTCTCACCATCCGAAAAACGCA	-0.07897679471982287	-0.37121296	-0.2922361652801771
ENST00000236137	ENSG00000117479	SLC19A2	GOBP_AMIDE_TRANSPORT, GOBP_ANION_TRANSPORT, GOBP_AZOLE_TRANSMEMBRANE_TRANSPORT, GOBP_CARBOXYLIC_ACID_TRANSPORT, GOBP_CATION_TRANSMEMBRANE_TRANSPORT, GOBP_CATION_TRANSPORT, GOBP_DICARBOXYLIC_ACID_TRANSPORT, GOBP_FOLIC_ACID_TRANSPORT, GOBP_ION_TRANSMEMBRANE_TRANSPORT, GOBP_ION_TRANSPORT, GOBP_MODIFIED_AMINO_ACID_TRANSPORT, GOBP_NITROGEN_COMPOUND_TRANSPORT, GOBP_ORGANIC_ACID_TRANSPORT, GOBP_ORGANIC_…	NC_000001.11:g.169485770G>A	Benign	AGAGGCGTCTGTAGGGTAAAGCTGGGGGTTCTGTAGCCGGAGGCGGCGGCGAGTCCAGAACGTCCTGGCCTTACAGGGAGAAGGCGTCACTCGCGGTTACAAGTGCCTGACCCTCACTCCAGTTGGCGGAGGAGGAGAAGGAAGGGGCCGGGCCGGGTCCCCTCCCCTCGCGCCCCGG	AGAAGCGTCTGTAGGGTAAAGCTGGGGGTTCTGTAGCCGGAGGCGGCGGCGAGTCCAGAACGTCCTGGCCTTACAGGGAGAAGGCGTCACTCGCGGTTACAAGTGCCTGACCCTCACTCCAGTTGGCGGAGGAGGAGAAGGAAGGGGCCGGGCCGGGTCCCCTCCCCTCGCGCCCCGG	-0.6120030992457608	-0.13181162	0.4801914792457608
ENST00000236959	ENSG00000138363	ATIC	GOBP_AMP_BIOSYNTHETIC_PROCESS, GOBP_AMP_METABOLIC_PROCESS, GOBP_ANIMAL_ORGAN_REGENERATION, GOBP_BRAINSTEM_DEVELOPMENT, GOBP_CARBOHYDRATE_DERIVATIVE_BIOSYNTHETIC_PROCESS, GOBP_CARBOHYDRATE_DERIVATIVE_METABOLIC_PROCESS, GOBP_CELLULAR_MODIFIED_AMINO_ACID_BIOSYNTHETIC_PROCESS, GOBP_CELLULAR_MODIFIED_AMINO_ACID_METABOLIC_PROCESS, GOBP_CENTRAL_NERVOUS_SYSTEM_DEVELOPMENT, GOBP_CEREBRAL_CORTEX_DEVELOPMEN…	NC_000002.12:g.215312084T>G	Benign	GCCACATCCCGGCAGCCCTCCTACCTGCGCACGTGGTGCCGCCGCTGCTGCCTCCCGCTCGCCCTGAACCCAGTGCCTGCAGCC	GCCACATCCCGGCAGCCCTCCTACCGGCGCACGTGGTGCCGCCGCTGCTGCCTCCCGCTCGCCCTGAACCCAGTGCCTGCAGCC	0.9218932262884016	0.08086087	-0.8410323562884017
ENST00000236980	ENSG00000118246	FASTKD2	GOBP_AMIDE_BIOSYNTHETIC_PROCESS, GOBP_CELLULAR_AMIDE_METABOLIC_PROCESS, GOBP_CELLULAR_MACROMOLECULE_BIOSYNTHETIC_PROCESS, GOBP_CELLULAR_NITROGEN_COMPOUND_CATABOLIC_PROCESS, GOBP_MACROMOLECULE_CATABOLIC_PROCESS, GOBP_MITOCHONDRIAL_GENE_EXPRESSION, GOBP_MITOCHONDRIAL_RIBOSOME_ASSEMBLY, GOBP_MITOCHONDRIAL_RNA_METABOLIC_PROCESS, GOBP_MITOCHONDRIAL_RNA_PROCESSING, GOBP_MITOCHONDRIAL_TRANSLATION, GOBP_…	NC_000002.12:g.206765608A>G	Uncertain_significance	AAAGTCTGGCGCCCAGCAGAGGTTAGGTGTTTAAAGTTAGGACCTGAATGGGTTACGTTGCGATACACGATCAAACATCGCCCTTATAAGCTCTGTGGTATCCCCGAGCCCCACTCCTGTATGCAGGGAAATTAGTCATTCTCCTTGGTAAACTTTCTTCAAGTAAGTCCTTCAGCTACAGCCGCGAACATATGCTTTTTGACCTTTGAGGGAATCCGTAAGATCTCGTGAGAAGCGCAGCTTCTCGGGGAAGCTGTCATGGCTGCTCCTGTACGTAGTCACGGTCTTGTGCTCTAAGGAAAACGACAGCACGTGTTCTTTTTCACTAGTAGAAGTGACGTTGGTTTC	AAAGTCTGGCGCCCAGCAGAGGTTAGGTGTTTAAAGTTAGGACCTGAATGGGTTACGTTGCGATACACGATCAAACATCGCCCTTATAAGCTCTGTGGTATCCCCGAGCCCCACTCCTGTATGCAGGGAAATTAGTCATTCTCCTTGGTAAACTTTCTTCAAGTAAGTCCTTCAGCTACAGCCGCGAACATATGCTTTTTGACCTTTGAGGGAATCCGTAAGATCTCGTGAGAAGCGCAGCTTCTCGGGGAGGCTGTCATGGCTGCTCCTGTACGTAGTCACGGTCTTGTGCTCTAAGGAAAACGACAGCACGTGTTCTTTTTCACTAGTAGAAGTGACGTTGGTTTC	-0.5116786765005118	-0.33971626	0.1719624165005118
ENST00000236980	ENSG00000118246	FASTKD2	GOBP_AMIDE_BIOSYNTHETIC_PROCESS, GOBP_CELLULAR_AMIDE_METABOLIC_PROCESS, GOBP_CELLULAR_MACROMOLECULE_BIOSYNTHETIC_PROCESS, GOBP_CELLULAR_NITROGEN_COMPOUND_CATABOLIC_PROCESS, GOBP_MACROMOLECULE_CATABOLIC_PROCESS, GOBP_MITOCHONDRIAL_GENE_EXPRESSION, GOBP_MITOCHONDRIAL_RIBOSOME_ASSEMBLY, GOBP_MITOCHONDRIAL_RNA_METABOLIC_PROCESS, GOBP_MITOCHONDRIAL_RNA_PROCESSING, GOBP_MITOCHONDRIAL_TRANSLATION, GOBP_…	NC_000002.12:g.206765614C>T	Benign	AAAGTCTGGCGCCCAGCAGAGGTTAGGTGTTTAAAGTTAGGACCTGAATGGGTTACGTTGCGATACACGATCAAACATCGCCCTTATAAGCTCTGTGGTATCCCCGAGCCCCACTCCTGTATGCAGGGAAATTAGTCATTCTCCTTGGTAAACTTTCTTCAAGTAAGTCCTTCAGCTACAGCCGCGAACATATGCTTTTTGACCTTTGAGGGAATCCGTAAGATCTCGTGAGAAGCGCAGCTTCTCGGGGAAGCTGTCATGGCTGCTCCTGTACGTAGTCACGGTCTTGTGCTCTAAGGAAAACGACAGCACGTGTTCTTTTTCACTAGTAGAAGTGACGTTGGTTTC	AAAGTCTGGCGCCCAGCAGAGGTTAGGTGTTTAAAGTTAGGACCTGAATGGGTTACGTTGCGATACACGATCAAACATCGCCCTTATAAGCTCTGTGGTATCCCCGAGCCCCACTCCTGTATGCAGGGAAATTAGTCATTCTCCTTGGTAAACTTTCTTCAAGTAAGTCCTTCAGCTACAGCCGCGAACATATGCTTTTTGACCTTTGAGGGAATCCGTAAGATCTCGTGAGAAGCGCAGCTTCTCGGGGAAGCTGTTATGGCTGCTCCTGTACGTAGTCACGGTCTTGTGCTCTAAGGAAAACGACAGCACGTGTTCTTTTTCACTAGTAGAAGTGACGTTGGTTTC	-0.5116786765005118	-0.3292531	0.18242557650051178
ENST00000236980	ENSG00000118246	FASTKD2	GOBP_AMIDE_BIOSYNTHETIC_PROCESS, GOBP_CELLULAR_AMIDE_METABOLIC_PROCESS, GOBP_CELLULAR_MACROMOLECULE_BIOSYNTHETIC_PROCESS, GOBP_CELLULAR_NITROGEN_COMPOUND_CATABOLIC_PROCESS, GOBP_MACROMOLECULE_CATABOLIC_PROCESS, GOBP_MITOCHONDRIAL_GENE_EXPRESSION, GOBP_MITOCHONDRIAL_RIBOSOME_ASSEMBLY, GOBP_MITOCHONDRIAL_RNA_METABOLIC_PROCESS, GOBP_MITOCHONDRIAL_RNA_PROCESSING, GOBP_MITOCHONDRIAL_TRANSLATION, GOBP_…	NC_000002.12:g.206765617G>A	Uncertain_significance	AAAGTCTGGCGCCCAGCAGAGGTTAGGTGTTTAAAGTTAGGACCTGAATGGGTTACGTTGCGATACACGATCAAACATCGCCCTTATAAGCTCTGTGGTATCCCCGAGCCCCACTCCTGTATGCAGGGAAATTAGTCATTCTCCTTGGTAAACTTTCTTCAAGTAAGTCCTTCAGCTACAGCCGCGAACATATGCTTTTTGACCTTTGAGGGAATCCGTAAGATCTCGTGAGAAGCGCAGCTTCTCGGGGAAGCTGTCATGGCTGCTCCTGTACGTAGTCACGGTCTTGTGCTCTAAGGAAAACGACAGCACGTGTTCTTTTTCACTAGTAGAAGTGACGTTGGTTTC	AAAGTCTGGCGCCCAGCAGAGGTTAGGTGTTTAAAGTTAGGACCTGAATGGGTTACGTTGCGATACACGATCAAACATCGCCCTTATAAGCTCTGTGGTATCCCCGAGCCCCACTCCTGTATGCAGGGAAATTAGTCATTCTCCTTGGTAAACTTTCTTCAAGTAAGTCCTTCAGCTACAGCCGCGAACATATGCTTTTTGACCTTTGAGGGAATCCGTAAGATCTCGTGAGAAGCGCAGCTTCTCGGGGAAGCTGTCATAGCTGCTCCTGTACGTAGTCACGGTCTTGTGCTCTAAGGAAAACGACAGCACGTGTTCTTTTTCACTAGTAGAAGTGACGTTGGTTTC	-0.5116786765005118	-0.23912719	0.2725514865005118
ENST00000236980	ENSG00000118246	FASTKD2	GOBP_AMIDE_BIOSYNTHETIC_PROCESS, GOBP_CELLULAR_AMIDE_METABOLIC_PROCESS, GOBP_CELLULAR_MACROMOLECULE_BIOSYNTHETIC_PROCESS, GOBP_CELLULAR_NITROGEN_COMPOUND_CATABOLIC_PROCESS, GOBP_MACROMOLECULE_CATABOLIC_PROCESS, GOBP_MITOCHONDRIAL_GENE_EXPRESSION, GOBP_MITOCHONDRIAL_RIBOSOME_ASSEMBLY, GOBP_MITOCHONDRIAL_RNA_METABOLIC_PROCESS, GOBP_MITOCHONDRIAL_RNA_PROCESSING, GOBP_MITOCHONDRIAL_TRANSLATION, GOBP_…	NC_000002.12:g.206765635T>G	Likely_benign	AAAGTCTGGCGCCCAGCAGAGGTTAGGTGTTTAAAGTTAGGACCTGAATGGGTTACGTTGCGATACACGATCAAACATCGCCCTTATAAGCTCTGTGGTATCCCCGAGCCCCACTCCTGTATGCAGGGAAATTAGTCATTCTCCTTGGTAAACTTTCTTCAAGTAAGTCCTTCAGCTACAGCCGCGAACATATGCTTTTTGACCTTTGAGGGAATCCGTAAGATCTCGTGAGAAGCGCAGCTTCTCGGGGAAGCTGTCATGGCTGCTCCTGTACGTAGTCACGGTCTTGTGCTCTAAGGAAAACGACAGCACGTGTTCTTTTTCACTAGTAGAAGTGACGTTGGTTTC	AAAGTCTGGCGCCCAGCAGAGGTTAGGTGTTTAAAGTTAGGACCTGAATGGGTTACGTTGCGATACACGATCAAACATCGCCCTTATAAGCTCTGTGGTATCCCCGAGCCCCACTCCTGTATGCAGGGAAATTAGTCATTCTCCTTGGTAAACTTTCTTCAAGTAAGTCCTTCAGCTACAGCCGCGAACATATGCTTTTTGACCTTTGAGGGAATCCGTAAGATCTCGTGAGAAGCGCAGCTTCTCGGGGAAGCTGTCATGGCTGCTCCTGTACGTAGGCACGGTCTTGTGCTCTAAGGAAAACGACAGCACGTGTTCTTTTTCACTAGTAGAAGTGACGTTGGTTTC	-0.5116786765005118	-0.33881217	0.17286650650051177
ENST00000236980	ENSG00000118246	FASTKD2	GOBP_AMIDE_BIOSYNTHETIC_PROCESS, GOBP_CELLULAR_AMIDE_METABOLIC_PROCESS, GOBP_CELLULAR_MACROMOLECULE_BIOSYNTHETIC_PROCESS, GOBP_CELLULAR_NITROGEN_COMPOUND_CATABOLIC_PROCESS, GOBP_MACROMOLECULE_CATABOLIC_PROCESS, GOBP_MITOCHONDRIAL_GENE_EXPRESSION, GOBP_MITOCHONDRIAL_RIBOSOME_ASSEMBLY, GOBP_MITOCHONDRIAL_RNA_METABOLIC_PROCESS, GOBP_MITOCHONDRIAL_RNA_PROCESSING, GOBP_MITOCHONDRIAL_TRANSLATION, GOBP_…	NC_000002.12:g.206765636C>T	Benign/Likely_benign	AAAGTCTGGCGCCCAGCAGAGGTTAGGTGTTTAAAGTTAGGACCTGAATGGGTTACGTTGCGATACACGATCAAACATCGCCCTTATAAGCTCTGTGGTATCCCCGAGCCCCACTCCTGTATGCAGGGAAATTAGTCATTCTCCTTGGTAAACTTTCTTCAAGTAAGTCCTTCAGCTACAGCCGCGAACATATGCTTTTTGACCTTTGAGGGAATCCGTAAGATCTCGTGAGAAGCGCAGCTTCTCGGGGAAGCTGTCATGGCTGCTCCTGTACGTAGTCACGGTCTTGTGCTCTAAGGAAAACGACAGCACGTGTTCTTTTTCACTAGTAGAAGTGACGTTGGTTTC	AAAGTCTGGCGCCCAGCAGAGGTTAGGTGTTTAAAGTTAGGACCTGAATGGGTTACGTTGCGATACACGATCAAACATCGCCCTTATAAGCTCTGTGGTATCCCCGAGCCCCACTCCTGTATGCAGGGAAATTAGTCATTCTCCTTGGTAAACTTTCTTCAAGTAAGTCCTTCAGCTACAGCCGCGAACATATGCTTTTTGACCTTTGAGGGAATCCGTAAGATCTCGTGAGAAGCGCAGCTTCTCGGGGAAGCTGTCATGGCTGCTCCTGTACGTAGTTACGGTCTTGTGCTCTAAGGAAAACGACAGCACGTGTTCTTTTTCACTAGTAGAAGTGACGTTGGTTTC	-0.5116786765005118	-0.33397052	0.1777081565005118
ENST00000236980	ENSG00000118246	FASTKD2	GOBP_AMIDE_BIOSYNTHETIC_PROCESS, GOBP_CELLULAR_AMIDE_METABOLIC_PROCESS, GOBP_CELLULAR_MACROMOLECULE_BIOSYNTHETIC_PROCESS, GOBP_CELLULAR_NITROGEN_COMPOUND_CATABOLIC_PROCESS, GOBP_MACROMOLECULE_CATABOLIC_PROCESS, GOBP_MITOCHONDRIAL_GENE_EXPRESSION, GOBP_MITOCHONDRIAL_RIBOSOME_ASSEMBLY, GOBP_MITOCHONDRIAL_RNA_METABOLIC_PROCESS, GOBP_MITOCHONDRIAL_RNA_PROCESSING, GOBP_MITOCHONDRIAL_TRANSLATION, GOBP_…	NC_000002.12:g.206765639G>T	Likely_benign	AAAGTCTGGCGCCCAGCAGAGGTTAGGTGTTTAAAGTTAGGACCTGAATGGGTTACGTTGCGATACACGATCAAACATCGCCCTTATAAGCTCTGTGGTATCCCCGAGCCCCACTCCTGTATGCAGGGAAATTAGTCATTCTCCTTGGTAAACTTTCTTCAAGTAAGTCCTTCAGCTACAGCCGCGAACATATGCTTTTTGACCTTTGAGGGAATCCGTAAGATCTCGTGAGAAGCGCAGCTTCTCGGGGAAGCTGTCATGGCTGCTCCTGTACGTAGTCACGGTCTTGTGCTCTAAGGAAAACGACAGCACGTGTTCTTTTTCACTAGTAGAAGTGACGTTGGTTTC	AAAGTCTGGCGCCCAGCAGAGGTTAGGTGTTTAAAGTTAGGACCTGAATGGGTTACGTTGCGATACACGATCAAACATCGCCCTTATAAGCTCTGTGGTATCCCCGAGCCCCACTCCTGTATGCAGGGAAATTAGTCATTCTCCTTGGTAAACTTTCTTCAAGTAAGTCCTTCAGCTACAGCCGCGAACATATGCTTTTTGACCTTTGAGGGAATCCGTAAGATCTCGTGAGAAGCGCAGCTTCTCGGGGAAGCTGTCATGGCTGCTCCTGTACGTAGTCACTGTCTTGTGCTCTAAGGAAAACGACAGCACGTGTTCTTTTTCACTAGTAGAAGTGACGTTGGTTTC	-0.5116786765005118	-0.32821554	0.18346313650051183
ENST00000236980	ENSG00000118246	FASTKD2	GOBP_AMIDE_BIOSYNTHETIC_PROCESS, GOBP_CELLULAR_AMIDE_METABOLIC_PROCESS, GOBP_CELLULAR_MACROMOLECULE_BIOSYNTHETIC_PROCESS, GOBP_CELLULAR_NITROGEN_COMPOUND_CATABOLIC_PROCESS, GOBP_MACROMOLECULE_CATABOLIC_PROCESS, GOBP_MITOCHONDRIAL_GENE_EXPRESSION, GOBP_MITOCHONDRIAL_RIBOSOME_ASSEMBLY, GOBP_MITOCHONDRIAL_RNA_METABOLIC_PROCESS, GOBP_MITOCHONDRIAL_RNA_PROCESSING, GOBP_MITOCHONDRIAL_TRANSLATION, GOBP_…	NC_000002.12:g.206765648C>T	Likely_benign	AAAGTCTGGCGCCCAGCAGAGGTTAGGTGTTTAAAGTTAGGACCTGAATGGGTTACGTTGCGATACACGATCAAACATCGCCCTTATAAGCTCTGTGGTATCCCCGAGCCCCACTCCTGTATGCAGGGAAATTAGTCATTCTCCTTGGTAAACTTTCTTCAAGTAAGTCCTTCAGCTACAGCCGCGAACATATGCTTTTTGACCTTTGAGGGAATCCGTAAGATCTCGTGAGAAGCGCAGCTTCTCGGGGAAGCTGTCATGGCTGCTCCTGTACGTAGTCACGGTCTTGTGCTCTAAGGAAAACGACAGCACGTGTTCTTTTTCACTAGTAGAAGTGACGTTGGTTTC	AAAGTCTGGCGCCCAGCAGAGGTTAGGTGTTTAAAGTTAGGACCTGAATGGGTTACGTTGCGATACACGATCAAACATCGCCCTTATAAGCTCTGTGGTATCCCCGAGCCCCACTCCTGTATGCAGGGAAATTAGTCATTCTCCTTGGTAAACTTTCTTCAAGTAAGTCCTTCAGCTACAGCCGCGAACATATGCTTTTTGACCTTTGAGGGAATCCGTAAGATCTCGTGAGAAGCGCAGCTTCTCGGGGAAGCTGTCATGGCTGCTCCTGTACGTAGTCACGGTCTTGTGTTCTAAGGAAAACGACAGCACGTGTTCTTTTTCACTAGTAGAAGTGACGTTGGTTTC	-0.5116786765005118	-0.32952744	0.1821512365005118
ENST00000236980	ENSG00000118246	FASTKD2	GOBP_AMIDE_BIOSYNTHETIC_PROCESS, GOBP_CELLULAR_AMIDE_METABOLIC_PROCESS, GOBP_CELLULAR_MACROMOLECULE_BIOSYNTHETIC_PROCESS, GOBP_CELLULAR_NITROGEN_COMPOUND_CATABOLIC_PROCESS, GOBP_MACROMOLECULE_CATABOLIC_PROCESS, GOBP_MITOCHONDRIAL_GENE_EXPRESSION, GOBP_MITOCHONDRIAL_RIBOSOME_ASSEMBLY, GOBP_MITOCHONDRIAL_RNA_METABOLIC_PROCESS, GOBP_MITOCHONDRIAL_RNA_PROCESSING, GOBP_MITOCHONDRIAL_TRANSLATION, GOBP_…	NC_000002.12:g.206766657C>T	Uncertain_significance	AAAGTCTGGCGCCCAGCAGAGGTTAGGTGTTTAAAGTTAGGACCTGAATGGGTTACGTTGCGATACACGATCAAACATCGCCCTTATAAGCTCTGTGGTATCCCCGAGCCCCACTCCTGTATGCAGGGAAATTAGTCATTCTCCTTGGTAAACTTTCTTCAAGTAAGTCCTTCAGCTACAGCCGCGAACATATGCTTTTTGACCTTTGAGGGAATCCGTAAGATCTCGTGAGAAGCGCAGCTTCTCGGGGAAGCTGTCATGGCTGCTCCTGTACGTAGTCACGGTCTTGTGCTCTAAGGAAAACGACAGCACGTGTTCTTTTTCACTAGTAGAAGTGACGTTGGTTTC	AAAGTCTGGCGCCCAGCAGAGGTTAGGTGTTTAAAGTTAGGACCTGAATGGGTTACGTTGCGATACACGATCAAACATCGCCCTTATAAGCTCTGTGGTATCCCCGAGCCCCACTCCTGTATGCAGGGAAATTAGTCATTCTCCTTGGTAAACTTTCTTCAAGTAAGTCCTTCAGCTACAGCCGCGAACATATGCTTTTTGACCTTTGAGGGAATCCGTAAGATCTCGTGAGAAGCGCAGCTTCTCGGGGAAGCTGTCATGGCTGCTCCTGTACGTAGTCACGGTCTTGTGCTCTAAGGAAAACGACAGCATGTGTTCTTTTTCACTAGTAGAAGTGACGTTGGTTTC	-0.5116786765005118	-0.3934836	0.11819507650051181
ENST00000236980	ENSG00000118246	FASTKD2	GOBP_AMIDE_BIOSYNTHETIC_PROCESS, GOBP_CELLULAR_AMIDE_METABOLIC_PROCESS, GOBP_CELLULAR_MACROMOLECULE_BIOSYNTHETIC_PROCESS, GOBP_CELLULAR_NITROGEN_COMPOUND_CATABOLIC_PROCESS, GOBP_MACROMOLECULE_CATABOLIC_PROCESS, GOBP_MITOCHONDRIAL_GENE_EXPRESSION, GOBP_MITOCHONDRIAL_RIBOSOME_ASSEMBLY, GOBP_MITOCHONDRIAL_RNA_METABOLIC_PROCESS, GOBP_MITOCHONDRIAL_RNA_PROCESSING, GOBP_MITOCHONDRIAL_TRANSLATION, GOBP_…	NC_000002.12:g.206766664T>C	Conflicting_interpretations_of_pathogenicity	AAAGTCTGGCGCCCAGCAGAGGTTAGGTGTTTAAAGTTAGGACCTGAATGGGTTACGTTGCGATACACGATCAAACATCGCCCTTATAAGCTCTGTGGTATCCCCGAGCCCCACTCCTGTATGCAGGGAAATTAGTCATTCTCCTTGGTAAACTTTCTTCAAGTAAGTCCTTCAGCTACAGCCGCGAACATATGCTTTTTGACCTTTGAGGGAATCCGTAAGATCTCGTGAGAAGCGCAGCTTCTCGGGGAAGCTGTCATGGCTGCTCCTGTACGTAGTCACGGTCTTGTGCTCTAAGGAAAACGACAGCACGTGTTCTTTTTCACTAGTAGAAGTGACGTTGGTTTC	AAAGTCTGGCGCCCAGCAGAGGTTAGGTGTTTAAAGTTAGGACCTGAATGGGTTACGTTGCGATACACGATCAAACATCGCCCTTATAAGCTCTGTGGTATCCCCGAGCCCCACTCCTGTATGCAGGGAAATTAGTCATTCTCCTTGGTAAACTTTCTTCAAGTAAGTCCTTCAGCTACAGCCGCGAACATATGCTTTTTGACCTTTGAGGGAATCCGTAAGATCTCGTGAGAAGCGCAGCTTCTCGGGGAAGCTGTCATGGCTGCTCCTGTACGTAGTCACGGTCTTGTGCTCTAAGGAAAACGACAGCACGTGTTCCTTTTCACTAGTAGAAGTGACGTTGGTTTC	-0.5116786765005118	-0.33751556	0.1741631165005118
ENST00000236980	ENSG00000118246	FASTKD2	GOBP_AMIDE_BIOSYNTHETIC_PROCESS, GOBP_CELLULAR_AMIDE_METABOLIC_PROCESS, GOBP_CELLULAR_MACROMOLECULE_BIOSYNTHETIC_PROCESS, GOBP_CELLULAR_NITROGEN_COMPOUND_CATABOLIC_PROCESS, GOBP_MACROMOLECULE_CATABOLIC_PROCESS, GOBP_MITOCHONDRIAL_GENE_EXPRESSION, GOBP_MITOCHONDRIAL_RIBOSOME_ASSEMBLY, GOBP_MITOCHONDRIAL_RNA_METABOLIC_PROCESS, GOBP_MITOCHONDRIAL_RNA_PROCESSING, GOBP_MITOCHONDRIAL_TRANSLATION, GOBP_…	NC_000002.12:g.206766679A>G	Uncertain_significance	AAAGTCTGGCGCCCAGCAGAGGTTAGGTGTTTAAAGTTAGGACCTGAATGGGTTACGTTGCGATACACGATCAAACATCGCCCTTATAAGCTCTGTGGTATCCCCGAGCCCCACTCCTGTATGCAGGGAAATTAGTCATTCTCCTTGGTAAACTTTCTTCAAGTAAGTCCTTCAGCTACAGCCGCGAACATATGCTTTTTGACCTTTGAGGGAATCCGTAAGATCTCGTGAGAAGCGCAGCTTCTCGGGGAAGCTGTCATGGCTGCTCCTGTACGTAGTCACGGTCTTGTGCTCTAAGGAAAACGACAGCACGTGTTCTTTTTCACTAGTAGAAGTGACGTTGGTTTC	AAAGTCTGGCGCCCAGCAGAGGTTAGGTGTTTAAAGTTAGGACCTGAATGGGTTACGTTGCGATACACGATCAAACATCGCCCTTATAAGCTCTGTGGTATCCCCGAGCCCCACTCCTGTATGCAGGGAAATTAGTCATTCTCCTTGGTAAACTTTCTTCAAGTAAGTCCTTCAGCTACAGCCGCGAACATATGCTTTTTGACCTTTGAGGGAATCCGTAAGATCTCGTGAGAAGCGCAGCTTCTCGGGGAAGCTGTCATGGCTGCTCCTGTACGTAGTCACGGTCTTGTGCTCTAAGGAAAACGACAGCACGTGTTCTTTTTCACTAGTAGAGGTGACGTTGGTTTC	-0.5116786765005118	-0.3369495	0.17472917650051178
ENST00000237596	ENSG00000118762	PKD2	GOBP_ANIMAL_ORGAN_MORPHOGENESIS, GOBP_AORTA_DEVELOPMENT, GOBP_ARTERY_DEVELOPMENT, GOBP_ARTERY_MORPHOGENESIS, GOBP_BLOOD_VESSEL_MORPHOGENESIS, GOBP_BRANCHING_MORPHOGENESIS_OF_AN_EPITHELIAL_TUBE, GOBP_CALCIUM_ION_IMPORT, GOBP_CALCIUM_ION_TRANSMEMBRANE_TRANSPORT, GOBP_CALCIUM_ION_TRANSPORT, GOBP_CALCIUM_ION_TRANSPORT_INTO_CYTOSOL, GOBP_CATION_TRANSMEMBRANE_TRANSPORT, GOBP_CATION_TRANSPORT, GOBP_CELL…	NC_000004.12:g.88007652G>A	Uncertain_significance	AGGCGGCGGCGGGCGCCGGGAAGAAAGGAACATGGCTCCTGAGGCGCACAGCGCCGAGCGCGGCGCCGCGCACCCGCGCGCCGGACGCCAGTGACCGCG	AGGCGGCGGCGGGCGCCAGGAAGAAAGGAACATGGCTCCTGAGGCGCACAGCGCCGAGCGCGGCGCCGCGCACCCGCGCGCCGGACGCCAGTGACCGCG	-1.194452905621667	-0.7661613	0.428291605621667
ENST00000237596	ENSG00000118762	PKD2	GOBP_ANIMAL_ORGAN_MORPHOGENESIS, GOBP_AORTA_DEVELOPMENT, GOBP_ARTERY_DEVELOPMENT, GOBP_ARTERY_MORPHOGENESIS, GOBP_BLOOD_VESSEL_MORPHOGENESIS, GOBP_BRANCHING_MORPHOGENESIS_OF_AN_EPITHELIAL_TUBE, GOBP_CALCIUM_ION_IMPORT, GOBP_CALCIUM_ION_TRANSMEMBRANE_TRANSPORT, GOBP_CALCIUM_ION_TRANSPORT, GOBP_CALCIUM_ION_TRANSPORT_INTO_CYTOSOL, GOBP_CATION_TRANSMEMBRANE_TRANSPORT, GOBP_CATION_TRANSPORT, GOBP_CELL…	NC_000004.12:g.88007652G>C	Likely_benign	AGGCGGCGGCGGGCGCCGGGAAGAAAGGAACATGGCTCCTGAGGCGCACAGCGCCGAGCGCGGCGCCGCGCACCCGCGCGCCGGACGCCAGTGACCGCG	AGGCGGCGGCGGGCGCCCGGAAGAAAGGAACATGGCTCCTGAGGCGCACAGCGCCGAGCGCGGCGCCGCGCACCCGCGCGCCGGACGCCAGTGACCGCG	-1.194452905621667	-0.7882306	0.40622230562166706
ENST00000237596	ENSG00000118762	PKD2	GOBP_ANIMAL_ORGAN_MORPHOGENESIS, GOBP_AORTA_DEVELOPMENT, GOBP_ARTERY_DEVELOPMENT, GOBP_ARTERY_MORPHOGENESIS, GOBP_BLOOD_VESSEL_MORPHOGENESIS, GOBP_BRANCHING_MORPHOGENESIS_OF_AN_EPITHELIAL_TUBE, GOBP_CALCIUM_ION_IMPORT, GOBP_CALCIUM_ION_TRANSMEMBRANE_TRANSPORT, GOBP_CALCIUM_ION_TRANSPORT, GOBP_CALCIUM_ION_TRANSPORT_INTO_CYTOSOL, GOBP_CATION_TRANSMEMBRANE_TRANSPORT, GOBP_CATION_TRANSPORT, GOBP_CELL…	NC_000004.12:g.88007666A>G	Uncertain_significance	AGGCGGCGGCGGGCGCCGGGAAGAAAGGAACATGGCTCCTGAGGCGCACAGCGCCGAGCGCGGCGCCGCGCACCCGCGCGCCGGACGCCAGTGACCGCG	AGGCGGCGGCGGGCGCCGGGAAGAAAGGAACGTGGCTCCTGAGGCGCACAGCGCCGAGCGCGGCGCCGCGCACCCGCGCGCCGGACGCCAGTGACCGCG	-1.194452905621667	-0.29756778	0.896885125621667
ENST00000237596	ENSG00000118762	PKD2	GOBP_ANIMAL_ORGAN_MORPHOGENESIS, GOBP_AORTA_DEVELOPMENT, GOBP_ARTERY_DEVELOPMENT, GOBP_ARTERY_MORPHOGENESIS, GOBP_BLOOD_VESSEL_MORPHOGENESIS, GOBP_BRANCHING_MORPHOGENESIS_OF_AN_EPITHELIAL_TUBE, GOBP_CALCIUM_ION_IMPORT, GOBP_CALCIUM_ION_TRANSMEMBRANE_TRANSPORT, GOBP_CALCIUM_ION_TRANSPORT, GOBP_CALCIUM_ION_TRANSPORT_INTO_CYTOSOL, GOBP_CATION_TRANSMEMBRANE_TRANSPORT, GOBP_CATION_TRANSPORT, GOBP_CELL…	NC_000004.12:g.88007670C>T	Uncertain_significance	AGGCGGCGGCGGGCGCCGGGAAGAAAGGAACATGGCTCCTGAGGCGCACAGCGCCGAGCGCGGCGCCGCGCACCCGCGCGCCGGACGCCAGTGACCGCG	AGGCGGCGGCGGGCGCCGGGAAGAAAGGAACATGGTTCCTGAGGCGCACAGCGCCGAGCGCGGCGCCGCGCACCCGCGCGCCGGACGCCAGTGACCGCG	-1.194452905621667	-0.73801434	0.45643856562166707
ENST00000237596	ENSG00000118762	PKD2	GOBP_ANIMAL_ORGAN_MORPHOGENESIS, GOBP_AORTA_DEVELOPMENT, GOBP_ARTERY_DEVELOPMENT, GOBP_ARTERY_MORPHOGENESIS, GOBP_BLOOD_VESSEL_MORPHOGENESIS, GOBP_BRANCHING_MORPHOGENESIS_OF_AN_EPITHELIAL_TUBE, GOBP_CALCIUM_ION_IMPORT, GOBP_CALCIUM_ION_TRANSMEMBRANE_TRANSPORT, GOBP_CALCIUM_ION_TRANSPORT, GOBP_CALCIUM_ION_TRANSPORT_INTO_CYTOSOL, GOBP_CATION_TRANSMEMBRANE_TRANSPORT, GOBP_CATION_TRANSPORT, GOBP_CELL…	NC_000004.12:g.88007687G>C	Uncertain_significance	AGGCGGCGGCGGGCGCCGGGAAGAAAGGAACATGGCTCCTGAGGCGCACAGCGCCGAGCGCGGCGCCGCGCACCCGCGCGCCGGACGCCAGTGACCGCG	AGGCGGCGGCGGGCGCCGGGAAGAAAGGAACATGGCTCCTGAGGCGCACAGCCCCGAGCGCGGCGCCGCGCACCCGCGCGCCGGACGCCAGTGACCGCG	-1.194452905621667	-0.76448435	0.429968555621667
ENST00000237596	ENSG00000118762	PKD2	GOBP_ANIMAL_ORGAN_MORPHOGENESIS, GOBP_AORTA_DEVELOPMENT, GOBP_ARTERY_DEVELOPMENT, GOBP_ARTERY_MORPHOGENESIS, GOBP_BLOOD_VESSEL_MORPHOGENESIS, GOBP_BRANCHING_MORPHOGENESIS_OF_AN_EPITHELIAL_TUBE, GOBP_CALCIUM_ION_IMPORT, GOBP_CALCIUM_ION_TRANSMEMBRANE_TRANSPORT, GOBP_CALCIUM_ION_TRANSPORT, GOBP_CALCIUM_ION_TRANSPORT_INTO_CYTOSOL, GOBP_CATION_TRANSMEMBRANE_TRANSPORT, GOBP_CATION_TRANSPORT, GOBP_CELL…	NC_000004.12:g.88007708C>T	Uncertain_significance	AGGCGGCGGCGGGCGCCGGGAAGAAAGGAACATGGCTCCTGAGGCGCACAGCGCCGAGCGCGGCGCCGCGCACCCGCGCGCCGGACGCCAGTGACCGCG	AGGCGGCGGCGGGCGCCGGGAAGAAAGGAACATGGCTCCTGAGGCGCACAGCGCCGAGCGCGGCGCCGCGCACTCGCGCGCCGGACGCCAGTGACCGCG	-1.194452905621667	-0.7905271	0.403925805621667
ENST00000237596	ENSG00000118762	PKD2	GOBP_ANIMAL_ORGAN_MORPHOGENESIS, GOBP_AORTA_DEVELOPMENT, GOBP_ARTERY_DEVELOPMENT, GOBP_ARTERY_MORPHOGENESIS, GOBP_BLOOD_VESSEL_MORPHOGENESIS, GOBP_BRANCHING_MORPHOGENESIS_OF_AN_EPITHELIAL_TUBE, GOBP_CALCIUM_ION_IMPORT, GOBP_CALCIUM_ION_TRANSMEMBRANE_TRANSPORT, GOBP_CALCIUM_ION_TRANSPORT, GOBP_CALCIUM_ION_TRANSPORT_INTO_CYTOSOL, GOBP_CATION_TRANSMEMBRANE_TRANSPORT, GOBP_CATION_TRANSPORT, GOBP_CELL…	NC_000004.12:g.88007720C>A	Likely_benign	AGGCGGCGGCGGGCGCCGGGAAGAAAGGAACATGGCTCCTGAGGCGCACAGCGCCGAGCGCGGCGCCGCGCACCCGCGCGCCGGACGCCAGTGACCGCG	AGGCGGCGGCGGGCGCCGGGAAGAAAGGAACATGGCTCCTGAGGCGCACAGCGCCGAGCGCGGCGCCGCGCACCCGCGCGCCGGAAGCCAGTGACCGCG	-1.194452905621667	-0.7609591	0.43349380562166706
ENST00000237837	ENSG00000118972	FGF23	GOBP_ANIMAL_ORGAN_MORPHOGENESIS, GOBP_ANION_HOMEOSTASIS, GOBP_ANION_TRANSPORT, GOBP_BIOMINERALIZATION, GOBP_BONE_MINERALIZATION, GOBP_CELLULAR_ANION_HOMEOSTASIS, GOBP_CELLULAR_HOMEOSTASIS, GOBP_CELLULAR_ION_HOMEOSTASIS, GOBP_CELLULAR_RESPONSE_TO_ENDOGENOUS_STIMULUS, GOBP_CELLULAR_RESPONSE_TO_EXTERNAL_STIMULUS, GOBP_CELLULAR_RESPONSE_TO_EXTRACELLULAR_STIMULUS, GOBP_CELLULAR_RESPONSE_TO_HORMONE_STI…	NC_000012.12:g.4379693G>A	Uncertain_significance	ATCCAGTCTAGGATCCTCACACCAGCTACTTGCAAGGGAGAAGGAAAAGGCCAGTAAGGCCTGGGCCAGGAGAGTCCCGACAGGAGTGTCAGGTTTCAATCTCAGCACCAGCCACTCAGAGCAGGGCACG	ATCCAGTCTAGGATCCTCACACCAGCTACTTGCAAGGGAGAAGGAAAAGGCCAGTAAGGCCTGGGCCAGGAGAGTCCCGACAGGAGTGTCAGGTTTCAATCTCAGCACCAACCACTCAGAGCAGGGCACG	1.5102584172652622	0.59124404	-0.9190143772652623
ENST00000238682	ENSG00000119699	TGFB3	GOBP_ACTIN_FILAMENT_BASED_PROCESS, GOBP_ACTIN_FILAMENT_BUNDLE_ORGANIZATION, GOBP_ACTIN_FILAMENT_ORGANIZATION, GOBP_ACTOMYOSIN_STRUCTURE_ORGANIZATION, GOBP_AGING, GOBP_ANATOMICAL_STRUCTURE_FORMATION_INVOLVED_IN_MORPHOGENESIS, GOBP_ANIMAL_ORGAN_MORPHOGENESIS, GOBP_BIOMINERALIZATION, GOBP_BODY_MORPHOGENESIS, GOBP_BONE_DEVELOPMENT, GOBP_BONE_MINERALIZATION, GOBP_BONE_MORPHOGENESIS, GOBP_BONE_REMODELI…	NC_000014.9:g.75980924G>A	Uncertain_significance	AGCAGTGTGTGTGCATGTGTGTGTGTGTGAGAGAGAGAGGGAGAGGAGCGAGAGGGAGAGGGAGAGGGAGAGAGAGAAAGGGAGGGAAGCAGAGAGTCAAGTCCAAGGGAATGAGCGAGAGAGGCAGAGACAGGGGAAGAGGCGTGCGAGAGAAGGAATAACAGCTTTCCGGAGCAGGCGTGCCGTGAACTGGCTTCTATTTTATTTTATTTTTTTCTCCTTTTTATTTTTTAAAGAGAAGCAGGGGACAGAAGCAATGGCCGAGGCAGAAGACAAGCCGAGGTGCTGGTGACCCTGGGCGTCTGAGTGGATGATTGGGGCTGCTGCGCTCAGAGGCCTGCCTCCCTGCCTTCCAATGCATATAACCCCACACCCCAGCCAATGAAGACGAGAGGCAGC…	AGCAGTGTGTGTGCATGTGTGTGTGTGTGAAAGAGAGAGGGAGAGGAGCGAGAGGGAGAGGGAGAGGGAGAGAGAGAAAGGGAGGGAAGCAGAGAGTCAAGTCCAAGGGAATGAGCGAGAGAGGCAGAGACAGGGGAAGAGGCGTGCGAGAGAAGGAATAACAGCTTTCCGGAGCAGGCGTGCCGTGAACTGGCTTCTATTTTATTTTATTTTTTTCTCCTTTTTATTTTTTAAAGAGAAGCAGGGGACAGAAGCAATGGCCGAGGCAGAAGACAAGCCGAGGTGCTGGTGACCCTGGGCGTCTGAGTGGATGATTGGGGCTGCTGCGCTCAGAGGCCTGCCTCCCTGCCTTCCAATGCATATAACCCCACACCCCAGCCAATGAAGACGAGAGGCAGC…	0.07517389570122965	-0.37219185	-0.44736574570122967
ENST00000238682	ENSG00000119699	TGFB3	GOBP_ACTIN_FILAMENT_BASED_PROCESS, GOBP_ACTIN_FILAMENT_BUNDLE_ORGANIZATION, GOBP_ACTIN_FILAMENT_ORGANIZATION, GOBP_ACTOMYOSIN_STRUCTURE_ORGANIZATION, GOBP_AGING, GOBP_ANATOMICAL_STRUCTURE_FORMATION_INVOLVED_IN_MORPHOGENESIS, GOBP_ANIMAL_ORGAN_MORPHOGENESIS, GOBP_BIOMINERALIZATION, GOBP_BODY_MORPHOGENESIS, GOBP_BONE_DEVELOPMENT, GOBP_BONE_MINERALIZATION, GOBP_BONE_MORPHOGENESIS, GOBP_BONE_REMODELI…	NC_000014.9:g.75981436A>T	Likely_benign	AGCAGTGTGTGTGCATGTGTGTGTGTGTGAGAGAGAGAGGGAGAGGAGCGAGAGGGAGAGGGAGAGGGAGAGAGAGAAAGGGAGGGAAGCAGAGAGTCAAGTCCAAGGGAATGAGCGAGAGAGGCAGAGACAGGGGAAGAGGCGTGCGAGAGAAGGAATAACAGCTTTCCGGAGCAGGCGTGCCGTGAACTGGCTTCTATTTTATTTTATTTTTTTCTCCTTTTTATTTTTTAAAGAGAAGCAGGGGACAGAAGCAATGGCCGAGGCAGAAGACAAGCCGAGGTGCTGGTGACCCTGGGCGTCTGAGTGGATGATTGGGGCTGCTGCGCTCAGAGGCCTGCCTCCCTGCCTTCCAATGCATATAACCCCACACCCCAGCCAATGAAGACGAGAGGCAGC…	AGCAGTGTGTGTGCATGTGTGTGTGTGTGAGAGAGAGAGGGAGAGGAGCGAGAGGGAGAGGGAGAGGGAGAGAGAGAAAGGGAGGGAAGCAGAGAGTCAAGTCCAAGGGAATGAGCGAGAGAGGCAGAGACAGGGGAAGAGGCGTGCGAGAGAAGGAATAACAGCTTTCCGGAGCAGGCGTGCCGTGAACTGGCTTCTATTTTATTTTATTTTTTTCTCCTTTTTATTTTTTAAAGAGAAGCAGGGGACAGAAGCAATGGCCGAGGCAGAAGACAAGCCGAGGTGCTGGTGACCCTGGGCGTCTGAGTGGATGATTGGGGCTGCTGCGCTCAGAGGCCTGCCTCCCTGCCTTCCAATGCATATAACCCCACACCCCAGCCAATGAAGACGAGAGGCAGC…	0.07517389570122965	-0.37811846	-0.4532923557012296
ENST00000239243	ENSG00000120149	MSX2	GOBP_ACTIVATION_OF_MEIOSIS, GOBP_AMELOGENESIS, GOBP_ANATOMICAL_STRUCTURE_FORMATION_INVOLVED_IN_MORPHOGENESIS, GOBP_ANATOMICAL_STRUCTURE_MATURATION, GOBP_ANIMAL_ORGAN_MORPHOGENESIS, GOBP_ANTERIOR_POSTERIOR_PATTERN_SPECIFICATION, GOBP_APPENDAGE_DEVELOPMENT, GOBP_APPENDAGE_MORPHOGENESIS, GOBP_BIOLOGICAL_PHASE, GOBP_BIOMINERALIZATION, GOBP_BMP_SIGNALING_PATHWAY_INVOLVED_IN_HEART_DEVELOPMENT, GOBP_BON…	NC_000005.10:g.174724604C>A	Benign	GCAGCAAAAAAGTTTGAGTCGCCGCTGCCGGGTTGCCAGCGGAGTCGCGCGTCGGGAGCTACGTAGGGCAGAGAAGTC	GCAGCAAAAAAGTTTGAGTCGCAGCTGCCGGGTTGCCAGCGGAGTCGCGCGTCGGGAGCTACGTAGGGCAGAGAAGTC	0.5741650785840233	0.35297993	-0.22118514858402333
ENST00000239243	ENSG00000120149	MSX2	GOBP_ACTIVATION_OF_MEIOSIS, GOBP_AMELOGENESIS, GOBP_ANATOMICAL_STRUCTURE_FORMATION_INVOLVED_IN_MORPHOGENESIS, GOBP_ANATOMICAL_STRUCTURE_MATURATION, GOBP_ANIMAL_ORGAN_MORPHOGENESIS, GOBP_ANTERIOR_POSTERIOR_PATTERN_SPECIFICATION, GOBP_APPENDAGE_DEVELOPMENT, GOBP_APPENDAGE_MORPHOGENESIS, GOBP_BIOLOGICAL_PHASE, GOBP_BIOMINERALIZATION, GOBP_BMP_SIGNALING_PATHWAY_INVOLVED_IN_HEART_DEVELOPMENT, GOBP_BON…	NC_000005.10:g.174724610C>T	Uncertain_significance	GCAGCAAAAAAGTTTGAGTCGCCGCTGCCGGGTTGCCAGCGGAGTCGCGCGTCGGGAGCTACGTAGGGCAGAGAAGTC	GCAGCAAAAAAGTTTGAGTCGCCGCTGCTGGGTTGCCAGCGGAGTCGCGCGTCGGGAGCTACGTAGGGCAGAGAAGTC	0.5741650785840233	0.3297454	-0.2444196785840233
ENST00000239243	ENSG00000120149	MSX2	GOBP_ACTIVATION_OF_MEIOSIS, GOBP_AMELOGENESIS, GOBP_ANATOMICAL_STRUCTURE_FORMATION_INVOLVED_IN_MORPHOGENESIS, GOBP_ANATOMICAL_STRUCTURE_MATURATION, GOBP_ANIMAL_ORGAN_MORPHOGENESIS, GOBP_ANTERIOR_POSTERIOR_PATTERN_SPECIFICATION, GOBP_APPENDAGE_DEVELOPMENT, GOBP_APPENDAGE_MORPHOGENESIS, GOBP_BIOLOGICAL_PHASE, GOBP_BIOMINERALIZATION, GOBP_BMP_SIGNALING_PATHWAY_INVOLVED_IN_HEART_DEVELOPMENT, GOBP_BON…	NC_000005.10:g.174724618C>T	Benign/Likely_benign	GCAGCAAAAAAGTTTGAGTCGCCGCTGCCGGGTTGCCAGCGGAGTCGCGCGTCGGGAGCTACGTAGGGCAGAGAAGTC	GCAGCAAAAAAGTTTGAGTCGCCGCTGCCGGGTTGCTAGCGGAGTCGCGCGTCGGGAGCTACGTAGGGCAGAGAAGTC	0.5741650785840233	0.37552103	-0.19864404858402335
ENST00000239243	ENSG00000120149	MSX2	GOBP_ACTIVATION_OF_MEIOSIS, GOBP_AMELOGENESIS, GOBP_ANATOMICAL_STRUCTURE_FORMATION_INVOLVED_IN_MORPHOGENESIS, GOBP_ANATOMICAL_STRUCTURE_MATURATION, GOBP_ANIMAL_ORGAN_MORPHOGENESIS, GOBP_ANTERIOR_POSTERIOR_PATTERN_SPECIFICATION, GOBP_APPENDAGE_DEVELOPMENT, GOBP_APPENDAGE_MORPHOGENESIS, GOBP_BIOLOGICAL_PHASE, GOBP_BIOMINERALIZATION, GOBP_BMP_SIGNALING_PATHWAY_INVOLVED_IN_HEART_DEVELOPMENT, GOBP_BON…	NC_000005.10:g.174724643C>G	Benign	GCAGCAAAAAAGTTTGAGTCGCCGCTGCCGGGTTGCCAGCGGAGTCGCGCGTCGGGAGCTACGTAGGGCAGAGAAGTC	GCAGCAAAAAAGTTTGAGTCGCCGCTGCCGGGTTGCCAGCGGAGTCGCGCGTCGGGAGCTAGGTAGGGCAGAGAAGTC	0.5741650785840233	0.30077675	-0.27338832858402334
ENST00000239938	ENSG00000120738	EGR1	GOBP_BEHAVIOR, GOBP_C21_STEROID_HORMONE_BIOSYNTHETIC_PROCESS, GOBP_C21_STEROID_HORMONE_METABOLIC_PROCESS, GOBP_CANONICAL_WNT_SIGNALING_PATHWAY, GOBP_CELLULAR_HORMONE_METABOLIC_PROCESS, GOBP_CELLULAR_KETONE_METABOLIC_PROCESS, GOBP_CELLULAR_RESPONSE_TO_ABIOTIC_STIMULUS, GOBP_CELLULAR_RESPONSE_TO_ENDOGENOUS_STIMULUS, GOBP_CELLULAR_RESPONSE_TO_GAMMA_RADIATION, GOBP_CELLULAR_RESPONSE_TO_HEPARIN, GOBP_…	NC_000005.10:g.138465557G>A	Uncertain_significance	GAGAGATCCCAGCGCGCAGAACTTGGGGAGCCGCCGCCGCCATCCGCCGCCGCAGCCAGCTTCCGCCGCCGCAGGACCGGCCCCTGCCCCAGCCTCCGCAGCCGCGGCGCGTCCACGCCCGCCCGCGCCCAGGGCGAGTCGGGGTCGCCGCCTGCACGCTTCTCAGTGTTCCCCGCGCCCCGCATGTAACCCGGCCAGGCCCCCGCAACTGTGTCCCCTGCAGCTCCAGCCCCGGGCTGCACCCCCCCGCCCCGACACCAGCTCTCCAGCCTGCTCGTCCAGG	GAGAGATCCCAGCGCGCAGAACTTGGGGAGCCGCCGCCGCCATCCGCCGCCGCAGCCAGCTTCCGCCGCCGCAGGACCAGCCCCTGCCCCAGCCTCCGCAGCCGCGGCGCGTCCACGCCCGCCCGCGCCCAGGGCGAGTCGGGGTCGCCGCCTGCACGCTTCTCAGTGTTCCCCGCGCCCCGCATGTAACCCGGCCAGGCCCCCGCAACTGTGTCCCCTGCAGCTCCAGCCCCGGGCTGCACCCCCCCGCCCCGACACCAGCTCTCCAGCCTGCTCGTCCAGG	2.021084033580672	-0.13623305	-2.157317083580672
ENST00000240651	ENSG00000121350	PYROXD1	GOBP_CELLULAR_RESPONSE_TO_CHEMICAL_STRESS, GOBP_CELLULAR_RESPONSE_TO_STRESS, GOBP_RESPONSE_TO_OXIDATIVE_STRESS, GOCC_CONTRACTILE_FIBER, GOCC_SUPRAMOLECULAR_COMPLEX, GOCC_SUPRAMOLECULAR_POLYMER, GOMF_FLAVIN_ADENINE_DINUCLEOTIDE_BINDING, GOMF_OXIDOREDUCTASE_ACTIVITY, HP_ABNORMALITY_OF_CIRCULATING_ENZYME_LEVEL, HP_ABNORMALITY_OF_COORDINATION, HP_ABNORMALITY_OF_FACIAL_SKELETON, HP_ABNORMALITY_OF_FING…	NC_000012.12:g.21437666C>T	Likely_benign	GGCTGCTTCCTCTCCTGGAGTCCAGAGTCCCGTTGCTCCGCCGCGATATTCAGTAAACCACTGGGAGTCCGGCAGC	GGCTGCTTCCTTTCCTGGAGTCCAGAGTCCCGTTGCTCCGCCGCGATATTCAGTAAACCACTGGGAGTCCGGCAGC	0.1281393870433199	0.19414897	0.06600958295668011
ENST00000240651	ENSG00000121350	PYROXD1	GOBP_CELLULAR_RESPONSE_TO_CHEMICAL_STRESS, GOBP_CELLULAR_RESPONSE_TO_STRESS, GOBP_RESPONSE_TO_OXIDATIVE_STRESS, GOCC_CONTRACTILE_FIBER, GOCC_SUPRAMOLECULAR_COMPLEX, GOCC_SUPRAMOLECULAR_POLYMER, GOMF_FLAVIN_ADENINE_DINUCLEOTIDE_BINDING, GOMF_OXIDOREDUCTASE_ACTIVITY, HP_ABNORMALITY_OF_CIRCULATING_ENZYME_LEVEL, HP_ABNORMALITY_OF_COORDINATION, HP_ABNORMALITY_OF_FACIAL_SKELETON, HP_ABNORMALITY_OF_FING…	NC_000012.12:g.21437677_21437678del	Likely_benign	GGCTGCTTCCTCTCCTGGAGTCCAGAGTCCCGTTGCTCCGCCGCGATATTCAGTAAACCACTGGGAGTCCGGCAGC	GGCTGCTTCCTCTCCTGGAGTCGAGTCCCGTTGCTCCGCCGCGATATTCAGTAAACCACTGGGAGTCCGGCAGC	0.1281393870433199	0.18967153	0.06153214295668011
ENST00000240651	ENSG00000121350	PYROXD1	GOBP_CELLULAR_RESPONSE_TO_CHEMICAL_STRESS, GOBP_CELLULAR_RESPONSE_TO_STRESS, GOBP_RESPONSE_TO_OXIDATIVE_STRESS, GOCC_CONTRACTILE_FIBER, GOCC_SUPRAMOLECULAR_COMPLEX, GOCC_SUPRAMOLECULAR_POLYMER, GOMF_FLAVIN_ADENINE_DINUCLEOTIDE_BINDING, GOMF_OXIDOREDUCTASE_ACTIVITY, HP_ABNORMALITY_OF_CIRCULATING_ENZYME_LEVEL, HP_ABNORMALITY_OF_COORDINATION, HP_ABNORMALITY_OF_FACIAL_SKELETON, HP_ABNORMALITY_OF_FING…	NC_000012.12:g.21437687T>C	Benign	GGCTGCTTCCTCTCCTGGAGTCCAGAGTCCCGTTGCTCCGCCGCGATATTCAGTAAACCACTGGGAGTCCGGCAGC	GGCTGCTTCCTCTCCTGGAGTCCAGAGTCCCGCTGCTCCGCCGCGATATTCAGTAAACCACTGGGAGTCCGGCAGC	0.1281393870433199	0.17856692	0.05042753295668009
ENST00000240662	ENSG00000121361	KCNJ8	GOBP_ACTIN_FILAMENT_BASED_MOVEMENT, GOBP_ACTIN_FILAMENT_BASED_PROCESS, GOBP_ACTIN_MEDIATED_CELL_CONTRACTION, GOBP_ACTION_POTENTIAL, GOBP_BIOLOGICAL_PROCESS_INVOLVED_IN_INTERSPECIES_INTERACTION_BETWEEN_ORGANISMS, GOBP_CARDIAC_MUSCLE_CELL_ACTION_POTENTIAL, GOBP_CARDIAC_MUSCLE_CELL_ACTION_POTENTIAL_INVOLVED_IN_CONTRACTION, GOBP_CARDIAC_MUSCLE_CELL_CONTRACTION, GOBP_CARDIAC_MUSCLE_CELL_MEMBRANE_REPOL…	NC_000012.12:g.21773682T>A	Benign	ATTATTTTAACTCTTCTCCTTAGGACACGCAGCCCCCAATTTGTCCCTCCGGCCTGGGCGGCCCCTGGTCCCGCGCGCCAGCATGGGAGAGCGAGGGACCTGCCCGCGGCCCGCCGGCGTGTGCAAGGAGGTCCAGCCGCCGCGCCCGCTACCCGGAGTCTGAGGACGGGTGTCCAGGGACGGAGAGGCAGGTGAGAGGGAGGTGGCTAAGCTGGCTATGGTGACAGGACG	ATTATTTTAACTCTTCTCCTTAGGACACGCAGCCCCCAATTTGTCCCTCCGGCCTGGGCGGCCCCAGGTCCCGCGCGCCAGCATGGGAGAGCGAGGGACCTGCCCGCGGCCCGCCGGCGTGTGCAAGGAGGTCCAGCCGCCGCGCCCGCTACCCGGAGTCTGAGGACGGGTGTCCAGGGACGGAGAGGCAGGTGAGAGGGAGGTGGCTAAGCTGGCTATGGTGACAGGACG	-0.6514212301021265	-0.27115145	0.3802697801021265
ENST00000241052	ENSG00000121691	CAT	GOBP_AEROBIC_RESPIRATION, GOBP_AGING, GOBP_ALCOHOL_METABOLIC_PROCESS, GOBP_CELLULAR_LIPID_METABOLIC_PROCESS, GOBP_CELLULAR_OXIDANT_DETOXIFICATION, GOBP_CELLULAR_RESPIRATION, GOBP_CELLULAR_RESPONSE_TO_CHEMICAL_STRESS, GOBP_CELLULAR_RESPONSE_TO_HYDROGEN_PEROXIDE, GOBP_CELLULAR_RESPONSE_TO_OXYGEN_CONTAINING_COMPOUND, GOBP_CELLULAR_RESPONSE_TO_REACTIVE_OXYGEN_SPECIES, GOBP_CELLULAR_RESPONSE_TO_STRESS…	NC_000011.10:g.34438994T>C	Benign	AACAGGCAGATTTGCCTGCTGAGGGTGGAGACCCACGAGCCGAGGCCTCCTGCAGTGTTCTGCACAGCAAACCGCACGCT	AACAGGCAGATTTGCCTGCTGAGGGTGGAGACCCACGAGCCGAGGCCTCCTGCAGTGTTCCGCACAGCAAACCGCACGCT	0.6298996806473318	0.20134993	-0.4285497506473318
ENST00000241125	ENSG00000121743	GJA3	GOBP_CELL_CELL_SIGNALING, GOBP_GAP_JUNCTION_MEDIATED_INTERCELLULAR_TRANSPORT, GOBP_INTERCELLULAR_TRANSPORT, GOBP_NERVOUS_SYSTEM_PROCESS, GOBP_SENSORY_PERCEPTION, GOBP_SENSORY_PERCEPTION_OF_LIGHT_STIMULUS, GOBP_TRANSMEMBRANE_TRANSPORT, GOCC_ANCHORING_JUNCTION, GOCC_CELL_CELL_JUNCTION, GOCC_CONNEXIN_COMPLEX, GOCC_GAP_JUNCTION, GOCC_INTRINSIC_COMPONENT_OF_PLASMA_MEMBRANE, GOCC_MEMBRANE_PROTEIN_COMPL…	NC_000013.11:g.20160913C>A	Uncertain_significance	GCACACTGGGGCTGCAGGGATGGCGATCAGGGCGGGGAGGTCGGGCCCTGGCGCGGGGCGCACGCGTGAAGCAGCACCGCACGTGTGAAAGGAATTCTTTTCAGAGCGGCCGGGAGCCCTGCTCCGGAGGAACGCACCCGGGTCGCCGCCGCGGCAGAGCGGGGTTAGGAATCTGAAGCA	GCACACTGGGGCTGCAGGGATGGAGATCAGGGCGGGGAGGTCGGGCCCTGGCGCGGGGCGCACGCGTGAAGCAGCACCGCACGTGTGAAAGGAATTCTTTTCAGAGCGGCCGGGAGCCCTGCTCCGGAGGAACGCACCCGGGTCGCCGCCGCGGCAGAGCGGGGTTAGGAATCTGAAGCA	0.33468508001044356	-0.4914424	-0.8261274800104436
ENST00000241125	ENSG00000121743	GJA3	GOBP_CELL_CELL_SIGNALING, GOBP_GAP_JUNCTION_MEDIATED_INTERCELLULAR_TRANSPORT, GOBP_INTERCELLULAR_TRANSPORT, GOBP_NERVOUS_SYSTEM_PROCESS, GOBP_SENSORY_PERCEPTION, GOBP_SENSORY_PERCEPTION_OF_LIGHT_STIMULUS, GOBP_TRANSMEMBRANE_TRANSPORT, GOCC_ANCHORING_JUNCTION, GOCC_CELL_CELL_JUNCTION, GOCC_CONNEXIN_COMPLEX, GOCC_GAP_JUNCTION, GOCC_INTRINSIC_COMPONENT_OF_PLASMA_MEMBRANE, GOCC_MEMBRANE_PROTEIN_COMPL…	NC_000013.11:g.20161051G>A	Likely_benign	GCACACTGGGGCTGCAGGGATGGCGATCAGGGCGGGGAGGTCGGGCCCTGGCGCGGGGCGCACGCGTGAAGCAGCACCGCACGTGTGAAAGGAATTCTTTTCAGAGCGGCCGGGAGCCCTGCTCCGGAGGAACGCACCCGGGTCGCCGCCGCGGCAGAGCGGGGTTAGGAATCTGAAGCA	GCACACTGGGGCTGCAGGGATGGCGATCAGGGCGGGGAGGTCGGGCCCTGGCGCGGGGCGCACGCGTGAAGCAGCACCGCACGTGTGAAAGGAATTCTTTTCAGAGCGGCCGGGAGCCCTGCTCCGGAGGAACGCACCCGGGTCGCCGCCGCGGCAGAGCGAGGTTAGGAATCTGAAGCA	0.33468508001044356	-0.4977669	-0.8324519800104435
ENST00000242576	ENSG00000076248	UNG	GOBP_ADAPTIVE_IMMUNE_RESPONSE, GOBP_ADAPTIVE_IMMUNE_RESPONSE_BASED_ON_SOMATIC_RECOMBINATION_OF_IMMUNE_RECEPTORS_BUILT_FROM_IMMUNOGLOBULIN_SUPERFAMILY_DOMAINS, GOBP_BASE_EXCISION_REPAIR, GOBP_BASE_EXCISION_REPAIR_AP_SITE_FORMATION, GOBP_B_CELL_ACTIVATION, GOBP_B_CELL_ACTIVATION_INVOLVED_IN_IMMUNE_RESPONSE, GOBP_B_CELL_MEDIATED_IMMUNITY, GOBP_CARBOHYDRATE_DERIVATIVE_CATABOLIC_PROCESS, GOBP_CARBOHYD…	NC_000012.12:g.109097607C>T	Uncertain_significance	AATTGCTGACCGCCACAGCCACAGCCAGGGCTAGCCTCGCCGGTTCCCGGGTGGCGCGCGTTCGCTGCCTCCTCAGCTCCAGG	AATTGCTGACTGCCACAGCCACAGCCAGGGCTAGCCTCGCCGGTTCCCGGGTGGCGCGCGTTCGCTGCCTCCTCAGCTCCAGG	0.44359769464331134	0.2770777	-0.16651999464331135
ENST00000242576	ENSG00000076248	UNG	GOBP_ADAPTIVE_IMMUNE_RESPONSE, GOBP_ADAPTIVE_IMMUNE_RESPONSE_BASED_ON_SOMATIC_RECOMBINATION_OF_IMMUNE_RECEPTORS_BUILT_FROM_IMMUNOGLOBULIN_SUPERFAMILY_DOMAINS, GOBP_BASE_EXCISION_REPAIR, GOBP_BASE_EXCISION_REPAIR_AP_SITE_FORMATION, GOBP_B_CELL_ACTIVATION, GOBP_B_CELL_ACTIVATION_INVOLVED_IN_IMMUNE_RESPONSE, GOBP_B_CELL_MEDIATED_IMMUNITY, GOBP_CARBOHYDRATE_DERIVATIVE_CATABOLIC_PROCESS, GOBP_CARBOHYD…	NC_000012.12:g.109097629A>G	Uncertain_significance	AATTGCTGACCGCCACAGCCACAGCCAGGGCTAGCCTCGCCGGTTCCCGGGTGGCGCGCGTTCGCTGCCTCCTCAGCTCCAGG	AATTGCTGACCGCCACAGCCACAGCCAGGGCTGGCCTCGCCGGTTCCCGGGTGGCGCGCGTTCGCTGCCTCCTCAGCTCCAGG	0.44359769464331134	0.18841414	-0.25518355464331133
ENST00000242576	ENSG00000076248	UNG	GOBP_ADAPTIVE_IMMUNE_RESPONSE, GOBP_ADAPTIVE_IMMUNE_RESPONSE_BASED_ON_SOMATIC_RECOMBINATION_OF_IMMUNE_RECEPTORS_BUILT_FROM_IMMUNOGLOBULIN_SUPERFAMILY_DOMAINS, GOBP_BASE_EXCISION_REPAIR, GOBP_BASE_EXCISION_REPAIR_AP_SITE_FORMATION, GOBP_B_CELL_ACTIVATION, GOBP_B_CELL_ACTIVATION_INVOLVED_IN_IMMUNE_RESPONSE, GOBP_B_CELL_MEDIATED_IMMUNITY, GOBP_CARBOHYDRATE_DERIVATIVE_CATABOLIC_PROCESS, GOBP_CARBOHYD…	NC_000012.12:g.109097629A>T	Uncertain_significance	AATTGCTGACCGCCACAGCCACAGCCAGGGCTAGCCTCGCCGGTTCCCGGGTGGCGCGCGTTCGCTGCCTCCTCAGCTCCAGG	AATTGCTGACCGCCACAGCCACAGCCAGGGCTTGCCTCGCCGGTTCCCGGGTGGCGCGCGTTCGCTGCCTCCTCAGCTCCAGG	0.44359769464331134	0.256063	-0.18753469464331135
ENST00000242576	ENSG00000076248	UNG	GOBP_ADAPTIVE_IMMUNE_RESPONSE, GOBP_ADAPTIVE_IMMUNE_RESPONSE_BASED_ON_SOMATIC_RECOMBINATION_OF_IMMUNE_RECEPTORS_BUILT_FROM_IMMUNOGLOBULIN_SUPERFAMILY_DOMAINS, GOBP_BASE_EXCISION_REPAIR, GOBP_BASE_EXCISION_REPAIR_AP_SITE_FORMATION, GOBP_B_CELL_ACTIVATION, GOBP_B_CELL_ACTIVATION_INVOLVED_IN_IMMUNE_RESPONSE, GOBP_B_CELL_MEDIATED_IMMUNITY, GOBP_CARBOHYDRATE_DERIVATIVE_CATABOLIC_PROCESS, GOBP_CARBOHYD…	NC_000012.12:g.109097630G>A	Uncertain_significance	AATTGCTGACCGCCACAGCCACAGCCAGGGCTAGCCTCGCCGGTTCCCGGGTGGCGCGCGTTCGCTGCCTCCTCAGCTCCAGG	AATTGCTGACCGCCACAGCCACAGCCAGGGCTAACCTCGCCGGTTCCCGGGTGGCGCGCGTTCGCTGCCTCCTCAGCTCCAGG	0.44359769464331134	0.28765404	-0.15594365464331134
ENST00000242592	ENSG00000122971	ACADS	GOBP_CELLULAR_LIPID_CATABOLIC_PROCESS, GOBP_CELLULAR_LIPID_METABOLIC_PROCESS, GOBP_FATTY_ACID_BETA_OXIDATION, GOBP_FATTY_ACID_BETA_OXIDATION_USING_ACYL_COA_DEHYDROGENASE, GOBP_FATTY_ACID_CATABOLIC_PROCESS, GOBP_FATTY_ACID_METABOLIC_PROCESS, GOBP_LIPID_CATABOLIC_PROCESS, GOBP_LIPID_METABOLIC_PROCESS, GOBP_LIPID_MODIFICATION, GOBP_LIPID_OXIDATION, GOBP_MONOCARBOXYLIC_ACID_CATABOLIC_PROCESS, GOBP_MO…	NC_000012.12:g.120725830C>G	Uncertain_significance	ACTCCGGAACAGCGCGCTCGCAGCGGGAGGTCGCGAAGCCTGGGACTGTGTCTGTCGCCC	ACTCGGGAACAGCGCGCTCGCAGCGGGAGGTCGCGAAGCCTGGGACTGTGTCTGTCGCCC	0.399597812432719	0.21928914	-0.18030867243271903
ENST00000242592	ENSG00000122971	ACADS	GOBP_CELLULAR_LIPID_CATABOLIC_PROCESS, GOBP_CELLULAR_LIPID_METABOLIC_PROCESS, GOBP_FATTY_ACID_BETA_OXIDATION, GOBP_FATTY_ACID_BETA_OXIDATION_USING_ACYL_COA_DEHYDROGENASE, GOBP_FATTY_ACID_CATABOLIC_PROCESS, GOBP_FATTY_ACID_METABOLIC_PROCESS, GOBP_LIPID_CATABOLIC_PROCESS, GOBP_LIPID_METABOLIC_PROCESS, GOBP_LIPID_MODIFICATION, GOBP_LIPID_OXIDATION, GOBP_MONOCARBOXYLIC_ACID_CATABOLIC_PROCESS, GOBP_MO…	NC_000012.12:g.120725830C>T	Uncertain_significance	ACTCCGGAACAGCGCGCTCGCAGCGGGAGGTCGCGAAGCCTGGGACTGTGTCTGTCGCCC	ACTCTGGAACAGCGCGCTCGCAGCGGGAGGTCGCGAAGCCTGGGACTGTGTCTGTCGCCC	0.399597812432719	0.2627649	-0.136832912432719
ENST00000242839	ENSG00000123191	ATP7B	GOBP_BODY_FLUID_SECRETION, GOBP_CATION_TRANSMEMBRANE_TRANSPORT, GOBP_CATION_TRANSPORT, GOBP_CELLULAR_COPPER_ION_HOMEOSTASIS, GOBP_CELLULAR_HOMEOSTASIS, GOBP_CELLULAR_ION_HOMEOSTASIS, GOBP_CELLULAR_TRANSITION_METAL_ION_HOMEOSTASIS, GOBP_CHEMICAL_HOMEOSTASIS, GOBP_COPPER_ION_HOMEOSTASIS, GOBP_COPPER_ION_IMPORT, GOBP_COPPER_ION_TRANSMEMBRANE_TRANSPORT, GOBP_COPPER_ION_TRANSPORT, GOBP_DETOXIFICATION,…	NC_000013.11:g.52011410C>A	Uncertain_significance	CTCACACTCTGCGCCTCCTCTCCCGGGACTTTAACACCCCGCTCTCCTCCACCGACCAGGTGACCTTTTGCTCTGAGCCAGATCAGAGAAGAATTCGGTGTCCGTGCGGGACG	CTCACACTCTGCGCCTCCTCTCCCGGGACTTTAACACCCCGCTCTCCTCCACCGACCAGGTGACCTTTTGCTATGAGCCAGATCAGAGAAGAATTCGGTGTCCGTGCGGGACG	-0.14000152985237968	-0.42000237	-0.28000084014762033
ENST00000242839	ENSG00000123191	ATP7B	GOBP_BODY_FLUID_SECRETION, GOBP_CATION_TRANSMEMBRANE_TRANSPORT, GOBP_CATION_TRANSPORT, GOBP_CELLULAR_COPPER_ION_HOMEOSTASIS, GOBP_CELLULAR_HOMEOSTASIS, GOBP_CELLULAR_ION_HOMEOSTASIS, GOBP_CELLULAR_TRANSITION_METAL_ION_HOMEOSTASIS, GOBP_CHEMICAL_HOMEOSTASIS, GOBP_COPPER_ION_HOMEOSTASIS, GOBP_COPPER_ION_IMPORT, GOBP_COPPER_ION_TRANSMEMBRANE_TRANSPORT, GOBP_COPPER_ION_TRANSPORT, GOBP_DETOXIFICATION,…	NC_000013.11:g.52011412G>T	Benign	CTCACACTCTGCGCCTCCTCTCCCGGGACTTTAACACCCCGCTCTCCTCCACCGACCAGGTGACCTTTTGCTCTGAGCCAGATCAGAGAAGAATTCGGTGTCCGTGCGGGACG	CTCACACTCTGCGCCTCCTCTCCCGGGACTTTAACACCCCGCTCTCCTCCACCGACCAGGTGACCTTTTGCTCTTAGCCAGATCAGAGAAGAATTCGGTGTCCGTGCGGGACG	-0.14000152985237968	0.0074116727	0.1474132025523797
ENST00000242839	ENSG00000123191	ATP7B	GOBP_BODY_FLUID_SECRETION, GOBP_CATION_TRANSMEMBRANE_TRANSPORT, GOBP_CATION_TRANSPORT, GOBP_CELLULAR_COPPER_ION_HOMEOSTASIS, GOBP_CELLULAR_HOMEOSTASIS, GOBP_CELLULAR_ION_HOMEOSTASIS, GOBP_CELLULAR_TRANSITION_METAL_ION_HOMEOSTASIS, GOBP_CHEMICAL_HOMEOSTASIS, GOBP_COPPER_ION_HOMEOSTASIS, GOBP_COPPER_ION_IMPORT, GOBP_COPPER_ION_TRANSMEMBRANE_TRANSPORT, GOBP_COPPER_ION_TRANSPORT, GOBP_DETOXIFICATION,…	NC_000013.11:g.52011428G>A	Uncertain_significance	CTCACACTCTGCGCCTCCTCTCCCGGGACTTTAACACCCCGCTCTCCTCCACCGACCAGGTGACCTTTTGCTCTGAGCCAGATCAGAGAAGAATTCGGTGTCCGTGCGGGACG	CTCACACTCTGCGCCTCCTCTCCCGGGACTTTAACACCCCGCTCTCCTCCACCGACCAGGTGACCTTTTGCTCTGAGCCAGATCAGAGAAAAATTCGGTGTCCGTGCGGGACG	-0.14000152985237968	-0.054214127	0.08578740285237968
ENST00000242839	ENSG00000123191	ATP7B	GOBP_BODY_FLUID_SECRETION, GOBP_CATION_TRANSMEMBRANE_TRANSPORT, GOBP_CATION_TRANSPORT, GOBP_CELLULAR_COPPER_ION_HOMEOSTASIS, GOBP_CELLULAR_HOMEOSTASIS, GOBP_CELLULAR_ION_HOMEOSTASIS, GOBP_CELLULAR_TRANSITION_METAL_ION_HOMEOSTASIS, GOBP_CHEMICAL_HOMEOSTASIS, GOBP_COPPER_ION_HOMEOSTASIS, GOBP_COPPER_ION_IMPORT, GOBP_COPPER_ION_TRANSMEMBRANE_TRANSPORT, GOBP_COPPER_ION_TRANSPORT, GOBP_DETOXIFICATION,…	NC_000013.11:g.52011434G>A	Uncertain_significance	CTCACACTCTGCGCCTCCTCTCCCGGGACTTTAACACCCCGCTCTCCTCCACCGACCAGGTGACCTTTTGCTCTGAGCCAGATCAGAGAAGAATTCGGTGTCCGTGCGGGACG	CTCACACTCTGCGCCTCCTCTCCCGGGACTTTAACACCCCGCTCTCCTCCACCGACCAGGTGACCTTTTGCTCTGAGCCAGATCAGAGAAGAATTCAGTGTCCGTGCGGGACG	-0.14000152985237968	-0.006916509	0.1330850208523797
ENST00000243498	ENSG00000123737	EXOSC9	GOBP_AMIDE_BIOSYNTHETIC_PROCESS, GOBP_CELLULAR_AMIDE_METABOLIC_PROCESS, GOBP_CELLULAR_MACROMOLECULE_BIOSYNTHETIC_PROCESS, GOBP_CELLULAR_NITROGEN_COMPOUND_CATABOLIC_PROCESS, GOBP_CELL_GROWTH, GOBP_CLEAVAGE_INVOLVED_IN_RRNA_PROCESSING, GOBP_EXONUCLEOLYTIC_CATABOLISM_OF_DEADENYLATED_MRNA, GOBP_GROWTH, GOBP_IMMUNE_RESPONSE, GOBP_MACROMOLECULE_CATABOLIC_PROCESS, GOBP_MATURATION_OF_5_8S_RRNA, GOBP_MATU…	NC_000004.12:g.121801378G>A	Benign	GTAATTTTCCTGCGCCTCGGGGCGAGCAGCGGCGCGCAAGGAAAGATCGGGTTCCGTTTTTCCCGCGGATTCTGGTGCCTGTGGGGCCGGTGACCCAACACC	GTAATTTTCCTGCGCCTCGGGGCGAGCAGCGGCGCGCAAGGAAAGATCGGGTTCCATTTTTCCCGCGGATTCTGGTGCCTGTGGGGCCGGTGACCCAACACC	0.2840350335739972	0.17178394	-0.11225109357399718
ENST00000244137	ENSG00000124299	PEPD	GOBP_CELLULAR_AMINO_ACID_METABOLIC_PROCESS, GOBP_COLLAGEN_CATABOLIC_PROCESS, GOBP_COLLAGEN_METABOLIC_PROCESS, GOBP_ORGANIC_ACID_METABOLIC_PROCESS, GOBP_PROTEOLYSIS, GOBP_SMALL_MOLECULE_METABOLIC_PROCESS, GOMF_AMINOPEPTIDASE_ACTIVITY, GOMF_CARBOXYPEPTIDASE_ACTIVITY, GOMF_DIPEPTIDASE_ACTIVITY, GOMF_EXOPEPTIDASE_ACTIVITY, GOMF_MANGANESE_ION_BINDING, GOMF_METALLOAMINOPEPTIDASE_ACTIVITY, GOMF_METALLOC…	NC_000019.10:g.33521761G>A	Uncertain_significance	GCACTTCACGTGACGCCGGTGCCGGGCGAAC	ACACTTCACGTGACGCCGGTGCCGGGCGAAC	0.6702963162142072	0.11876865	-0.5515276662142071
ENST00000244745	ENSG00000124766	SOX4	GOBP_AMIDE_BIOSYNTHETIC_PROCESS, GOBP_AMIDE_TRANSPORT, GOBP_ANATOMICAL_STRUCTURE_FORMATION_INVOLVED_IN_MORPHOGENESIS, GOBP_ANIMAL_ORGAN_MORPHOGENESIS, GOBP_AORTA_DEVELOPMENT, GOBP_AORTA_MORPHOGENESIS, GOBP_APPENDAGE_DEVELOPMENT, GOBP_APPENDAGE_MORPHOGENESIS, GOBP_ARTERY_DEVELOPMENT, GOBP_ARTERY_MORPHOGENESIS, GOBP_ASCENDING_AORTA_DEVELOPMENT, GOBP_ATRIAL_SEPTUM_DEVELOPMENT, GOBP_ATRIAL_SEPTUM_MOR…	NC_000006.12:g.21593970C>A	Benign	GCTCTAAGCTGCAGCAAGAGAAACTGTGTGTGAGGGGAAGAGGCCTGTTTCGCTGTCGGGTCTCTAGTTCTTGCACGCTCTTTAAGAGTCTGCACTGGAGGAACTCCTGCCATTACCAGCTCCCTTCTTGCAGAAGGGAGGGGGAAACATACATTTATTCATGCCAGTCTGTTGCATGCAGGCTTTTTGGCTTCCTACCTTGCAACAAAATAATTGCACCAACTCCTTAGTGCCGATTCCGCCCACAGAGAGTCCTGGAGCCACAGTCTTTTTTGCTTTGCATTGTAGGAGAGGGACTAAGTGCTAGAGACTATGTCGCTTTCCTGAGCTACCGAGAGCGCTCGTGAACTGGAATCAACTGCTTCAGGGAAAAAGAAAAAAAAAAAAAAAAGACTTGCC…	GCTCTAAGCTGCAGCAAGAGAAACTGTGTGTGAGGGGAAGAGGCCTGTTTCGCTGTCGGGTCTCTAGTTCTTGCACGCTCTTTAAGAGTCTGCACTGGAGGAACTCCTGCCATTACCAGCTCCCTTCTTGCAGAAGGGAGGGGGAAACATACATTTATTCATGCCAGTCTGTTGCATGCAGGCTTTTTGGCTTCCTACCTTGCAACAAAATAATTGCACAAACTCCTTAGTGCCGATTCCGCCCACAGAGAGTCCTGGAGCCACAGTCTTTTTTGCTTTGCATTGTAGGAGAGGGACTAAGTGCTAGAGACTATGTCGCTTTCCTGAGCTACCGAGAGCGCTCGTGAACTGGAATCAACTGCTTCAGGGAAAAAGAAAAAAAAAAAAAAAAGACTTGCC…	0.77586823928855	0.18005456	-0.59581367928855
ENST00000245407	ENSG00000197375	SLC22A5	GOBP_AMINO_ACID_BETAINE_TRANSPORT, GOBP_ANATOMICAL_STRUCTURE_HOMEOSTASIS, GOBP_BIOLOGICAL_PROCESS_INVOLVED_IN_INTERSPECIES_INTERACTION_BETWEEN_ORGANISMS, GOBP_CARNITINE_TRANSPORT, GOBP_CATION_TRANSMEMBRANE_TRANSPORT, GOBP_CATION_TRANSPORT, GOBP_CIRCULATORY_SYSTEM_PROCESS, GOBP_DETOXIFICATION, GOBP_DIGESTION, GOBP_DIGESTIVE_SYSTEM_PROCESS, GOBP_EPITHELIAL_STRUCTURE_MAINTENANCE, GOBP_EXPORT_ACROSS_…	NC_000005.10:g.132369739C>G	Benign	GCCTTCGCCGGCGCCGCTCTGCCTGCCAGCGGGGCGCGCCTTGCGGCCCAGGCCCGCAACCTTCCCTGGTCGTGCGCCCTATGTAAGGCCAGCCGCGGCAGGACCAAGGCGGCGGTGTCAGCTCGCGAGCCTACCCTCCGCGGACGGTCTTGGGTCGCCTGCTGCCTGGCTTGCCTGGTCGGCGGCGGGTGCCCCGCGCGCACGCGCAAAGCCCGCCGCGTTCCCCGACCCCAGGCCGCGCTCTGTGGGCCTCTGAGGGCGGC	GCCTTCGCCGGCGCCGCTCTGCCTGCCAGGGGGGCGCGCCTTGCGGCCCAGGCCCGCAACCTTCCCTGGTCGTGCGCCCTATGTAAGGCCAGCCGCGGCAGGACCAAGGCGGCGGTGTCAGCTCGCGAGCCTACCCTCCGCGGACGGTCTTGGGTCGCCTGCTGCCTGGCTTGCCTGGTCGGCGGCGGGTGCCCCGCGCGCACGCGCAAAGCCCGCCGCGTTCCCCGACCCCAGGCCGCGCTCTGTGGGCCTCTGAGGGCGGC	-0.20975714756961292	-0.19034107	0.019416077569612916
ENST00000245407	ENSG00000197375	SLC22A5	GOBP_AMINO_ACID_BETAINE_TRANSPORT, GOBP_ANATOMICAL_STRUCTURE_HOMEOSTASIS, GOBP_BIOLOGICAL_PROCESS_INVOLVED_IN_INTERSPECIES_INTERACTION_BETWEEN_ORGANISMS, GOBP_CARNITINE_TRANSPORT, GOBP_CATION_TRANSMEMBRANE_TRANSPORT, GOBP_CATION_TRANSPORT, GOBP_CIRCULATORY_SYSTEM_PROCESS, GOBP_DETOXIFICATION, GOBP_DIGESTION, GOBP_DIGESTIVE_SYSTEM_PROCESS, GOBP_EPITHELIAL_STRUCTURE_MAINTENANCE, GOBP_EXPORT_ACROSS_…	NC_000005.10:g.132369742G>C	Uncertain_significance	GCCTTCGCCGGCGCCGCTCTGCCTGCCAGCGGGGCGCGCCTTGCGGCCCAGGCCCGCAACCTTCCCTGGTCGTGCGCCCTATGTAAGGCCAGCCGCGGCAGGACCAAGGCGGCGGTGTCAGCTCGCGAGCCTACCCTCCGCGGACGGTCTTGGGTCGCCTGCTGCCTGGCTTGCCTGGTCGGCGGCGGGTGCCCCGCGCGCACGCGCAAAGCCCGCCGCGTTCCCCGACCCCAGGCCGCGCTCTGTGGGCCTCTGAGGGCGGC	GCCTTCGCCGGCGCCGCTCTGCCTGCCAGCGGCGCGCGCCTTGCGGCCCAGGCCCGCAACCTTCCCTGGTCGTGCGCCCTATGTAAGGCCAGCCGCGGCAGGACCAAGGCGGCGGTGTCAGCTCGCGAGCCTACCCTCCGCGGACGGTCTTGGGTCGCCTGCTGCCTGGCTTGCCTGGTCGGCGGCGGGTGCCCCGCGCGCACGCGCAAAGCCCGCCGCGTTCCCCGACCCCAGGCCGCGCTCTGTGGGCCTCTGAGGGCGGC	-0.20975714756961292	-0.13967109	0.07008605756961292
ENST00000245407	ENSG00000197375	SLC22A5	GOBP_AMINO_ACID_BETAINE_TRANSPORT, GOBP_ANATOMICAL_STRUCTURE_HOMEOSTASIS, GOBP_BIOLOGICAL_PROCESS_INVOLVED_IN_INTERSPECIES_INTERACTION_BETWEEN_ORGANISMS, GOBP_CARNITINE_TRANSPORT, GOBP_CATION_TRANSMEMBRANE_TRANSPORT, GOBP_CATION_TRANSPORT, GOBP_CIRCULATORY_SYSTEM_PROCESS, GOBP_DETOXIFICATION, GOBP_DIGESTION, GOBP_DIGESTIVE_SYSTEM_PROCESS, GOBP_EPITHELIAL_STRUCTURE_MAINTENANCE, GOBP_EXPORT_ACROSS_…	NC_000005.10:g.132369766C>G	Benign	GCCTTCGCCGGCGCCGCTCTGCCTGCCAGCGGGGCGCGCCTTGCGGCCCAGGCCCGCAACCTTCCCTGGTCGTGCGCCCTATGTAAGGCCAGCCGCGGCAGGACCAAGGCGGCGGTGTCAGCTCGCGAGCCTACCCTCCGCGGACGGTCTTGGGTCGCCTGCTGCCTGGCTTGCCTGGTCGGCGGCGGGTGCCCCGCGCGCACGCGCAAAGCCCGCCGCGTTCCCCGACCCCAGGCCGCGCTCTGTGGGCCTCTGAGGGCGGC	GCCTTCGCCGGCGCCGCTCTGCCTGCCAGCGGGGCGCGCCTTGCGGCCCAGGCCCGGAACCTTCCCTGGTCGTGCGCCCTATGTAAGGCCAGCCGCGGCAGGACCAAGGCGGCGGTGTCAGCTCGCGAGCCTACCCTCCGCGGACGGTCTTGGGTCGCCTGCTGCCTGGCTTGCCTGGTCGGCGGCGGGTGCCCCGCGCGCACGCGCAAAGCCCGCCGCGTTCCCCGACCCCAGGCCGCGCTCTGTGGGCCTCTGAGGGCGGC	-0.20975714756961292	-0.16200967	0.04774747756961292
ENST00000245407	ENSG00000197375	SLC22A5	GOBP_AMINO_ACID_BETAINE_TRANSPORT, GOBP_ANATOMICAL_STRUCTURE_HOMEOSTASIS, GOBP_BIOLOGICAL_PROCESS_INVOLVED_IN_INTERSPECIES_INTERACTION_BETWEEN_ORGANISMS, GOBP_CARNITINE_TRANSPORT, GOBP_CATION_TRANSMEMBRANE_TRANSPORT, GOBP_CATION_TRANSPORT, GOBP_CIRCULATORY_SYSTEM_PROCESS, GOBP_DETOXIFICATION, GOBP_DIGESTION, GOBP_DIGESTIVE_SYSTEM_PROCESS, GOBP_EPITHELIAL_STRUCTURE_MAINTENANCE, GOBP_EXPORT_ACROSS_…	NC_000005.10:g.132369767A>C	Uncertain_significance	GCCTTCGCCGGCGCCGCTCTGCCTGCCAGCGGGGCGCGCCTTGCGGCCCAGGCCCGCAACCTTCCCTGGTCGTGCGCCCTATGTAAGGCCAGCCGCGGCAGGACCAAGGCGGCGGTGTCAGCTCGCGAGCCTACCCTCCGCGGACGGTCTTGGGTCGCCTGCTGCCTGGCTTGCCTGGTCGGCGGCGGGTGCCCCGCGCGCACGCGCAAAGCCCGCCGCGTTCCCCGACCCCAGGCCGCGCTCTGTGGGCCTCTGAGGGCGGC	GCCTTCGCCGGCGCCGCTCTGCCTGCCAGCGGGGCGCGCCTTGCGGCCCAGGCCCGCCACCTTCCCTGGTCGTGCGCCCTATGTAAGGCCAGCCGCGGCAGGACCAAGGCGGCGGTGTCAGCTCGCGAGCCTACCCTCCGCGGACGGTCTTGGGTCGCCTGCTGCCTGGCTTGCCTGGTCGGCGGCGGGTGCCCCGCGCGCACGCGCAAAGCCCGCCGCGTTCCCCGACCCCAGGCCGCGCTCTGTGGGCCTCTGAGGGCGGC	-0.20975714756961292	-0.16870587	0.04105127756961291
ENST00000245407	ENSG00000197375	SLC22A5	GOBP_AMINO_ACID_BETAINE_TRANSPORT, GOBP_ANATOMICAL_STRUCTURE_HOMEOSTASIS, GOBP_BIOLOGICAL_PROCESS_INVOLVED_IN_INTERSPECIES_INTERACTION_BETWEEN_ORGANISMS, GOBP_CARNITINE_TRANSPORT, GOBP_CATION_TRANSMEMBRANE_TRANSPORT, GOBP_CATION_TRANSPORT, GOBP_CIRCULATORY_SYSTEM_PROCESS, GOBP_DETOXIFICATION, GOBP_DIGESTION, GOBP_DIGESTIVE_SYSTEM_PROCESS, GOBP_EPITHELIAL_STRUCTURE_MAINTENANCE, GOBP_EXPORT_ACROSS_…	NC_000005.10:g.132369824G>A	Conflicting_interpretations_of_pathogenicity	GCCTTCGCCGGCGCCGCTCTGCCTGCCAGCGGGGCGCGCCTTGCGGCCCAGGCCCGCAACCTTCCCTGGTCGTGCGCCCTATGTAAGGCCAGCCGCGGCAGGACCAAGGCGGCGGTGTCAGCTCGCGAGCCTACCCTCCGCGGACGGTCTTGGGTCGCCTGCTGCCTGGCTTGCCTGGTCGGCGGCGGGTGCCCCGCGCGCACGCGCAAAGCCCGCCGCGTTCCCCGACCCCAGGCCGCGCTCTGTGGGCCTCTGAGGGCGGC	GCCTTCGCCGGCGCCGCTCTGCCTGCCAGCGGGGCGCGCCTTGCGGCCCAGGCCCGCAACCTTCCCTGGTCGTGCGCCCTATGTAAGGCCAGCCGCGGCAGGACCAAGGCGGCGATGTCAGCTCGCGAGCCTACCCTCCGCGGACGGTCTTGGGTCGCCTGCTGCCTGGCTTGCCTGGTCGGCGGCGGGTGCCCCGCGCGCACGCGCAAAGCCCGCCGCGTTCCCCGACCCCAGGCCGCGCTCTGTGGGCCTCTGAGGGCGGC	-0.20975714756961292	-0.34142977	-0.1316726224303871
ENST00000245407	ENSG00000197375	SLC22A5	GOBP_AMINO_ACID_BETAINE_TRANSPORT, GOBP_ANATOMICAL_STRUCTURE_HOMEOSTASIS, GOBP_BIOLOGICAL_PROCESS_INVOLVED_IN_INTERSPECIES_INTERACTION_BETWEEN_ORGANISMS, GOBP_CARNITINE_TRANSPORT, GOBP_CATION_TRANSMEMBRANE_TRANSPORT, GOBP_CATION_TRANSPORT, GOBP_CIRCULATORY_SYSTEM_PROCESS, GOBP_DETOXIFICATION, GOBP_DIGESTION, GOBP_DIGESTIVE_SYSTEM_PROCESS, GOBP_EPITHELIAL_STRUCTURE_MAINTENANCE, GOBP_EXPORT_ACROSS_…	NC_000005.10:g.132369834G>T	Benign	GCCTTCGCCGGCGCCGCTCTGCCTGCCAGCGGGGCGCGCCTTGCGGCCCAGGCCCGCAACCTTCCCTGGTCGTGCGCCCTATGTAAGGCCAGCCGCGGCAGGACCAAGGCGGCGGTGTCAGCTCGCGAGCCTACCCTCCGCGGACGGTCTTGGGTCGCCTGCTGCCTGGCTTGCCTGGTCGGCGGCGGGTGCCCCGCGCGCACGCGCAAAGCCCGCCGCGTTCCCCGACCCCAGGCCGCGCTCTGTGGGCCTCTGAGGGCGGC	GCCTTCGCCGGCGCCGCTCTGCCTGCCAGCGGGGCGCGCCTTGCGGCCCAGGCCCGCAACCTTCCCTGGTCGTGCGCCCTATGTAAGGCCAGCCGCGGCAGGACCAAGGCGGCGGTGTCAGCTCTCGAGCCTACCCTCCGCGGACGGTCTTGGGTCGCCTGCTGCCTGGCTTGCCTGGTCGGCGGCGGGTGCCCCGCGCGCACGCGCAAAGCCCGCCGCGTTCCCCGACCCCAGGCCGCGCTCTGTGGGCCTCTGAGGGCGGC	-0.20975714756961292	-0.15769756	0.05205958756961293
ENST00000245407	ENSG00000197375	SLC22A5	GOBP_AMINO_ACID_BETAINE_TRANSPORT, GOBP_ANATOMICAL_STRUCTURE_HOMEOSTASIS, GOBP_BIOLOGICAL_PROCESS_INVOLVED_IN_INTERSPECIES_INTERACTION_BETWEEN_ORGANISMS, GOBP_CARNITINE_TRANSPORT, GOBP_CATION_TRANSMEMBRANE_TRANSPORT, GOBP_CATION_TRANSPORT, GOBP_CIRCULATORY_SYSTEM_PROCESS, GOBP_DETOXIFICATION, GOBP_DIGESTION, GOBP_DIGESTIVE_SYSTEM_PROCESS, GOBP_EPITHELIAL_STRUCTURE_MAINTENANCE, GOBP_EXPORT_ACROSS_…	NC_000005.10:g.132369842A>C	Uncertain_significance	GCCTTCGCCGGCGCCGCTCTGCCTGCCAGCGGGGCGCGCCTTGCGGCCCAGGCCCGCAACCTTCCCTGGTCGTGCGCCCTATGTAAGGCCAGCCGCGGCAGGACCAAGGCGGCGGTGTCAGCTCGCGAGCCTACCCTCCGCGGACGGTCTTGGGTCGCCTGCTGCCTGGCTTGCCTGGTCGGCGGCGGGTGCCCCGCGCGCACGCGCAAAGCCCGCCGCGTTCCCCGACCCCAGGCCGCGCTCTGTGGGCCTCTGAGGGCGGC	GCCTTCGCCGGCGCCGCTCTGCCTGCCAGCGGGGCGCGCCTTGCGGCCCAGGCCCGCAACCTTCCCTGGTCGTGCGCCCTATGTAAGGCCAGCCGCGGCAGGACCAAGGCGGCGGTGTCAGCTCGCGAGCCTCCCCTCCGCGGACGGTCTTGGGTCGCCTGCTGCCTGGCTTGCCTGGTCGGCGGCGGGTGCCCCGCGCGCACGCGCAAAGCCCGCCGCGTTCCCCGACCCCAGGCCGCGCTCTGTGGGCCTCTGAGGGCGGC	-0.20975714756961292	-0.1675984	0.04215874756961291
ENST00000245407	ENSG00000197375	SLC22A5	GOBP_AMINO_ACID_BETAINE_TRANSPORT, GOBP_ANATOMICAL_STRUCTURE_HOMEOSTASIS, GOBP_BIOLOGICAL_PROCESS_INVOLVED_IN_INTERSPECIES_INTERACTION_BETWEEN_ORGANISMS, GOBP_CARNITINE_TRANSPORT, GOBP_CATION_TRANSMEMBRANE_TRANSPORT, GOBP_CATION_TRANSPORT, GOBP_CIRCULATORY_SYSTEM_PROCESS, GOBP_DETOXIFICATION, GOBP_DIGESTION, GOBP_DIGESTIVE_SYSTEM_PROCESS, GOBP_EPITHELIAL_STRUCTURE_MAINTENANCE, GOBP_EXPORT_ACROSS_…	NC_000005.10:g.132369844_132369871del	Uncertain_significance	GCCTTCGCCGGCGCCGCTCTGCCTGCCAGCGGGGCGCGCCTTGCGGCCCAGGCCCGCAACCTTCCCTGGTCGTGCGCCCTATGTAAGGCCAGCCGCGGCAGGACCAAGGCGGCGGTGTCAGCTCGCGAGCCTACCCTCCGCGGACGGTCTTGGGTCGCCTGCTGCCTGGCTTGCCTGGTCGGCGGCGGGTGCCCCGCGCGCACGCGCAAAGCCCGCCGCGTTCCCCGACCCCAGGCCGCGCTCTGTGGGCCTCTGAGGGCGGC	GCCTTCGCCGGCGCCGCTCTGCCTGCCAGCGGGGCGCGCCTTGCGGCCCAGGCCCGCAACCTTCCCTGGTCGTGCGCCCTATGTAAGGCCAGCCGCGGCAGGACCAAGGCGGCGGTGTCAGCTCGCGAGCCTACTGCCTGGCTTGCCTGGTCGGCGGCGGGTGCCCCGCGCGCACGCGCAAAGCCCGCCGCGTTCCCCGACCCCAGGCCGCGCTCTGTGGGCCTCTGAGGGCGGC	-0.20975714756961292	-0.20908692	0.0006702275696129079
ENST00000245407	ENSG00000197375	SLC22A5	GOBP_AMINO_ACID_BETAINE_TRANSPORT, GOBP_ANATOMICAL_STRUCTURE_HOMEOSTASIS, GOBP_BIOLOGICAL_PROCESS_INVOLVED_IN_INTERSPECIES_INTERACTION_BETWEEN_ORGANISMS, GOBP_CARNITINE_TRANSPORT, GOBP_CATION_TRANSMEMBRANE_TRANSPORT, GOBP_CATION_TRANSPORT, GOBP_CIRCULATORY_SYSTEM_PROCESS, GOBP_DETOXIFICATION, GOBP_DIGESTION, GOBP_DIGESTIVE_SYSTEM_PROCESS, GOBP_EPITHELIAL_STRUCTURE_MAINTENANCE, GOBP_EXPORT_ACROSS_…	NC_000005.10:g.132369855G>A	Likely_benign	GCCTTCGCCGGCGCCGCTCTGCCTGCCAGCGGGGCGCGCCTTGCGGCCCAGGCCCGCAACCTTCCCTGGTCGTGCGCCCTATGTAAGGCCAGCCGCGGCAGGACCAAGGCGGCGGTGTCAGCTCGCGAGCCTACCCTCCGCGGACGGTCTTGGGTCGCCTGCTGCCTGGCTTGCCTGGTCGGCGGCGGGTGCCCCGCGCGCACGCGCAAAGCCCGCCGCGTTCCCCGACCCCAGGCCGCGCTCTGTGGGCCTCTGAGGGCGGC	GCCTTCGCCGGCGCCGCTCTGCCTGCCAGCGGGGCGCGCCTTGCGGCCCAGGCCCGCAACCTTCCCTGGTCGTGCGCCCTATGTAAGGCCAGCCGCGGCAGGACCAAGGCGGCGGTGTCAGCTCGCGAGCCTACCCTCCGCGGACAGTCTTGGGTCGCCTGCTGCCTGGCTTGCCTGGTCGGCGGCGGGTGCCCCGCGCGCACGCGCAAAGCCCGCCGCGTTCCCCGACCCCAGGCCGCGCTCTGTGGGCCTCTGAGGGCGGC	-0.20975714756961292	-0.13945194	0.07030520756961292
ENST00000245407	ENSG00000197375	SLC22A5	GOBP_AMINO_ACID_BETAINE_TRANSPORT, GOBP_ANATOMICAL_STRUCTURE_HOMEOSTASIS, GOBP_BIOLOGICAL_PROCESS_INVOLVED_IN_INTERSPECIES_INTERACTION_BETWEEN_ORGANISMS, GOBP_CARNITINE_TRANSPORT, GOBP_CATION_TRANSMEMBRANE_TRANSPORT, GOBP_CATION_TRANSPORT, GOBP_CIRCULATORY_SYSTEM_PROCESS, GOBP_DETOXIFICATION, GOBP_DIGESTION, GOBP_DIGESTIVE_SYSTEM_PROCESS, GOBP_EPITHELIAL_STRUCTURE_MAINTENANCE, GOBP_EXPORT_ACROSS_…	NC_000005.10:g.132369866G>T	Benign	GCCTTCGCCGGCGCCGCTCTGCCTGCCAGCGGGGCGCGCCTTGCGGCCCAGGCCCGCAACCTTCCCTGGTCGTGCGCCCTATGTAAGGCCAGCCGCGGCAGGACCAAGGCGGCGGTGTCAGCTCGCGAGCCTACCCTCCGCGGACGGTCTTGGGTCGCCTGCTGCCTGGCTTGCCTGGTCGGCGGCGGGTGCCCCGCGCGCACGCGCAAAGCCCGCCGCGTTCCCCGACCCCAGGCCGCGCTCTGTGGGCCTCTGAGGGCGGC	GCCTTCGCCGGCGCCGCTCTGCCTGCCAGCGGGGCGCGCCTTGCGGCCCAGGCCCGCAACCTTCCCTGGTCGTGCGCCCTATGTAAGGCCAGCCGCGGCAGGACCAAGGCGGCGGTGTCAGCTCGCGAGCCTACCCTCCGCGGACGGTCTTGGGTCTCCTGCTGCCTGGCTTGCCTGGTCGGCGGCGGGTGCCCCGCGCGCACGCGCAAAGCCCGCCGCGTTCCCCGACCCCAGGCCGCGCTCTGTGGGCCTCTGAGGGCGGC	-0.20975714756961292	-0.1413556	0.06840154756961292
ENST00000245407	ENSG00000197375	SLC22A5	GOBP_AMINO_ACID_BETAINE_TRANSPORT, GOBP_ANATOMICAL_STRUCTURE_HOMEOSTASIS, GOBP_BIOLOGICAL_PROCESS_INVOLVED_IN_INTERSPECIES_INTERACTION_BETWEEN_ORGANISMS, GOBP_CARNITINE_TRANSPORT, GOBP_CATION_TRANSMEMBRANE_TRANSPORT, GOBP_CATION_TRANSPORT, GOBP_CIRCULATORY_SYSTEM_PROCESS, GOBP_DETOXIFICATION, GOBP_DIGESTION, GOBP_DIGESTIVE_SYSTEM_PROCESS, GOBP_EPITHELIAL_STRUCTURE_MAINTENANCE, GOBP_EXPORT_ACROSS_…	NC_000005.10:g.132369873G>C	Likely_benign	GCCTTCGCCGGCGCCGCTCTGCCTGCCAGCGGGGCGCGCCTTGCGGCCCAGGCCCGCAACCTTCCCTGGTCGTGCGCCCTATGTAAGGCCAGCCGCGGCAGGACCAAGGCGGCGGTGTCAGCTCGCGAGCCTACCCTCCGCGGACGGTCTTGGGTCGCCTGCTGCCTGGCTTGCCTGGTCGGCGGCGGGTGCCCCGCGCGCACGCGCAAAGCCCGCCGCGTTCCCCGACCCCAGGCCGCGCTCTGTGGGCCTCTGAGGGCGGC	GCCTTCGCCGGCGCCGCTCTGCCTGCCAGCGGGGCGCGCCTTGCGGCCCAGGCCCGCAACCTTCCCTGGTCGTGCGCCCTATGTAAGGCCAGCCGCGGCAGGACCAAGGCGGCGGTGTCAGCTCGCGAGCCTACCCTCCGCGGACGGTCTTGGGTCGCCTGCTCCCTGGCTTGCCTGGTCGGCGGCGGGTGCCCCGCGCGCACGCGCAAAGCCCGCCGCGTTCCCCGACCCCAGGCCGCGCTCTGTGGGCCTCTGAGGGCGGC	-0.20975714756961292	-0.16534963	0.04440751756961292
ENST00000245407	ENSG00000197375	SLC22A5	GOBP_AMINO_ACID_BETAINE_TRANSPORT, GOBP_ANATOMICAL_STRUCTURE_HOMEOSTASIS, GOBP_BIOLOGICAL_PROCESS_INVOLVED_IN_INTERSPECIES_INTERACTION_BETWEEN_ORGANISMS, GOBP_CARNITINE_TRANSPORT, GOBP_CATION_TRANSMEMBRANE_TRANSPORT, GOBP_CATION_TRANSPORT, GOBP_CIRCULATORY_SYSTEM_PROCESS, GOBP_DETOXIFICATION, GOBP_DIGESTION, GOBP_DIGESTIVE_SYSTEM_PROCESS, GOBP_EPITHELIAL_STRUCTURE_MAINTENANCE, GOBP_EXPORT_ACROSS_…	NC_000005.10:g.132369895C>T	Benign	GCCTTCGCCGGCGCCGCTCTGCCTGCCAGCGGGGCGCGCCTTGCGGCCCAGGCCCGCAACCTTCCCTGGTCGTGCGCCCTATGTAAGGCCAGCCGCGGCAGGACCAAGGCGGCGGTGTCAGCTCGCGAGCCTACCCTCCGCGGACGGTCTTGGGTCGCCTGCTGCCTGGCTTGCCTGGTCGGCGGCGGGTGCCCCGCGCGCACGCGCAAAGCCCGCCGCGTTCCCCGACCCCAGGCCGCGCTCTGTGGGCCTCTGAGGGCGGC	GCCTTCGCCGGCGCCGCTCTGCCTGCCAGCGGGGCGCGCCTTGCGGCCCAGGCCCGCAACCTTCCCTGGTCGTGCGCCCTATGTAAGGCCAGCCGCGGCAGGACCAAGGCGGCGGTGTCAGCTCGCGAGCCTACCCTCCGCGGACGGTCTTGGGTCGCCTGCTGCCTGGCTTGCCTGGTCGGCGGTGGGTGCCCCGCGCGCACGCGCAAAGCCCGCCGCGTTCCCCGACCCCAGGCCGCGCTCTGTGGGCCTCTGAGGGCGGC	-0.20975714756961292	-0.14080586	0.06895128756961291
ENST00000245407	ENSG00000197375	SLC22A5	GOBP_AMINO_ACID_BETAINE_TRANSPORT, GOBP_ANATOMICAL_STRUCTURE_HOMEOSTASIS, GOBP_BIOLOGICAL_PROCESS_INVOLVED_IN_INTERSPECIES_INTERACTION_BETWEEN_ORGANISMS, GOBP_CARNITINE_TRANSPORT, GOBP_CATION_TRANSMEMBRANE_TRANSPORT, GOBP_CATION_TRANSPORT, GOBP_CIRCULATORY_SYSTEM_PROCESS, GOBP_DETOXIFICATION, GOBP_DIGESTION, GOBP_DIGESTIVE_SYSTEM_PROCESS, GOBP_EPITHELIAL_STRUCTURE_MAINTENANCE, GOBP_EXPORT_ACROSS_…	NC_000005.10:g.132369895_132369896delinsTA	Benign	GCCTTCGCCGGCGCCGCTCTGCCTGCCAGCGGGGCGCGCCTTGCGGCCCAGGCCCGCAACCTTCCCTGGTCGTGCGCCCTATGTAAGGCCAGCCGCGGCAGGACCAAGGCGGCGGTGTCAGCTCGCGAGCCTACCCTCCGCGGACGGTCTTGGGTCGCCTGCTGCCTGGCTTGCCTGGTCGGCGGCGGGTGCCCCGCGCGCACGCGCAAAGCCCGCCGCGTTCCCCGACCCCAGGCCGCGCTCTGTGGGCCTCTGAGGGCGGC	GCCTTCGCCGGCGCCGCTCTGCCTGCCAGCGGGGCGCGCCTTGCGGCCCAGGCCCGCAACCTTCCCTGGTCGTGCGCCCTATGTAAGGCCAGCCGCGGCAGGACCAAGGCGGCGGTGTCAGCTCGCGAGCCTACCCTCCGCGGACGGTCTTGGGTCGCCTGCTGCCTGGCTTGCCTGGTCGGCGGTAGGTGCCCCGCGCGCACGCGCAAAGCCCGCCGCGTTCCCCGACCCCAGGCCGCGCTCTGTGGGCCTCTGAGGGCGGC	-0.20975714756961292	-0.118613675	0.09114347256961292
ENST00000245407	ENSG00000197375	SLC22A5	GOBP_AMINO_ACID_BETAINE_TRANSPORT, GOBP_ANATOMICAL_STRUCTURE_HOMEOSTASIS, GOBP_BIOLOGICAL_PROCESS_INVOLVED_IN_INTERSPECIES_INTERACTION_BETWEEN_ORGANISMS, GOBP_CARNITINE_TRANSPORT, GOBP_CATION_TRANSMEMBRANE_TRANSPORT, GOBP_CATION_TRANSPORT, GOBP_CIRCULATORY_SYSTEM_PROCESS, GOBP_DETOXIFICATION, GOBP_DIGESTION, GOBP_DIGESTIVE_SYSTEM_PROCESS, GOBP_EPITHELIAL_STRUCTURE_MAINTENANCE, GOBP_EXPORT_ACROSS_…	NC_000005.10:g.132369896G>A	Benign	GCCTTCGCCGGCGCCGCTCTGCCTGCCAGCGGGGCGCGCCTTGCGGCCCAGGCCCGCAACCTTCCCTGGTCGTGCGCCCTATGTAAGGCCAGCCGCGGCAGGACCAAGGCGGCGGTGTCAGCTCGCGAGCCTACCCTCCGCGGACGGTCTTGGGTCGCCTGCTGCCTGGCTTGCCTGGTCGGCGGCGGGTGCCCCGCGCGCACGCGCAAAGCCCGCCGCGTTCCCCGACCCCAGGCCGCGCTCTGTGGGCCTCTGAGGGCGGC	GCCTTCGCCGGCGCCGCTCTGCCTGCCAGCGGGGCGCGCCTTGCGGCCCAGGCCCGCAACCTTCCCTGGTCGTGCGCCCTATGTAAGGCCAGCCGCGGCAGGACCAAGGCGGCGGTGTCAGCTCGCGAGCCTACCCTCCGCGGACGGTCTTGGGTCGCCTGCTGCCTGGCTTGCCTGGTCGGCGGCAGGTGCCCCGCGCGCACGCGCAAAGCCCGCCGCGTTCCCCGACCCCAGGCCGCGCTCTGTGGGCCTCTGAGGGCGGC	-0.20975714756961292	-0.13860418	0.07115296756961292
ENST00000245407	ENSG00000197375	SLC22A5	GOBP_AMINO_ACID_BETAINE_TRANSPORT, GOBP_ANATOMICAL_STRUCTURE_HOMEOSTASIS, GOBP_BIOLOGICAL_PROCESS_INVOLVED_IN_INTERSPECIES_INTERACTION_BETWEEN_ORGANISMS, GOBP_CARNITINE_TRANSPORT, GOBP_CATION_TRANSMEMBRANE_TRANSPORT, GOBP_CATION_TRANSPORT, GOBP_CIRCULATORY_SYSTEM_PROCESS, GOBP_DETOXIFICATION, GOBP_DIGESTION, GOBP_DIGESTIVE_SYSTEM_PROCESS, GOBP_EPITHELIAL_STRUCTURE_MAINTENANCE, GOBP_EXPORT_ACROSS_…	NC_000005.10:g.132369943G>C	Uncertain_significance	GCCTTCGCCGGCGCCGCTCTGCCTGCCAGCGGGGCGCGCCTTGCGGCCCAGGCCCGCAACCTTCCCTGGTCGTGCGCCCTATGTAAGGCCAGCCGCGGCAGGACCAAGGCGGCGGTGTCAGCTCGCGAGCCTACCCTCCGCGGACGGTCTTGGGTCGCCTGCTGCCTGGCTTGCCTGGTCGGCGGCGGGTGCCCCGCGCGCACGCGCAAAGCCCGCCGCGTTCCCCGACCCCAGGCCGCGCTCTGTGGGCCTCTGAGGGCGGC	GCCTTCGCCGGCGCCGCTCTGCCTGCCAGCGGGGCGCGCCTTGCGGCCCAGGCCCGCAACCTTCCCTGGTCGTGCGCCCTATGTAAGGCCAGCCGCGGCAGGACCAAGGCGGCGGTGTCAGCTCGCGAGCCTACCCTCCGCGGACGGTCTTGGGTCGCCTGCTGCCTGGCTTGCCTGGTCGGCGGCGGGTGCCCCGCGCGCACGCGCAAAGCCCGCCGCGTTCCCCGACCCCACGCCGCGCTCTGTGGGCCTCTGAGGGCGGC	-0.20975714756961292	-0.13331184	0.07644530756961293
ENST00000245407	ENSG00000197375	SLC22A5	GOBP_AMINO_ACID_BETAINE_TRANSPORT, GOBP_ANATOMICAL_STRUCTURE_HOMEOSTASIS, GOBP_BIOLOGICAL_PROCESS_INVOLVED_IN_INTERSPECIES_INTERACTION_BETWEEN_ORGANISMS, GOBP_CARNITINE_TRANSPORT, GOBP_CATION_TRANSMEMBRANE_TRANSPORT, GOBP_CATION_TRANSPORT, GOBP_CIRCULATORY_SYSTEM_PROCESS, GOBP_DETOXIFICATION, GOBP_DIGESTION, GOBP_DIGESTIVE_SYSTEM_PROCESS, GOBP_EPITHELIAL_STRUCTURE_MAINTENANCE, GOBP_EXPORT_ACROSS_…	NC_000005.10:g.132369947G>A	Conflicting_interpretations_of_pathogenicity	GCCTTCGCCGGCGCCGCTCTGCCTGCCAGCGGGGCGCGCCTTGCGGCCCAGGCCCGCAACCTTCCCTGGTCGTGCGCCCTATGTAAGGCCAGCCGCGGCAGGACCAAGGCGGCGGTGTCAGCTCGCGAGCCTACCCTCCGCGGACGGTCTTGGGTCGCCTGCTGCCTGGCTTGCCTGGTCGGCGGCGGGTGCCCCGCGCGCACGCGCAAAGCCCGCCGCGTTCCCCGACCCCAGGCCGCGCTCTGTGGGCCTCTGAGGGCGGC	GCCTTCGCCGGCGCCGCTCTGCCTGCCAGCGGGGCGCGCCTTGCGGCCCAGGCCCGCAACCTTCCCTGGTCGTGCGCCCTATGTAAGGCCAGCCGCGGCAGGACCAAGGCGGCGGTGTCAGCTCGCGAGCCTACCCTCCGCGGACGGTCTTGGGTCGCCTGCTGCCTGGCTTGCCTGGTCGGCGGCGGGTGCCCCGCGCGCACGCGCAAAGCCCGCCGCGTTCCCCGACCCCAGGCCACGCTCTGTGGGCCTCTGAGGGCGGC	-0.20975714756961292	-0.15068175	0.059075397569612914
ENST00000245407	ENSG00000197375	SLC22A5	GOBP_AMINO_ACID_BETAINE_TRANSPORT, GOBP_ANATOMICAL_STRUCTURE_HOMEOSTASIS, GOBP_BIOLOGICAL_PROCESS_INVOLVED_IN_INTERSPECIES_INTERACTION_BETWEEN_ORGANISMS, GOBP_CARNITINE_TRANSPORT, GOBP_CATION_TRANSMEMBRANE_TRANSPORT, GOBP_CATION_TRANSPORT, GOBP_CIRCULATORY_SYSTEM_PROCESS, GOBP_DETOXIFICATION, GOBP_DIGESTION, GOBP_DIGESTIVE_SYSTEM_PROCESS, GOBP_EPITHELIAL_STRUCTURE_MAINTENANCE, GOBP_EXPORT_ACROSS_…	NC_000005.10:g.132369948C>T	Uncertain_significance	GCCTTCGCCGGCGCCGCTCTGCCTGCCAGCGGGGCGCGCCTTGCGGCCCAGGCCCGCAACCTTCCCTGGTCGTGCGCCCTATGTAAGGCCAGCCGCGGCAGGACCAAGGCGGCGGTGTCAGCTCGCGAGCCTACCCTCCGCGGACGGTCTTGGGTCGCCTGCTGCCTGGCTTGCCTGGTCGGCGGCGGGTGCCCCGCGCGCACGCGCAAAGCCCGCCGCGTTCCCCGACCCCAGGCCGCGCTCTGTGGGCCTCTGAGGGCGGC	GCCTTCGCCGGCGCCGCTCTGCCTGCCAGCGGGGCGCGCCTTGCGGCCCAGGCCCGCAACCTTCCCTGGTCGTGCGCCCTATGTAAGGCCAGCCGCGGCAGGACCAAGGCGGCGGTGTCAGCTCGCGAGCCTACCCTCCGCGGACGGTCTTGGGTCGCCTGCTGCCTGGCTTGCCTGGTCGGCGGCGGGTGCCCCGCGCGCACGCGCAAAGCCCGCCGCGTTCCCCGACCCCAGGCCGTGCTCTGTGGGCCTCTGAGGGCGGC	-0.20975714756961292	-0.15561037	0.05414677756961292
ENST00000245479	ENSG00000125398	SOX9	GOBP_AMEBOIDAL_TYPE_CELL_MIGRATION, GOBP_ANATOMICAL_STRUCTURE_FORMATION_INVOLVED_IN_MORPHOGENESIS, GOBP_ANATOMICAL_STRUCTURE_HOMEOSTASIS, GOBP_ANIMAL_ORGAN_MORPHOGENESIS, GOBP_ANTERIOR_HEAD_DEVELOPMENT, GOBP_AORTIC_VALVE_MORPHOGENESIS, GOBP_APPENDAGE_DEVELOPMENT, GOBP_APPENDAGE_MORPHOGENESIS, GOBP_ASTROCYTE_DIFFERENTIATION, GOBP_AXIS_ELONGATION, GOBP_BIOLOGICAL_ADHESION, GOBP_BIOMINERALIZATION, G…	NC_000017.11:g.72121223G>A	Benign/Likely_benign	GGAGAGCCGAAAGCGGAGCTCGAAACTGACTGGAAACTTCAGTGGCGCGGAGACTCGCCAGTTTCAACCCCGGAAACTTTTCTTTGCAGGAGGAGAAGAGAAGGGGTGCAAGCGCCCCCACTTTTGCTCTTTTTCCTCCCCTCCTCCTCCTCTCCAATTCGCCTCCCCCCACTTGGAGCGGGCAGCTGTGAACTGGCCACCCCGCGCCTTCCTAAGTGCTCGCCGCGGTAGCCGGCCGACGCGCCAGCTTCCCCGGGAGCCGCTTGCTCCGCATCCGGGCAGCCGAGGGGAGAGGAGCCCGCGCCTCGAGTCCCCGAGCCGCCGCGGCTTCTCGCCTTTCCCGGCCACCAGCCCCCTGCCCCGGGCCCGCGT	GGAGAGCCGAAAGCGGAGCTCGAAACTGACTGGAAACTTCAGTGGCGCGGAGACTCGCCAGTTTCAACCCCGGAAACTTTTCTTTGCAGGAGGAGAAGAGAAGGGGTGCAAGCGCCCCCACTTTTGCTCTTTTTCCTCCCCTCCTCCTCCTCTCCAATTCGCCTCCCCCCACTTGGAGCGGGCAGCTGTGAACTGGCCACCCCACGCCTTCCTAAGTGCTCGCCGCGGTAGCCGGCCGACGCGCCAGCTTCCCCGGGAGCCGCTTGCTCCGCATCCGGGCAGCCGAGGGGAGAGGAGCCCGCGCCTCGAGTCCCCGAGCCGCCGCGGCTTCTCGCCTTTCCCGGCCACCAGCCCCCTGCCCCGGGCCCGCGT	1.3941862236607663	-0.04784228	-1.4420285036607663
ENST00000245479	ENSG00000125398	SOX9	GOBP_AMEBOIDAL_TYPE_CELL_MIGRATION, GOBP_ANATOMICAL_STRUCTURE_FORMATION_INVOLVED_IN_MORPHOGENESIS, GOBP_ANATOMICAL_STRUCTURE_HOMEOSTASIS, GOBP_ANIMAL_ORGAN_MORPHOGENESIS, GOBP_ANTERIOR_HEAD_DEVELOPMENT, GOBP_AORTIC_VALVE_MORPHOGENESIS, GOBP_APPENDAGE_DEVELOPMENT, GOBP_APPENDAGE_MORPHOGENESIS, GOBP_ASTROCYTE_DIFFERENTIATION, GOBP_AXIS_ELONGATION, GOBP_BIOLOGICAL_ADHESION, GOBP_BIOMINERALIZATION, G…	NC_000017.11:g.72121236T>A	Likely_benign	GGAGAGCCGAAAGCGGAGCTCGAAACTGACTGGAAACTTCAGTGGCGCGGAGACTCGCCAGTTTCAACCCCGGAAACTTTTCTTTGCAGGAGGAGAAGAGAAGGGGTGCAAGCGCCCCCACTTTTGCTCTTTTTCCTCCCCTCCTCCTCCTCTCCAATTCGCCTCCCCCCACTTGGAGCGGGCAGCTGTGAACTGGCCACCCCGCGCCTTCCTAAGTGCTCGCCGCGGTAGCCGGCCGACGCGCCAGCTTCCCCGGGAGCCGCTTGCTCCGCATCCGGGCAGCCGAGGGGAGAGGAGCCCGCGCCTCGAGTCCCCGAGCCGCCGCGGCTTCTCGCCTTTCCCGGCCACCAGCCCCCTGCCCCGGGCCCGCGT	GGAGAGCCGAAAGCGGAGCTCGAAACTGACTGGAAACTTCAGTGGCGCGGAGACTCGCCAGTTTCAACCCCGGAAACTTTTCTTTGCAGGAGGAGAAGAGAAGGGGTGCAAGCGCCCCCACTTTTGCTCTTTTTCCTCCCCTCCTCCTCCTCTCCAATTCGCCTCCCCCCACTTGGAGCGGGCAGCTGTGAACTGGCCACCCCGCGCCTTCCTAAGAGCTCGCCGCGGTAGCCGGCCGACGCGCCAGCTTCCCCGGGAGCCGCTTGCTCCGCATCCGGGCAGCCGAGGGGAGAGGAGCCCGCGCCTCGAGTCCCCGAGCCGCCGCGGCTTCTCGCCTTTCCCGGCCACCAGCCCCCTGCCCCGGGCCCGCGT	1.3941862236607663	-0.050596207	-1.4447824306607662
ENST00000245479	ENSG00000125398	SOX9	GOBP_AMEBOIDAL_TYPE_CELL_MIGRATION, GOBP_ANATOMICAL_STRUCTURE_FORMATION_INVOLVED_IN_MORPHOGENESIS, GOBP_ANATOMICAL_STRUCTURE_HOMEOSTASIS, GOBP_ANIMAL_ORGAN_MORPHOGENESIS, GOBP_ANTERIOR_HEAD_DEVELOPMENT, GOBP_AORTIC_VALVE_MORPHOGENESIS, GOBP_APPENDAGE_DEVELOPMENT, GOBP_APPENDAGE_MORPHOGENESIS, GOBP_ASTROCYTE_DIFFERENTIATION, GOBP_AXIS_ELONGATION, GOBP_BIOLOGICAL_ADHESION, GOBP_BIOMINERALIZATION, G…	NC_000017.11:g.72121309G>A	Benign	GGAGAGCCGAAAGCGGAGCTCGAAACTGACTGGAAACTTCAGTGGCGCGGAGACTCGCCAGTTTCAACCCCGGAAACTTTTCTTTGCAGGAGGAGAAGAGAAGGGGTGCAAGCGCCCCCACTTTTGCTCTTTTTCCTCCCCTCCTCCTCCTCTCCAATTCGCCTCCCCCCACTTGGAGCGGGCAGCTGTGAACTGGCCACCCCGCGCCTTCCTAAGTGCTCGCCGCGGTAGCCGGCCGACGCGCCAGCTTCCCCGGGAGCCGCTTGCTCCGCATCCGGGCAGCCGAGGGGAGAGGAGCCCGCGCCTCGAGTCCCCGAGCCGCCGCGGCTTCTCGCCTTTCCCGGCCACCAGCCCCCTGCCCCGGGCCCGCGT	GGAGAGCCGAAAGCGGAGCTCGAAACTGACTGGAAACTTCAGTGGCGCGGAGACTCGCCAGTTTCAACCCCGGAAACTTTTCTTTGCAGGAGGAGAAGAGAAGGGGTGCAAGCGCCCCCACTTTTGCTCTTTTTCCTCCCCTCCTCCTCCTCTCCAATTCGCCTCCCCCCACTTGGAGCGGGCAGCTGTGAACTGGCCACCCCGCGCCTTCCTAAGTGCTCGCCGCGGTAGCCGGCCGACGCGCCAGCTTCCCCGGGAGCCGCTTGCTCCGCATCCGGGCAGCCGAGGGAAGAGGAGCCCGCGCCTCGAGTCCCCGAGCCGCCGCGGCTTCTCGCCTTTCCCGGCCACCAGCCCCCTGCCCCGGGCCCGCGT	1.3941862236607663	-0.051377036	-1.4455632596607664
ENST00000245816	ENSG00000125656	CLPP	GOBP_CELLULAR_PROTEIN_CATABOLIC_PROCESS, GOBP_MACROMOLECULE_CATABOLIC_PROCESS, GOBP_MEMBRANE_PROTEIN_PROTEOLYSIS, GOBP_ORGANONITROGEN_COMPOUND_CATABOLIC_PROCESS, GOBP_PROTEIN_CATABOLIC_PROCESS, GOBP_PROTEIN_QUALITY_CONTROL_FOR_MISFOLDED_OR_INCOMPLETELY_SYNTHESIZED_PROTEINS, GOBP_PROTEOLYSIS, GOCC_MITOCHONDRIAL_MATRIX, GOCC_MITOCHONDRION, GOMF_ATPASE_BINDING, GOMF_ATP_DEPENDENT_ACTIVITY, GOMF_ATP_…	NC_000019.10:g.6361568_6361569insCC	Likely_benign	GTAGTTCCGCCATCGGACGGAAGCCGACCGGGGCGTGCGGAGGG	GTAGTTCCGCCATCGGACGGAAGCCGACCGGGGCGTGCCCGGAGGG	0.844139920734768	-0.06121058	-0.905350500734768
ENST00000245816	ENSG00000125656	CLPP	GOBP_CELLULAR_PROTEIN_CATABOLIC_PROCESS, GOBP_MACROMOLECULE_CATABOLIC_PROCESS, GOBP_MEMBRANE_PROTEIN_PROTEOLYSIS, GOBP_ORGANONITROGEN_COMPOUND_CATABOLIC_PROCESS, GOBP_PROTEIN_CATABOLIC_PROCESS, GOBP_PROTEIN_QUALITY_CONTROL_FOR_MISFOLDED_OR_INCOMPLETELY_SYNTHESIZED_PROTEINS, GOBP_PROTEOLYSIS, GOCC_MITOCHONDRIAL_MATRIX, GOCC_MITOCHONDRION, GOMF_ATPASE_BINDING, GOMF_ATP_DEPENDENT_ACTIVITY, GOMF_ATP_…	NC_000019.10:g.6361570G>A	Benign	GTAGTTCCGCCATCGGACGGAAGCCGACCGGGGCGTGCGGAGGG	GTAGTTCCGCCATCGGACGGAAGCCGACCGGGGCGTGCGAAGGG	0.844139920734768	0.030160172	-0.813979748734768
ENST00000246337	ENSG00000126088	UROD	GOBP_ORGANONITROGEN_COMPOUND_BIOSYNTHETIC_PROCESS, GOBP_PIGMENT_BIOSYNTHETIC_PROCESS, GOBP_PIGMENT_METABOLIC_PROCESS, GOBP_PORPHYRIN_CONTAINING_COMPOUND_METABOLIC_PROCESS, GOBP_PROTOPORPHYRINOGEN_IX_BIOSYNTHETIC_PROCESS, GOBP_PROTOPORPHYRINOGEN_IX_METABOLIC_PROCESS, GOBP_TETRAPYRROLE_BIOSYNTHETIC_PROCESS, GOBP_TETRAPYRROLE_METABOLIC_PROCESS, GOMF_CARBON_CARBON_LYASE_ACTIVITY, GOMF_CARBOXY_LYASE_A…	NC_000001.11:g.45012265C>T	Uncertain_significance	AGACAGCTGACC	AGACAGCTGACT	0.4428986709371035	0.2696614	-0.1732372709371035
ENST00000246784	ENSG00000126453	BCL2L12	GOBP_APOPTOTIC_SIGNALING_PATHWAY, GOBP_EXTRINSIC_APOPTOTIC_SIGNALING_PATHWAY, GOBP_NEGATIVE_REGULATION_OF_CATALYTIC_ACTIVITY, GOBP_NEGATIVE_REGULATION_OF_CELL_DEATH, GOBP_NEGATIVE_REGULATION_OF_CYSTEINE_TYPE_ENDOPEPTIDASE_ACTIVITY, GOBP_NEGATIVE_REGULATION_OF_GENE_EXPRESSION, GOBP_NEGATIVE_REGULATION_OF_HYDROLASE_ACTIVITY, GOBP_NEGATIVE_REGULATION_OF_MOLECULAR_FUNCTION, GOBP_NEGATIVE_REGULATION_O…	NC_000019.10:g.49665941C>T	Uncertain_significance	CCTTTCTACGCTGGGCCGGTTATCGACCCGGCCCAGTGCGCAGGCGCGGGAAAGTTGAACTAATAAAGTTTGTACGAGTTCAGTGGAGGAGACCGCAAGTTGAGTGGAGGAGGCGGCGGTGGGGCCCCGGACCAGGTGCCTCC	CCTTTCTATGCTGGGCCGGTTATCGACCCGGCCCAGTGCGCAGGCGCGGGAAAGTTGAACTAATAAAGTTTGTACGAGTTCAGTGGAGGAGACCGCAAGTTGAGTGGAGGAGGCGGCGGTGGGGCCCCGGACCAGGTGCCTCC	0.6100970724432645	0.058023706	-0.5520733664432645
ENST00000246784	ENSG00000126453	BCL2L12	GOBP_APOPTOTIC_SIGNALING_PATHWAY, GOBP_EXTRINSIC_APOPTOTIC_SIGNALING_PATHWAY, GOBP_NEGATIVE_REGULATION_OF_CATALYTIC_ACTIVITY, GOBP_NEGATIVE_REGULATION_OF_CELL_DEATH, GOBP_NEGATIVE_REGULATION_OF_CYSTEINE_TYPE_ENDOPEPTIDASE_ACTIVITY, GOBP_NEGATIVE_REGULATION_OF_GENE_EXPRESSION, GOBP_NEGATIVE_REGULATION_OF_HYDROLASE_ACTIVITY, GOBP_NEGATIVE_REGULATION_OF_MOLECULAR_FUNCTION, GOBP_NEGATIVE_REGULATION_O…	NC_000019.10:g.49665950G>C	Likely_benign	CCTTTCTACGCTGGGCCGGTTATCGACCCGGCCCAGTGCGCAGGCGCGGGAAAGTTGAACTAATAAAGTTTGTACGAGTTCAGTGGAGGAGACCGCAAGTTGAGTGGAGGAGGCGGCGGTGGGGCCCCGGACCAGGTGCCTCC	CCTTTCTACGCTGGGCCCGTTATCGACCCGGCCCAGTGCGCAGGCGCGGGAAAGTTGAACTAATAAAGTTTGTACGAGTTCAGTGGAGGAGACCGCAAGTTGAGTGGAGGAGGCGGCGGTGGGGCCCCGGACCAGGTGCCTCC	0.6100970724432645	0.2149399	-0.39515717244326454
ENST00000246784	ENSG00000126453	BCL2L12	GOBP_APOPTOTIC_SIGNALING_PATHWAY, GOBP_EXTRINSIC_APOPTOTIC_SIGNALING_PATHWAY, GOBP_NEGATIVE_REGULATION_OF_CATALYTIC_ACTIVITY, GOBP_NEGATIVE_REGULATION_OF_CELL_DEATH, GOBP_NEGATIVE_REGULATION_OF_CYSTEINE_TYPE_ENDOPEPTIDASE_ACTIVITY, GOBP_NEGATIVE_REGULATION_OF_GENE_EXPRESSION, GOBP_NEGATIVE_REGULATION_OF_HYDROLASE_ACTIVITY, GOBP_NEGATIVE_REGULATION_OF_MOLECULAR_FUNCTION, GOBP_NEGATIVE_REGULATION_O…	NC_000019.10:g.49665953T>A	Uncertain_significance	CCTTTCTACGCTGGGCCGGTTATCGACCCGGCCCAGTGCGCAGGCGCGGGAAAGTTGAACTAATAAAGTTTGTACGAGTTCAGTGGAGGAGACCGCAAGTTGAGTGGAGGAGGCGGCGGTGGGGCCCCGGACCAGGTGCCTCC	CCTTTCTACGCTGGGCCGGTAATCGACCCGGCCCAGTGCGCAGGCGCGGGAAAGTTGAACTAATAAAGTTTGTACGAGTTCAGTGGAGGAGACCGCAAGTTGAGTGGAGGAGGCGGCGGTGGGGCCCCGGACCAGGTGCCTCC	0.6100970724432645	0.17777844	-0.4323186324432645
ENST00000246784	ENSG00000126453	BCL2L12	GOBP_APOPTOTIC_SIGNALING_PATHWAY, GOBP_EXTRINSIC_APOPTOTIC_SIGNALING_PATHWAY, GOBP_NEGATIVE_REGULATION_OF_CATALYTIC_ACTIVITY, GOBP_NEGATIVE_REGULATION_OF_CELL_DEATH, GOBP_NEGATIVE_REGULATION_OF_CYSTEINE_TYPE_ENDOPEPTIDASE_ACTIVITY, GOBP_NEGATIVE_REGULATION_OF_GENE_EXPRESSION, GOBP_NEGATIVE_REGULATION_OF_HYDROLASE_ACTIVITY, GOBP_NEGATIVE_REGULATION_OF_MOLECULAR_FUNCTION, GOBP_NEGATIVE_REGULATION_O…	NC_000019.10:g.49666041G>C	Uncertain_significance	CCTTTCTACGCTGGGCCGGTTATCGACCCGGCCCAGTGCGCAGGCGCGGGAAAGTTGAACTAATAAAGTTTGTACGAGTTCAGTGGAGGAGACCGCAAGTTGAGTGGAGGAGGCGGCGGTGGGGCCCCGGACCAGGTGCCTCC	CCTTTCTACGCTGGGCCGGTTATCGACCCGGCCCAGTGCGCAGGCGCGGGAAAGTTGAACTAATAAAGTTTGTACGAGTTCAGTGGAGGAGACCGCAAGTTGAGTGGACGAGGCGGCGGTGGGGCCCCGGACCAGGTGCCTCC	0.6100970724432645	0.24234952	-0.3677475524432645
ENST00000246784	ENSG00000126453	BCL2L12	GOBP_APOPTOTIC_SIGNALING_PATHWAY, GOBP_EXTRINSIC_APOPTOTIC_SIGNALING_PATHWAY, GOBP_NEGATIVE_REGULATION_OF_CATALYTIC_ACTIVITY, GOBP_NEGATIVE_REGULATION_OF_CELL_DEATH, GOBP_NEGATIVE_REGULATION_OF_CYSTEINE_TYPE_ENDOPEPTIDASE_ACTIVITY, GOBP_NEGATIVE_REGULATION_OF_GENE_EXPRESSION, GOBP_NEGATIVE_REGULATION_OF_HYDROLASE_ACTIVITY, GOBP_NEGATIVE_REGULATION_OF_MOLECULAR_FUNCTION, GOBP_NEGATIVE_REGULATION_O…	NC_000019.10:g.49666052T>C	Uncertain_significance	CCTTTCTACGCTGGGCCGGTTATCGACCCGGCCCAGTGCGCAGGCGCGGGAAAGTTGAACTAATAAAGTTTGTACGAGTTCAGTGGAGGAGACCGCAAGTTGAGTGGAGGAGGCGGCGGTGGGGCCCCGGACCAGGTGCCTCC	CCTTTCTACGCTGGGCCGGTTATCGACCCGGCCCAGTGCGCAGGCGCGGGAAAGTTGAACTAATAAAGTTTGTACGAGTTCAGTGGAGGAGACCGCAAGTTGAGTGGAGGAGGCGGCGGCGGGGCCCCGGACCAGGTGCCTCC	0.6100970724432645	0.17143609	-0.43866098244326446
ENST00000246792	ENSG00000126458	RRAS	GOBP_AMEBOIDAL_TYPE_CELL_MIGRATION, GOBP_ANATOMICAL_STRUCTURE_FORMATION_INVOLVED_IN_MORPHOGENESIS, GOBP_BIOLOGICAL_ADHESION, GOBP_BLOOD_VESSEL_MORPHOGENESIS, GOBP_BODY_MORPHOGENESIS, GOBP_CELL_MATRIX_ADHESION, GOBP_CELL_MIGRATION, GOBP_CELL_SUBSTRATE_ADHESION, GOBP_CIRCULATORY_SYSTEM_DEVELOPMENT, GOBP_ENDOTHELIAL_CELL_MATRIX_ADHESION, GOBP_ENDOTHELIAL_CELL_MIGRATION, GOBP_ERK1_AND_ERK2_CASCADE, G…	NC_000019.10:g.49640103C>T	Uncertain_significance	GGCTCCCCCGCAGGCGGTAGCGAAGGCAGCAGCAGCGGTGGCGAC	GGCTTCCCCGCAGGCGGTAGCGAAGGCAGCAGCAGCGGTGGCGAC	1.1272661799103172	0.19801573	-0.9292504499103171
ENST00000248600	ENSG00000127952	STYXL1	GOBP_APOPTOTIC_SIGNALING_PATHWAY, GOBP_CELL_PROJECTION_ORGANIZATION, GOBP_DEPHOSPHORYLATION, GOBP_INTRINSIC_APOPTOTIC_SIGNALING_PATHWAY, GOBP_NEGATIVE_REGULATION_OF_CATALYTIC_ACTIVITY, GOBP_NEGATIVE_REGULATION_OF_CELLULAR_COMPONENT_ORGANIZATION, GOBP_NEGATIVE_REGULATION_OF_DEPHOSPHORYLATION, GOBP_NEGATIVE_REGULATION_OF_HYDROLASE_ACTIVITY, GOBP_NEGATIVE_REGULATION_OF_MOLECULAR_FUNCTION, GOBP_NEGAT…	NC_000007.14:g.76047898C>T	Benign	GCCACTTCCGGGAGTCGGAAAGGAAAGCTGTGGGACCATCCTGGCAACCCCGGTGTTTGGCTGGGTTCTAGCGTAGCCGTCTGTGTGGCCGGTGGGGGACCTGCGGTCGGAGTGGGAGGGCCAGTCTGCACCCAAGAGGTGGAAGAGGACGGGCTTTAGGCTGGAAGCGCCTTAGAGGAGCCATTTTTCCAGGTGGGGCCCCAGGCAGAGGCTCCGACAGGGAGCCTGGCCATAGTCGCGCAGCCGGGGAGGTGGAGCGCGTCCCAGACCCGAGCCCCCGACCTCAGCCAAACCCATTCCTTCTGCCCTTGGAGGCCAGAGGGGACTCTGAGCTCCGGAAAGG	GCCACTTCCGGGAGTCGGAAAGGAAAGCTGTGGGACCATCCTGGCAACCCCGGTGTTTGGCTGGGTTCTAGCGTAGCCGTCTGTGTGGCCGGTGGGGGACCTGCGGTCGGAGTGGGAGGGCCAGTCTGCACCCAAGAGGTGGAAGAGGACGGGCTTTAGGCTGGAAGCGCCTTAGAGGAGCCATTTTTCCAGGTGGGGCCCCAGGCAGAGGCTCCGACAGGGAGCCTGGCCATAGTTGCGCAGCCGGGGAGGTGGAGCGCGTCCCAGACCCGAGCCCCCGACCTCAGCCAAACCCATTCCTTCTGCCCTTGGAGGCCAGAGGGGACTCTGAGCTCCGGAAAGG	-0.015797946765755588	0.10950412	0.1253020667657556
ENST00000248633	ENSG00000127980	PEX1	GOBP_CELLULAR_MACROMOLECULE_LOCALIZATION, GOBP_ESTABLISHMENT_OF_PROTEIN_LOCALIZATION, GOBP_ESTABLISHMENT_OF_PROTEIN_LOCALIZATION_TO_ORGANELLE, GOBP_INTRACELLULAR_PROTEIN_TRANSMEMBRANE_TRANSPORT, GOBP_INTRACELLULAR_PROTEIN_TRANSPORT, GOBP_INTRACELLULAR_TRANSPORT, GOBP_MICROTUBULE_BASED_PROCESS, GOBP_NITROGEN_COMPOUND_TRANSPORT, GOBP_ORGANELLE_LOCALIZATION, GOBP_PEROXISOMAL_TRANSPORT, GOBP_PEROXISO…	NC_000007.14:g.92528488G>C	Benign/Likely_benign	CTCCGGCTCCGACGTCCTCGGCCTGCCGGGTCCCGGGTCCTTTGCGGCGCTAGGGTGGGCGAACCCAGAGCGACGCTCCGGGACG	CTCCGGCTCCGACGTCCTCGGCCTGCCGGGTCCCGGGTCCTTTGCGGCGCTACGGTGGGCGAACCCAGAGCGACGCTCCGGGACG	-0.790506860082971	-0.33576953	0.454737330082971
ENST00000248633	ENSG00000127980	PEX1	GOBP_CELLULAR_MACROMOLECULE_LOCALIZATION, GOBP_ESTABLISHMENT_OF_PROTEIN_LOCALIZATION, GOBP_ESTABLISHMENT_OF_PROTEIN_LOCALIZATION_TO_ORGANELLE, GOBP_INTRACELLULAR_PROTEIN_TRANSMEMBRANE_TRANSPORT, GOBP_INTRACELLULAR_PROTEIN_TRANSPORT, GOBP_INTRACELLULAR_TRANSPORT, GOBP_MICROTUBULE_BASED_PROCESS, GOBP_NITROGEN_COMPOUND_TRANSPORT, GOBP_ORGANELLE_LOCALIZATION, GOBP_PEROXISOMAL_TRANSPORT, GOBP_PEROXISO…	NC_000007.14:g.92528517G>C	Uncertain_significance	CTCCGGCTCCGACGTCCTCGGCCTGCCGGGTCCCGGGTCCTTTGCGGCGCTAGGGTGGGCGAACCCAGAGCGACGCTCCGGGACG	CTCCGGCTCCGACGTCCTCGGCCTGCCGGGTCCCGGGTCCTTTGCGGCGCTAGGGTGGGCGAACCCAGAGCGACGCTCCGGCACG	-0.790506860082971	-0.5013315	0.28917536008297096
ENST00000249373	ENSG00000128602	SMO	GOBP_AMEBOIDAL_TYPE_CELL_MIGRATION, GOBP_ANATOMICAL_STRUCTURE_FORMATION_INVOLVED_IN_MORPHOGENESIS, GOBP_ANATOMICAL_STRUCTURE_HOMEOSTASIS, GOBP_ANIMAL_ORGAN_MORPHOGENESIS, GOBP_ANTERIOR_POSTERIOR_PATTERN_SPECIFICATION, GOBP_ASTROCYTE_ACTIVATION, GOBP_ASTROCYTE_DEVELOPMENT, GOBP_ASTROCYTE_DIFFERENTIATION, GOBP_ATRIAL_SEPTUM_DEVELOPMENT, GOBP_ATRIAL_SEPTUM_MORPHOGENESIS, GOBP_AXIS_SPECIFICATION, GOB…	NC_000007.14:g.129188737G>T	Likely_benign	ATTCCAGAGAGCCCAGCGAGCTAGAGCAACAAAGGAGCCGGGTCGCCGGCGGGGAGAGTTCGGGGGGCTGCGGCGCGCTGGGGCGAAGGTGGCTGCTGGGCCGCGGGCTGGCGCGGGGGCGGAGCCGGAGCTGCACTCGCACCCCCGGCCCGCGTCTGGCCTCCCTCGCGGGGCGGGGAGGTGGCTTTAATGGTGGGAGAGGGAATGGGGCTGGGGATTGGGGGCCCAGGGGTCTCCTAGGGCTGAAGACAACTTGGATTGCGAGGCTAGGGCTTGGGGAGTCGTGCATCCCGTTCCGGGCCTCCGCAGCCCAACATGGGCCCCGGGTTCCAAAGTTTGCGAAGTTGGGCGCCGAGGGGCCGGGGCGCGCGGAGCGTCCGGGGGGGCCCGGGCCCGGAT…	ATTCCAGAGAGCCCAGCGAGCTAGAGCAACAAAGGAGCCGGGTCGCCGGCGGGGAGAGTTCGGGGGGCTGCGGCGCGCTGGGGCGAAGGTGGCTGCTGGGCCGCTGGCTGGCGCGGGGGCGGAGCCGGAGCTGCACTCGCACCCCCGGCCCGCGTCTGGCCTCCCTCGCGGGGCGGGGAGGTGGCTTTAATGGTGGGAGAGGGAATGGGGCTGGGGATTGGGGGCCCAGGGGTCTCCTAGGGCTGAAGACAACTTGGATTGCGAGGCTAGGGCTTGGGGAGTCGTGCATCCCGTTCCGGGCCTCCGCAGCCCAACATGGGCCCCGGGTTCCAAAGTTTGCGAAGTTGGGCGCCGAGGGGCCGGGGCGCGCGGAGCGTCCGGGGGGGCCCGGGCCCGGAT…	-1.5423941938060322	-0.60443985	0.9379543438060322
ENST00000249373	ENSG00000128602	SMO	GOBP_AMEBOIDAL_TYPE_CELL_MIGRATION, GOBP_ANATOMICAL_STRUCTURE_FORMATION_INVOLVED_IN_MORPHOGENESIS, GOBP_ANATOMICAL_STRUCTURE_HOMEOSTASIS, GOBP_ANIMAL_ORGAN_MORPHOGENESIS, GOBP_ANTERIOR_POSTERIOR_PATTERN_SPECIFICATION, GOBP_ASTROCYTE_ACTIVATION, GOBP_ASTROCYTE_DEVELOPMENT, GOBP_ASTROCYTE_DIFFERENTIATION, GOBP_ATRIAL_SEPTUM_DEVELOPMENT, GOBP_ATRIAL_SEPTUM_MORPHOGENESIS, GOBP_AXIS_SPECIFICATION, GOB…	NC_000007.14:g.129189117G>T	Likely_benign	ATTCCAGAGAGCCCAGCGAGCTAGAGCAACAAAGGAGCCGGGTCGCCGGCGGGGAGAGTTCGGGGGGCTGCGGCGCGCTGGGGCGAAGGTGGCTGCTGGGCCGCGGGCTGGCGCGGGGGCGGAGCCGGAGCTGCACTCGCACCCCCGGCCCGCGTCTGGCCTCCCTCGCGGGGCGGGGAGGTGGCTTTAATGGTGGGAGAGGGAATGGGGCTGGGGATTGGGGGCCCAGGGGTCTCCTAGGGCTGAAGACAACTTGGATTGCGAGGCTAGGGCTTGGGGAGTCGTGCATCCCGTTCCGGGCCTCCGCAGCCCAACATGGGCCCCGGGTTCCAAAGTTTGCGAAGTTGGGCGCCGAGGGGCCGGGGCGCGCGGAGCGTCCGGGGGGGCCCGGGCCCGGAT…	ATTCCAGAGAGCCCAGCGAGCTAGAGCAACAAAGGAGCCGGGTCGCCGGCGGGGAGAGTTCGGGGGGCTGCGGCGCGCTGGGGCGAAGGTGGCTGCTGGGCCGCGGGCTGGCGCGGGGGCGGAGCCGGAGCTGCACTCGCACCCCCGGCCCGCGTCTGGCCTCCCTCGCGGGGCGGGGAGGTGGCTTTAATGGTGGGAGAGGGAATGGGGCTGGGGATTGGGGGCCCAGGGGTCTCCTAGGGCTGAAGACAACTTGGATTGCGAGGCTAGGGCTTGGGGAGTCGTGCATCCCGTTCCGGGCCTCCGCAGCCCAACATGGGCCCCGGGTTCCAAAGTTTGCGAAGTTGGGCGCCGAGGGGCCGGGGCGCGCGGAGCGTCCGGGGGGGCCCGGGCCCGGAT…	-1.5423941938060322	-0.60147804	0.9409161538060321
ENST00000249501	ENSG00000128710	HOXD10	GOBP_ADULT_BEHAVIOR, GOBP_ADULT_LOCOMOTORY_BEHAVIOR, GOBP_ANIMAL_ORGAN_MORPHOGENESIS, GOBP_ANTERIOR_POSTERIOR_PATTERN_SPECIFICATION, GOBP_APPENDAGE_DEVELOPMENT, GOBP_APPENDAGE_MORPHOGENESIS, GOBP_BEHAVIOR, GOBP_CELL_DIFFERENTIATION_IN_SPINAL_CORD, GOBP_CELL_FATE_COMMITMENT, GOBP_CELL_FATE_SPECIFICATION, GOBP_CENTRAL_NERVOUS_SYSTEM_DEVELOPMENT, GOBP_CENTRAL_NERVOUS_SYSTEM_NEURON_DIFFERENTIATION, G…	NC_000002.12:g.176116824C>A	Uncertain_significance	CTAGAGATGTCAGCCTACAAAGGACACAATCTCTCTTCTTCAAATTCTTCCCCAAA	CTAGAGATGTCAGCCTACAAAGGACACAATCTCTCTTCTTCAAATTATTCCCCAAA	-1.8909389550836677	0.08659898	1.9775379350836677
ENST00000249501	ENSG00000128710	HOXD10	GOBP_ADULT_BEHAVIOR, GOBP_ADULT_LOCOMOTORY_BEHAVIOR, GOBP_ANIMAL_ORGAN_MORPHOGENESIS, GOBP_ANTERIOR_POSTERIOR_PATTERN_SPECIFICATION, GOBP_APPENDAGE_DEVELOPMENT, GOBP_APPENDAGE_MORPHOGENESIS, GOBP_BEHAVIOR, GOBP_CELL_DIFFERENTIATION_IN_SPINAL_CORD, GOBP_CELL_FATE_COMMITMENT, GOBP_CELL_FATE_SPECIFICATION, GOBP_CENTRAL_NERVOUS_SYSTEM_DEVELOPMENT, GOBP_CENTRAL_NERVOUS_SYSTEM_NEURON_DIFFERENTIATION, G…	NC_000002.12:g.176116828C>G	Uncertain_significance	CTAGAGATGTCAGCCTACAAAGGACACAATCTCTCTTCTTCAAATTCTTCCCCAAA	CTAGAGATGTCAGCCTACAAAGGACACAATCTCTCTTCTTCAAATTCTTCGCCAAA	-1.8909389550836677	0.08546923	1.9764081850836677
ENST00000249806	ENSG00000128973	CLN6	GOBP_ALCOHOL_METABOLIC_PROCESS, GOBP_AMINOGLYCAN_METABOLIC_PROCESS, GOBP_BEHAVIOR, GOBP_CARBOHYDRATE_DERIVATIVE_METABOLIC_PROCESS, GOBP_CELLULAR_AMIDE_METABOLIC_PROCESS, GOBP_CELLULAR_HOMEOSTASIS, GOBP_CELLULAR_ION_HOMEOSTASIS, GOBP_CELLULAR_LIPID_METABOLIC_PROCESS, GOBP_CELLULAR_MONOVALENT_INORGANIC_CATION_HOMEOSTASIS, GOBP_CERAMIDE_METABOLIC_PROCESS, GOBP_CHEMICAL_HOMEOSTASIS, GOBP_GANGLIOSIDE_…	NC_000015.10:g.68229618C>T	Likely_benign	CTGTTCCTCCCGAGGGCCGCGCGCTCTCGCCGGCCCGCCCCGAACCGCCCCGCGCTGGGAATTTGCGGCGGCCTCCGCCGGGGCAGCCGAGCTGAACCGGTCTCTTCCTCGGAAAGGCAGGGCCGAGGGGCCTGCGGGGCAGCC	CTGTTCCTCCCGAGGGCCGCGCGCTCTCGCCGGTCCGCCCCGAACCGCCCCGCGCTGGGAATTTGCGGCGGCCTCCGCCGGGGCAGCCGAGCTGAACCGGTCTCTTCCTCGGAAAGGCAGGGCCGAGGGGCCTGCGGGGCAGCC	0.9520040710571606	0.15165563	-0.8003484410571605
ENST00000249806	ENSG00000128973	CLN6	GOBP_ALCOHOL_METABOLIC_PROCESS, GOBP_AMINOGLYCAN_METABOLIC_PROCESS, GOBP_BEHAVIOR, GOBP_CARBOHYDRATE_DERIVATIVE_METABOLIC_PROCESS, GOBP_CELLULAR_AMIDE_METABOLIC_PROCESS, GOBP_CELLULAR_HOMEOSTASIS, GOBP_CELLULAR_ION_HOMEOSTASIS, GOBP_CELLULAR_LIPID_METABOLIC_PROCESS, GOBP_CELLULAR_MONOVALENT_INORGANIC_CATION_HOMEOSTASIS, GOBP_CERAMIDE_METABOLIC_PROCESS, GOBP_CHEMICAL_HOMEOSTASIS, GOBP_GANGLIOSIDE_…	NC_000015.10:g.68229621G>A	Likely_benign	CTGTTCCTCCCGAGGGCCGCGCGCTCTCGCCGGCCCGCCCCGAACCGCCCCGCGCTGGGAATTTGCGGCGGCCTCCGCCGGGGCAGCCGAGCTGAACCGGTCTCTTCCTCGGAAAGGCAGGGCCGAGGGGCCTGCGGGGCAGCC	CTGTTCCTCCCGAGGGCCGCGCGCTCTCGCCGGCCCACCCCGAACCGCCCCGCGCTGGGAATTTGCGGCGGCCTCCGCCGGGGCAGCCGAGCTGAACCGGTCTCTTCCTCGGAAAGGCAGGGCCGAGGGGCCTGCGGGGCAGCC	0.9520040710571606	0.16785963	-0.7841444410571605
ENST00000249806	ENSG00000128973	CLN6	GOBP_ALCOHOL_METABOLIC_PROCESS, GOBP_AMINOGLYCAN_METABOLIC_PROCESS, GOBP_BEHAVIOR, GOBP_CARBOHYDRATE_DERIVATIVE_METABOLIC_PROCESS, GOBP_CELLULAR_AMIDE_METABOLIC_PROCESS, GOBP_CELLULAR_HOMEOSTASIS, GOBP_CELLULAR_ION_HOMEOSTASIS, GOBP_CELLULAR_LIPID_METABOLIC_PROCESS, GOBP_CELLULAR_MONOVALENT_INORGANIC_CATION_HOMEOSTASIS, GOBP_CERAMIDE_METABOLIC_PROCESS, GOBP_CHEMICAL_HOMEOSTASIS, GOBP_GANGLIOSIDE_…	NC_000015.10:g.68229685T>C	Uncertain_significance	CTGTTCCTCCCGAGGGCCGCGCGCTCTCGCCGGCCCGCCCCGAACCGCCCCGCGCTGGGAATTTGCGGCGGCCTCCGCCGGGGCAGCCGAGCTGAACCGGTCTCTTCCTCGGAAAGGCAGGGCCGAGGGGCCTGCGGGGCAGCC	CTGTTCCTCCCGAGGGCCGCGCGCTCTCGCCGGCCCGCCCCGAACCGCCCCGCGCTGGGAATTTGCGGCGGCCTCCGCCGGGGCAGCCGAGCTGAACCGGCCTCTTCCTCGGAAAGGCAGGGCCGAGGGGCCTGCGGGGCAGCC	0.9520040710571606	0.08858684	-0.8634172310571606
ENST00000249806	ENSG00000128973	CLN6	GOBP_ALCOHOL_METABOLIC_PROCESS, GOBP_AMINOGLYCAN_METABOLIC_PROCESS, GOBP_BEHAVIOR, GOBP_CARBOHYDRATE_DERIVATIVE_METABOLIC_PROCESS, GOBP_CELLULAR_AMIDE_METABOLIC_PROCESS, GOBP_CELLULAR_HOMEOSTASIS, GOBP_CELLULAR_ION_HOMEOSTASIS, GOBP_CELLULAR_LIPID_METABOLIC_PROCESS, GOBP_CELLULAR_MONOVALENT_INORGANIC_CATION_HOMEOSTASIS, GOBP_CERAMIDE_METABOLIC_PROCESS, GOBP_CHEMICAL_HOMEOSTASIS, GOBP_GANGLIOSIDE_…	NC_000015.10:g.68229692C>G	Uncertain_significance	CTGTTCCTCCCGAGGGCCGCGCGCTCTCGCCGGCCCGCCCCGAACCGCCCCGCGCTGGGAATTTGCGGCGGCCTCCGCCGGGGCAGCCGAGCTGAACCGGTCTCTTCCTCGGAAAGGCAGGGCCGAGGGGCCTGCGGGGCAGCC	CTGTTCCTCCCGAGGGCCGCGCGCTCTCGCCGGCCCGCCCCGAACCGCCCCGCGCTGGGAATTTGCGGCGGCCTCCGCCGGGGCAGCCGAGCTGAACCGGTCTCTTCGTCGGAAAGGCAGGGCCGAGGGGCCTGCGGGGCAGCC	0.9520040710571606	0.10215531	-0.8498487610571606
ENST00000251047	ENSG00000074695	LMAN1	GOBP_CELLULAR_MACROMOLECULE_LOCALIZATION, GOBP_CYTOSOLIC_TRANSPORT, GOBP_EARLY_ENDOSOME_TO_GOLGI_TRANSPORT, GOBP_ENDOMEMBRANE_SYSTEM_ORGANIZATION, GOBP_ENDOPLASMIC_RETICULUM_ORGANIZATION, GOBP_ENDOPLASMIC_RETICULUM_TO_GOLGI_VESICLE_MEDIATED_TRANSPORT, GOBP_ENDOSOMAL_TRANSPORT, GOBP_ESTABLISHMENT_OF_PROTEIN_LOCALIZATION, GOBP_ESTABLISHMENT_OF_PROTEIN_LOCALIZATION_TO_ORGANELLE, GOBP_GOLGI_ORGANIZAT…	NC_000018.10:g.59359249G>A	Uncertain_significance	CTCCGCGTTCCAGAATCCAAG	CTCCACGTTCCAGAATCCAAG	0.300724160154065	0.17869289	-0.12203127015406501
ENST00000251076	ENSG00000104093	DMXL2	GOBP_CELLULAR_HOMEOSTASIS, GOBP_CELLULAR_ION_HOMEOSTASIS, GOBP_CELLULAR_MONOVALENT_INORGANIC_CATION_HOMEOSTASIS, GOBP_CHEMICAL_HOMEOSTASIS, GOBP_HOMEOSTATIC_PROCESS, GOBP_ION_HOMEOSTASIS, GOBP_MONOVALENT_INORGANIC_CATION_HOMEOSTASIS, GOBP_PH_REDUCTION, GOBP_REGULATION_OF_CELLULAR_PH, GOBP_REGULATION_OF_PH, GOBP_VACUOLAR_ACIDIFICATION, GOCC_DENSE_CORE_GRANULE, GOCC_EXOCYTIC_VESICLE, GOCC_NEURONAL_…	NC_000015.10:g.51622581T>G	Benign	ACAAGCACCCTTGCCCTCCCGCATTTGTGCGCCGGTGCAGCAGGCAGTGGGAACATCCGGGCATTTCCGCAGCTGAGCGGCGACCCGGGCGGCGGCGGCGGTCGAGGAGCTCCCATGGCAGGGACGAGGCGGAGGGAAGGCGAAAGGGGGGCGAGGAGTTAAGCCAGAGCCTCCGCGGGGCGGGTTTCCGAGGGAGGCACAGAGGGAAACGGCTCTCGCAGCCCGAGGAGGGTCAGGCGCGGAGCTTGTCGCACCTCCCGCGCATTCTGTCCAGCCCGGGCTCCGGAG	ACAAGCACCCTTGCCCTCCCGCATTTGTGCGCCGGGGCAGCAGGCAGTGGGAACATCCGGGCATTTCCGCAGCTGAGCGGCGACCCGGGCGGCGGCGGCGGTCGAGGAGCTCCCATGGCAGGGACGAGGCGGAGGGAAGGCGAAAGGGGGGCGAGGAGTTAAGCCAGAGCCTCCGCGGGGCGGGTTTCCGAGGGAGGCACAGAGGGAAACGGCTCTCGCAGCCCGAGGAGGGTCAGGCGCGGAGCTTGTCGCACCTCCCGCGCATTCTGTCCAGCCCGGGCTCCGGAG	-1.0364656924169486	-0.9478423	0.08862339241694861
ENST00000251413	ENSG00000131462	TUBG1	GOBP_CELL_CYCLE, GOBP_CELL_CYCLE_PROCESS, GOBP_CHROMOSOME_ORGANIZATION, GOBP_CHROMOSOME_SEGREGATION, GOBP_CYTOPLASMIC_MICROTUBULE_ORGANIZATION, GOBP_CYTOSKELETON_ORGANIZATION, GOBP_MEIOTIC_CELL_CYCLE, GOBP_MEIOTIC_CELL_CYCLE_PROCESS, GOBP_MEIOTIC_SPINDLE_ORGANIZATION, GOBP_MICROTUBULE_BASED_PROCESS, GOBP_MICROTUBULE_CYTOSKELETON_ORGANIZATION, GOBP_MICROTUBULE_CYTOSKELETON_ORGANIZATION_INVOLVED_IN…	NC_000017.11:g.42609689C>A	Likely_benign	GGCGTGCGGCGCCGTTGCGGGCGGGAGCGGCTGCAACGCCGGTGCCTGAGGAGCG	GGCGTGAGGCGCCGTTGCGGGCGGGAGCGGCTGCAACGCCGGTGCCTGAGGAGCG	0.10262469796802938	-0.4642382	-0.5668628979680294
[truncated: 6,781 more rows]
